# Supplementary material for: Integrative mRNA and miRNA Expression Profiles from Developing Zebrafish Head Highlight Brain-Preference Genes and Regulatory Networks
Source: Mol Neurobiol. 2024 Jul 31;62(2):2148–62. doi: 10.1007/s12035-024-04364-5 (PMC11772381; doi:10.1007/s12035-024-04364-5)
Supplement: Supplementary file 2 — Supplementary file2 (XLSX 530 KB) [file 12035_2024_4364_MOESM2_ESM.xlsx]

## Sheet: Sheet1
Table S1. Differential expression of genes by pariwise comparsions during head development
						Expression(FPKM)
Ensembl ID	cluster No.	gene type	gene name	Transcription factors(TF)	ortholog TF in human	24h-1	24h-2	24h-3	48h-1	48h-2	48h-3	96h-1	96h-2	96h-3
ENSDARG00000032963	1	protein_coding	her12	TF		27.34	17.85	18.19	44.88	22.7	25.39	3.03	6.54	5.2
ENSDARG00000103554	1	protein_coding	notch1a			141.81	122.78	130.88	236	95.84	141.83	22.11	49.57	35.52
ENSDARG00000054560	1	protein_coding	her15.1	TF		10.14	12.7	12.32	21.4	8.86	12.04	2.97	5.92	3.12
ENSDARG00000055133	1	protein_coding	cenpf			14.84	18.78	9.8	31.96	11.98	19.19	3.58	7.26	7.39
ENSDARG00000060298	1	protein_coding	nin			10.06	9.83	7.99	18.78	6.77	10.1	2.77	3.07	3.36
ENSDARG00000092644	1	protein_coding	ago1			58.76	63.4	51.71	103.64	38.51	60.61	15.31	20.55	16.54
ENSDARG00000092651	1	protein_coding	si:dkey-57a22.11			5.27	5.32	3.96	8.67	4.25	5.7	1.3	1.77	2.28
ENSDARG00000086393	1	protein_coding	dbx1a	TF	DBX1	23.57	27.72	22.79	52.04	36.04	37.82	6.1	8.14	10.89
ENSDARG00000052139	1	protein_coding	notch3			116.34	118.77	110.66	212.04	128.97	168.39	41.74	47.04	46.37
ENSDARG00000098233	1	protein_coding	tiam2b			24.47	27.49	21.62	48.09	27.46	35.33	8.53	9.42	11.24
ENSDARG00000101628	1	protein_coding	ascl1b	TF	ASCL2	23.82	24.32	26.63	58.27	33.32	42.82	8.28	15.11	11.6
ENSDARG00000030289	1	protein_coding	jag1a			10.06	9.16	8.8	20.27	11.58	15.33	4.13	4.72	4.28
ENSDARG00000004232	1	protein_coding	dlb			51.93	56.54	47.71	128.96	72.96	94.06	13.71	15.69	19.87
ENSDARG00000010791	1	protein_coding	dla			49.5	51.95	46.25	114.18	66.32	85.61	14.57	16.83	22.26
ENSDARG00000019741	1	protein_coding	si:ch211-152f23.5			3.05	3.62	3.7	11.02	6.38	8.59	0.36	0.46	0.48
ENSDARG00000042525	1	protein_coding	ebf2	TF	EBF2	23.28	26.81	26.2	62.88	42.65	49.48	4.35	7.11	7.68
ENSDARG00000010767	1	protein_coding	epha4l			4.39	4.86	4.26	10.37	4.76	7.33	1.89	2.4	2.36
ENSDARG00000093156	1	protein_coding	si:ch73-21g5.7			26.52	27.64	25.94	82.26	33.87	50.32	1.7	3.71	3.44
ENSDARG00000060115	1	protein_coding	lrrn1			142.85	149.71	141.99	326.07	150.94	213.59	47.64	51.71	55.66
ENSDARG00000056729	1	protein_coding	her4.2	TF		27.86	30.62	32.29	60.7	30.99	40.15	7.74	14.56	9.73
ENSDARG00000010878	1	protein_coding	cdkn1ca			30.82	29.25	29.46	49.64	51	54.26	9.81	8.85	15.88
ENSDARG00000020289	1	protein_coding	pif1			8.32	7.67	7.2	10.33	8.81	10.03	1.17	2.07	3.1
ENSDARG00000002403	1	protein_coding	nusap1			54.95	56.11	44.83	70.18	48.69	55.81	9.41	16.61	22.23
ENSDARG00000102349	1	protein_coding	cep55l			4.79	4.61	3.91	5.95	4.09	5.34	0.74	1.44	2.04
ENSDARG00000099644	1	protein_coding	si:ch211-193l2.4			23.79	23.45	20.66	33.72	21.82	30.81	5.39	7.75	5.18
ENSDARG00000074379	1	protein_coding	knstrn			4.73	4.63	3.25	6.75	4.33	5.71	0.97	1.76	1.95
ENSDARG00000005619	1	protein_coding	nek2			8.22	10.54	6.58	11.29	10.89	11.96	2.23	3.08	4.34
ENSDARG00000078118	1	protein_coding	fam60al			54.7	70.79	51.73	88.11	75.25	82.64	18.22	22.95	27.01
ENSDARG00000099101	1	protein_coding	gch2			76.45	86.86	79.45	123.38	97.65	98.97	18.13	33.21	26.57
ENSDARG00000008278	1	protein_coding	rcor2	TF	RCOR2	41.68	48.54	44.89	67.05	60.89	69.11	9.79	18.57	19.43
ENSDARG00000063288	1	protein_coding	slc2a11b			19.52	19.2	16.42	31.87	27.14	27.85	5.08	8.56	7.95
ENSDARG00000078533	1	protein_coding	poc1a			5.28	2.35	2.35	3.44	2	2.22	0.29	0.92	0.6
ENSDARG00000100842	1	protein_coding	si:ch211-223a21.4	TF		1.81	1.3	0.84	1.67	0.85	0.91	0.09	0.21	0.44
ENSDARG00000103771	1	protein_coding	cep128			2.03	1.78	1.36	1.69	1.08	1.28	0.25	0.84	0.32
ENSDARG00000086550	1	protein_coding	dbf4b			7.49	8.13	6.55	7.23	4.25	5.88	1.23	2.23	2.05
ENSDARG00000062187	1	protein_coding	kif14			13.16	14.12	11.53	14.09	8.42	10.33	1.98	3.84	4.29
ENSDARG00000029722	1	protein_coding	hmgb2a	TF	HMGB2	447.55	456.43	357.86	427.03	275.31	321.7	74.43	126.76	139.13
ENSDARG00000079202	1	protein_coding	parp2			15.09	15.77	12.32	13.91	10.5	12.57	4.18	4.2	5.63
ENSDARG00000010792	1	protein_coding	cdc25b			198.97	212.55	171.99	192.43	127.76	167.99	31.94	44.89	55.2
ENSDARG00000105479	1	protein_coding	si:ch211-126c2.4			21.01	19.91	16.7	18.9	12.15	14.12	3.86	4.58	4.81
ENSDARG00000099194	1	protein_coding	CABZ01058261.1			45.83	44.07	39.11	44.46	32.77	37.91	6.73	11.6	14.23
ENSDARG00000101975	1	protein_coding	BX682558.1			25.02	24.52	22.15	25.66	18.15	20.01	3.92	6.46	8.92
ENSDARG00000063385	1	protein_coding	cenpe			60.1	56.99	50.73	53.6	42.63	49.42	7.68	13.41	19.13
ENSDARG00000078654	1	protein_coding	tpx2			161.23	172.36	146.29	142.01	109.06	119.17	18.74	35.06	45.03
ENSDARG00000017744	1	protein_coding	smc2			50.09	56.25	45.82	47.31	34.34	38.68	8.41	13.73	16.58
ENSDARG00000057323	1	protein_coding	e2f8	TF	E2F8	25.57	27.95	22.6	23	17.09	20.57	3.4	7.7	9.08
ENSDARG00000005462	1	protein_coding	kif4			25.57	27.79	24.3	25.01	17.5	20.18	3.74	7.5	8.23
ENSDARG00000040224	1	protein_coding	krcp			38.23	44.01	37.97	37.87	25.98	32.02	6.44	9.49	12.22
ENSDARG00000060917	1	protein_coding	anln			44.91	41.04	35.91	38.54	26.64	29.89	5.62	10.92	14.01
ENSDARG00000003200	1	protein_coding	foxm1	TF	FOXM1	19.75	17.07	16.41	16.93	10	12.5	1.51	5.15	4.95
ENSDARG00000100918	1	protein_coding	prc1a			33.49	32.4	31.27	30.61	20.15	24.34	3.58	9	9.69
ENSDARG00000075725	1	protein_coding	cep152			7.98	6.87	5.78	6.44	3.77	5.27	1.38	1.97	2.72
ENSDARG00000069326	1	protein_coding	mus81			8.63	8.1	6.92	7.27	4.17	5.67	1.77	2	3.14
ENSDARG00000069917	1	protein_coding	ska3			21.46	15.14	14.65	16.23	15.28	15.46	2.37	3.6	6.62
ENSDARG00000077883	1	protein_coding	fam83d			14.12	10.25	11.7	9.65	8.7	8.88	1.31	5.04	4.63
ENSDARG00000094902	1	protein_coding	znf1110			2.06	0.41	1.44	1.67	0.24	1.5	0.29	0.35	0.54
ENSDARG00000078557	1	protein_coding	si:ch211-57n23.4			55.85	30.19	54.99	156.19	6.41	12.37	0.45	0.55	0.77
ENSDARG00000090182	1	protein_coding	zgc:110434			417.43	376.78	351.07	285.79	691.64	572.86	96.66	81.91	234.23
ENSDARG00000076930	1	protein_coding	hist1h4l			339.51	306.76	318.35	257.62	472.12	433.72	62.44	72.77	173.99
ENSDARG00000051775	1	protein_coding	zgc:110434			441.05	399.14	377.36	336.19	591.39	627.23	79.54	103.11	253.06
ENSDARG00000105314	1	protein_coding	CU459186.6			32.88	38.99	28.24	22.91	37.49	53.79	5	7.01	17.06
ENSDARG00000099514	1	protein_coding	zgc:112234			50.09	68.5	42.12	40.79	76.81	96.14	6.47	13.36	33.68
ENSDARG00000105507	1	protein_coding	zgc:112234			102.8	118.87	143.86	114.92	168.92	259.74	28.05	27.27	60.5
ENSDARG00000103015	1	protein_coding	FP325123.1			35.5	40.24	60.61	39.5	51.08	105.69	12.09	3.19	7.37
ENSDARG00000092395	1	protein_coding	si:ch73-36p18.1			179.46	203.85	188.25	202.5	226.51	220.54	37.66	38.54	79.68
ENSDARG00000075508	1	protein_coding	si:dkey-108k21.10			261.03	329.73	250.47	282.71	352.55	334.62	56.58	77.18	136.88
ENSDARG00000086555	1	protein_coding	hist1h4l			377.72	423.22	393.19	422.97	445.66	556.56	61.94	132.81	181.25
ENSDARG00000075482	1	protein_coding	zgc:173587			478.46	578.71	521.75	574.44	658.17	761.63	93.31	184.93	282.96
ENSDARG00000078941	1	protein_coding	ano9a			725.17	739.77	692.25	557.34	798.71	866.26	102.6	144.94	307.04
ENSDARG00000051735	1	protein_coding	si:ch211-113a14.18			321.73	327.26	285.33	260.97	349.23	377.4	46.36	80.65	149.31
ENSDARG00000091205	1	protein_coding	H2AFX (1 of many)			109.03	95.13	101.93	86.74	99.15	118.51	12.63	29.37	51.41
ENSDARG00000075366	1	protein_coding	hist1h4l			255.19	255.97	262.6	215.59	257.9	325.8	25.96	65.27	138.5
ENSDARG00000104588	1	protein_coding	zgc:112234			117.88	147.7	132.61	94.11	127.14	154.65	12.82	34.6	57.46
ENSDARG00000105414	1	protein_coding	zgc:112234			40.81	53.37	56.32	43.47	48.76	61.69	5	14.84	19.59
ENSDARG00000105508	1	protein_coding	si:dkey-23a13.21			626.34	711.9	615.87	583.4	646.07	746.1	88.87	94.48	225.99
ENSDARG00000105374	1	protein_coding	CU457819.1			661.38	734.81	665.61	631.28	737.48	792.98	81.78	143.99	279.61
ENSDARG00000104501	1	protein_coding	FP236812.7			824.7	1036.29	923.96	913.01	946.4	1120.84	133.29	264.78	431.54
ENSDARG00000105483	1	protein_coding	zgc:112234			784.29	985.8	775.47	796.96	870.69	1047.29	94.58	221.46	368.89
ENSDARG00000105468	1	protein_coding	zgc:112234			449.11	468.37	419.23	445.56	469.16	589.19	52.04	85.39	190.91
ENSDARG00000087236	1	protein_coding	hist1h4l			1115.68	1205.31	1232.99	1140.02	1040.46	1307.76	143.86	276.69	444
ENSDARG00000098595	1	protein_coding	zgc:195633			72.33	79.24	75.88	71.51	70.6	84.42	7.13	17.99	30.62
ENSDARG00000051718	1	protein_coding	si:ch211-113a14.24			126.19	132.98	117.66	124.31	114.98	142.09	15.66	30.71	51.95
ENSDARG00000051778	1	protein_coding	zgc:194989			777.16	882.75	822.29	735.87	693.87	952.44	104.18	257.14	378.8
ENSDARG00000099920	1	protein_coding	hist1h4l			10.1	8.73	12.47	9.53	11.54	13.91	1.82	1.59	3.53
ENSDARG00000104944	1	protein_coding	FQ312024.2			457.23	432.86	421.88	379.4	550.76	643.72	68.88	94.44	221.05
ENSDARG00000075220	1	protein_coding	H2AFX (1 of many)			78.85	66.61	72.76	74.71	83.92	112.14	10.06	18.86	38.78
ENSDARG00000100279	1	protein_coding	zgc:165551			114.89	99.97	90.83	96.74	119	163.15	10.8	20.1	53.46
ENSDARG00000034203	1	protein_coding	hist1h2ba			510.33	526.09	456.21	475.71	539.89	817.76	55.36	160.08	284.74
ENSDARG00000103722	1	protein_coding	FP236812.6			764.77	926.66	808.03	911.46	1044.98	1431.76	161.35	264.57	466.37
ENSDARG00000051736	1	protein_coding	zgc:114037			42.1	69.2	49.24	38.01	47.46	58.34	6.08	10.5	23.36
ENSDARG00000105431	1	protein_coding	si:dkey-23a13.9			108.88	130.78	87.79	79.77	110.13	132.64	19.51	19.87	45.2
ENSDARG00000078069	1	protein_coding	rrm2			64.23	102.01	72.97	79.34	76.55	74.31	8.3	15.51	22.68
ENSDARG00000105418	1	protein_coding	CU457819.3			121.91	212.73	153.78	147.66	148.7	184.2	22.53	32.58	45.28
ENSDARG00000010487	1	protein_coding	sae1			67.89	92.05	72.41	69.88	69.75	77.97	14.6	26.08	29.45
ENSDARG00000096603	1	protein_coding	bmb			2.59	3.47	2.5	2.8	2.78	3.19	0.37	0.9	1.07
ENSDARG00000074927	1	protein_coding	bub1bb			23.37	26.9	20.68	25.65	20.75	25.17	4.54	7.36	9.1
ENSDARG00000001558	1	protein_coding	kifc1			75.82	89.24	72.32	86.91	74.52	78.18	12.7	25.76	30.53
ENSDARG00000053269	1	protein_coding	slc2a15b			15.07	19.62	14.07	18.85	16.28	17.67	3.79	5.84	5.84
ENSDARG00000034855	1	protein_coding	ccnb3			23.46	27.89	22.46	30.39	24.53	26.03	4.47	8.52	11.5
ENSDARG00000086304	1	protein_coding	FP236630.1			575.25	702.59	610.58	766.66	604.7	756.18	78.51	156.1	232.49
ENSDARG00000076766	1	protein_coding	zgc:163061			101.14	138.32	117.21	136.91	119.93	138.23	22.99	37.12	53.8
ENSDARG00000070656	1	protein_coding	si:ch211-69g19.2			87.25	94.24	100.12	108.88	74.82	86.49	14.22	29.91	33.26
ENSDARG00000075538	1	protein_coding	zgc:163061			56.42	76.07	68.4	78.98	58.78	65.53	7.83	18.27	25.39
ENSDARG00000002215	1	protein_coding	rtca			49.85	61.24	54.74	67.18	50.26	56.01	11.83	15.05	15.35
ENSDARG00000006003	1	protein_coding	mycla	TF	MYCL	55.05	63.42	61.29	70.8	51.3	63.76	13.54	16.88	19.05
ENSDARG00000077116	1	protein_coding	ccnjl			25.25	26.64	25.24	31.87	25.42	26.49	5.99	8.14	8.93
ENSDARG00000103442	1	protein_coding	si:ch211-193l2.3			32.27	32.91	29.47	35.69	24.79	32.3	5.53	9.4	7.27
ENSDARG00000029944	1	protein_coding	parpbp			10.86	9.69	9.35	12.78	8.2	10.61	1.87	3.32	3.41
ENSDARG00000079233	1	protein_coding	E2F2	TF		13.21	16.97	13.83	19.48	10.59	15.69	2.09	4.16	5.36
ENSDARG00000070239	1	protein_coding	casc5			22.18	27.9	19.19	28.44	17.38	22.36	4.82	7.33	8.37
ENSDARG00000094977	1	protein_coding	si:ch211-156j22.4			15.4	20.21	15.56	19.99	13.32	16.22	2.05	4.16	5.2
ENSDARG00000035770	1	protein_coding	ube2c			12.51	13.47	10.5	12.19	10.28	10.54	1.97	3.88	4.89
ENSDARG00000076228	1	protein_coding	kif2c			48.4	50.92	41.04	46.4	34.41	40.3	5.34	11.61	16.13
ENSDARG00000087554	1	protein_coding	cdk1			89.36	96.23	82.48	88.36	68.31	76.09	12.58	28.59	36.42
ENSDARG00000005098	1	protein_coding	zgc:86764			15.62	17.5	13.35	14.56	12.76	14.23	2.39	5.3	5.24
ENSDARG00000010948	1	protein_coding	kif11			76.75	84.68	76.37	89.69	66.27	71.97	9.84	21.19	24.3
ENSDARG00000024488	1	protein_coding	top2a			122.61	127.1	108.73	132.56	103.79	114.98	23.21	39.08	46.75
ENSDARG00000041361	1	protein_coding	ttk			40.14	45.34	37.14	42.96	34.39	36.98	7.52	10.75	13.99
ENSDARG00000030759	1	protein_coding	melk			13.29	15.55	12.65	15.25	10.95	12.21	2.11	4.16	4.65
ENSDARG00000001313	1	protein_coding	g2e3			22.69	26.4	19.77	25.65	17.95	21.67	3.27	5.79	6.83
ENSDARG00000042688	1	protein_coding	bora			15.42	17.82	13.07	14.34	10.4	15.77	1.02	2.88	4.01
ENSDARG00000068993	1	protein_coding	zgc:153631			23.77	29.46	19.22	24.39	17.99	23.32	3.53	6.88	8.79
ENSDARG00000089039	1	protein_coding	zgc:173585			986.39	1156.85	1162.61	1165.12	910.31	1226.45	103.28	262.4	347.76
ENSDARG00000058479	1	protein_coding	zgc:110425			81.13	103.66	93.67	95.57	76.57	101.9	16.72	26.32	38.89
ENSDARG00000077456	1	protein_coding	si:ch211-113a14.12			58.24	72.3	66.65	73.04	46.72	77.57	5.91	16.4	21.76
ENSDARG00000070286	1	protein_coding	H2AFX (1 of many)			141.37	133.07	146.44	158.05	125.37	200.32	13.55	38.52	64.55
ENSDARG00000077519	1	protein_coding	CR391923.1			0.77	0.73	1.02	0.28	0.95	0.47	0.05	0.14	0.26
ENSDARG00000054025	1	protein_coding	hoxb8b	TF	HOXB8	5.42	4.38	4.85	1.05	4.31	2.86	1.64	0.75	0.81
ENSDARG00000103894	1	protein_coding	BX000477.1			0.87	0.9	0.85	0.64	1.21	0.39	0.27	0.15	0.04
ENSDARG00000077822	1	protein_coding	si:dkey-6i22.5			17.31	16.65	16.83	10.89	10.44	13.4	2.93	4.37	5.21
ENSDARG00000093622	1	protein_coding	spc24			22.54	25.27	21.4	17.33	12.95	20.68	2.77	6.83	7.93
ENSDARG00000103400	1	protein_coding	si:ch211-161m3.1	TF		4.15	3.64	2.99	2.58	1.88	2.76	0.63	0.81	0.89
ENSDARG00000102033	1	protein_coding	zgc:193790	TF		14.38	13.38	11.67	10.68	7.77	9.96	3.72	4.05	4.07
ENSDARG00000104903	1	protein_coding	cdkn1cb			5.25	5.58	4.04	3.3	3.28	3.87	1.37	1.31	1.62
ENSDARG00000104750	1	protein_coding	BX323023.2			2.32	2.83	1.89	1.45	1.16	1.83	0.39	0.49	0.87
ENSDARG00000086668	1	protein_coding	si:dkey-7j22.4			3.03	2.71	2.16	1.54	1.71	1.97	0.42	0.5	1.13
ENSDARG00000102897	1	protein_coding	CABZ01002345.1			3.19	3.38	2.63	2.03	2.05	2.52	0.73	0.68	1.51
ENSDARG00000100558	1	protein_coding	slbp			60.16	50.94	43.05	35.86	39.65	37.05	7.5	9.55	16.4
ENSDARG00000104794	1	protein_coding	BX465848.3			2.69	1.92	1.96	1.12	1.75	1.43	0.53	0.14	0.69
ENSDARG00000008886	1	protein_coding	msx1b	TF		29.13	23.66	22.59	15.23	14.95	15.62	5.1	6.49	8.05
ENSDARG00000046019	1	protein_coding	snai1b	TF	SNAI1	11	8.69	8.65	5.03	5.95	6.78	1.71	2.63	3.67
ENSDARG00000043482	1	protein_coding	B3GNT3 (1 of many)			9.29	8.97	7.77	3.53	5.85	4.9	1.5	1.57	2.54
ENSDARG00000005023	1	protein_coding	fkbp9			71.02	68.88	74.05	35.98	50.9	42.54	8.35	27.34	28.56
ENSDARG00000091511	1	protein_coding	gpx7			15.67	15.75	20.68	11.58	11.38	9.64	2.19	7.31	6.54
ENSDARG00000021720	1	protein_coding	col7a1			13.68	10.52	13.66	5.49	4.71	6.06	1.43	3.21	3.26
ENSDARG00000031976	1	protein_coding	nos2b			3.56	2.88	3.6	1.74	1.09	1.68	0.21	0.4	0.55
ENSDARG00000004256	1	protein_coding	wnt11			2.54	2.01	2.96	1.2	1.09	0.9	0.19	0.6	0.52
ENSDARG00000036832	1	protein_coding	cyt1l			2182.5	1944.98	2677.23	1141.1	1143.7	921.92	439.78	603.07	649.35
ENSDARG00000103763	1	protein_coding	l3hypdh			5.38	5.56	6.3	3.26	2.65	2.26	1.3	2.24	1.68
ENSDARG00000026489	1	protein_coding	khsrp	TF	KHSRP	215.43	262.14	249.71	181.74	158.37	164.35	54.27	76.58	81.54
ENSDARG00000070287	1	protein_coding	zgc:173552			593.53	730.61	721.93	476.53	439.78	446.64	64.78	114.81	153.82
ENSDARG00000001777	1	protein_coding	nup155			68.18	77.47	73.86	54.14	46.39	50.87	17.84	22.41	24.31
ENSDARG00000011125	1	protein_coding	snrpb			279.47	322.68	342.83	225.05	212.21	212.08	80.71	87.71	92.78
ENSDARG00000086411	1	protein_coding	srsf10b			77.55	90.87	95.07	61.44	61.17	58.14	19.76	26.44	28.79
ENSDARG00000099640	1	protein_coding	eed			30.76	33.62	37.36	25.5	22.34	21.8	9.52	11.18	11.08
ENSDARG00000029406	1	protein_coding	h2afx			834.3	1144.13	1091.75	634.92	641.95	615.92	99.39	190.28	216.24
ENSDARG00000092115	1	protein_coding	eif4a1a			419.43	534.77	500.85	325.78	352.41	323.78	138.56	160.57	157.37
ENSDARG00000067639	1	protein_coding	prpf4			25.48	34.28	33.33	21.06	20.81	19.31	8.75	9.56	10.69
ENSDARG00000100264	1	protein_coding	thumpd1			15.29	19.99	19.62	11.95	11.34	10.47	4.3	6.59	5.62
ENSDARG00000063333	1	protein_coding	nup210			43.03	48.21	42.85	29	24.89	27.64	9.6	13.89	13.88
ENSDARG00000018891	1	protein_coding	rnaseh2a			34.48	38.44	36.12	22.66	18.43	22.51	8.02	10.97	10.39
ENSDARG00000058533	1	protein_coding	pole			32.5	37.11	33.46	21.99	16.13	19.4	5.66	7.88	9.2
ENSDARG00000004937	1	protein_coding	skp2			31.42	37.11	33.47	20.48	14.88	17.66	3.63	4.97	5.86
ENSDARG00000040041	1	protein_coding	mcm4			198.78	213.63	213.12	144.37	104.2	108.93	34.26	42.96	59.24
ENSDARG00000062152	1	protein_coding	chaf1a			88.14	93.83	93.07	63.18	42.29	45.81	10.04	17.81	22.16
ENSDARG00000042458	1	protein_coding	rfc4			85.63	96.9	94.21	65.29	45.56	51.18	18.09	22.13	29.41
ENSDARG00000039217	1	protein_coding	orc1			13.37	15.7	14.74	9.94	6.85	7.67	2.1	2.92	4.01
ENSDARG00000019507	1	protein_coding	mcm5			167.46	190.75	185.45	115.71	83.77	88.49	28.2	31.61	48.11
ENSDARG00000058480	1	protein_coding	chtf18			17.97	18.8	19.2	12.53	9.18	11.13	2.78	4.44	4.56
ENSDARG00000037158	1	protein_coding	rcc1			20.22	22.88	22.56	15.19	12.06	13.05	5.07	6.16	5.5
ENSDARG00000032264	1	protein_coding	mybl2b	TF	MYBL2	31.79	35.2	33.52	22.09	17.78	18.91	3.93	6.97	7.51
ENSDARG00000003938	1	protein_coding	rpa1			129.91	145.41	138.14	96.37	79.01	80.64	29.87	39.01	48.37
ENSDARG00000071294	1	protein_coding	tonsl			13.73	15.89	14.75	10.32	7.27	8.73	1.63	2.95	3.52
ENSDARG00000014685	1	protein_coding	esco2			47.6	56.57	54.68	36.17	22.28	26.24	4.89	8.88	9.45
ENSDARG00000054155	1	protein_coding	pcna			612.11	716.16	728.58	487.17	348.9	399.44	98.05	141.09	178.26
ENSDARG00000017741	1	protein_coding	g3bp1			208.6	244.43	261.79	158.32	127.3	131.59	47.23	61.04	63.7
ENSDARG00000015998	1	protein_coding	wdhd1	TF	WDHD1	32.79	38.62	40.27	23.91	17.22	18.27	4.64	7.12	8.22
ENSDARG00000008953	1	protein_coding	pofut1			20.77	23.93	25.38	15.09	13.69	12.08	4.03	6.25	6.67
ENSDARG00000006782	1	protein_coding	rb1			28.49	32.5	32.18	19.86	16.7	18.7	6.34	8.95	10.95
ENSDARG00000056473	1	protein_coding	chaf1b			35.64	41.69	42.49	22.68	19.92	21.57	4.76	7	10.03
ENSDARG00000027689	1	protein_coding	pold1			52.11	63.63	58.76	37.66	29.84	32.75	10.4	13.7	18.14
ENSDARG00000026577	1	protein_coding	cdk2			39.83	44.28	42.37	31.89	23.09	24.41	5.04	10.64	12.24
ENSDARG00000044491	1	protein_coding	kif20a			40.94	48.89	44.84	36.09	25.66	27.35	4.77	10.91	13.63
ENSDARG00000023584	1	protein_coding	cdc7			14.6	16.45	16.36	12.02	9.44	9.22	2.33	3.32	4.75
ENSDARG00000101720	1	protein_coding	CU459186.4			639.62	831.24	765.99	558.49	404.38	425.01	56.19	135.71	157.33
ENSDARG00000074691	1	protein_coding	mms22l			15.3	19.53	19.2	13.19	9.94	10.62	3.15	5.27	5.4
ENSDARG00000002795	1	protein_coding	meis3	TF	MEIS3	39.11	38.4	45.47	24.71	27.45	25.98	8.92	9.79	9.86
ENSDARG00000001452	1	protein_coding	adam8a			4.8	4.61	4.75	2.94	3.58	2.84	1.68	0.97	1.61
ENSDARG00000038505	1	protein_coding	polr2h			5.06	5.32	4.65	2.77	3.05	2.89	1.03	1.35	1.54
ENSDARG00000028295	1	protein_coding	mkrn4			32.22	32.75	30.97	20.14	20.38	17.95	8.16	10.08	10.24
ENSDARG00000104034	1	protein_coding	arid3b	TF	ARID3B	83.18	89.8	85.41	56.3	58.41	55.15	20.11	29.64	31.48
ENSDARG00000041411	1	protein_coding	rad51			12.97	16.4	14.46	9.04	8.7	8.89	3.09	2.16	4.57
ENSDARG00000015239	1	protein_coding	prpf19			181.65	217.22	201.4	118.58	128.63	125.38	47.29	51.76	62.2
ENSDARG00000045351	1	protein_coding	ccdc58			12.1	13.53	12.83	7.86	7.42	7.88	3.91	3.16	3.77
ENSDARG00000097473	1	protein_coding	zgc:113340			4.55	6.39	5.42	4.39	4.7	4.36	1.55	1.33	2.06
ENSDARG00000102455	1	protein_coding	znf1133	TF		2.9	3.71	2.7	2.6	2.5	2.18	0.8	0.73	1.04
ENSDARG00000102008	1	protein_coding	si:dkey-72l17.6	TF		2.46	4.18	2.91	2.63	2.82	2.07	0.68	1.13	0.43
ENSDARG00000076320	1	protein_coding	ano9a			77.31	83.06	70.61	47.31	89.64	69.92	12.84	16.48	28.67
ENSDARG00000070282	1	protein_coding	zgc:173552			190.27	222.15	195.06	151.63	221.4	199.07	33.33	44.76	84.29
ENSDARG00000070297	1	protein_coding	CR354435.4			471.09	523.08	469.09	310.63	516.97	507.88	62.42	91.08	180.1
ENSDARG00000093713	1	protein_coding	si:dkey-256i11.2	TF		1.63	1.39	1.54	1.23	1.45	1.16	0.58	0.21	0.49
ENSDARG00000101954	1	protein_coding	hoxc6b	TF	HOXC6	1.97	1.48	1.67	1.27	1.81	1.26	0.12	0.43	0.44
ENSDARG00000051770	1	protein_coding	zgc:110434			587.63	751.56	699.01	573.29	460.57	653.26	49.46	159.01	202.32
ENSDARG00000100259	1	protein_coding	zgc:171759			96.35	132.25	110.37	83.87	84.74	103.03	8.14	28.18	33.97
ENSDARG00000105482	1	protein_coding	hist1h4l			104.06	138.99	148.92	96.92	99.17	115.67	12.57	21.92	27.08
ENSDARG00000006260	1	protein_coding	tuba8l4			1526.29	1601.64	1616.32	1235.84	1191.92	1254.16	385.5	483.06	622.83
ENSDARG00000091728	1	protein_coding	zgc:114046			241.49	258.07	262.01	190.14	192.2	221.24	34.88	58.53	104.74
ENSDARG00000051732	1	protein_coding	zgc:173652			232.01	271.32	272.79	197.95	168.73	197.79	28.2	47.96	74.8
ENSDARG00000105353	1	protein_coding	hist1h4l			140.93	168.13	173.33	129.62	110.03	133.83	18.68	28.96	42.94
ENSDARG00000092743	1	protein_coding	CU302436.4			762.96	919.93	869.23	669.01	623.75	704.21	88.88	199.56	283.56
ENSDARG00000042894	1	protein_coding	tyms			32	36.7	37.16	28.57	26.15	29.6	6.48	11.59	14.85
ENSDARG00000105366	1	protein_coding	FP325123.3			239.58	277.93	271.53	220.41	194.75	210.21	26.75	54.37	80.18
ENSDARG00000105352	1	protein_coding	hist1h4l			379.41	441.26	456.27	364.23	326.53	348.16	44.8	103.83	137.68
ENSDARG00000007315	1	protein_coding	tmpoa			64.14	71.54	63.31	52.59	51.18	53.25	12.45	21.34	25.17
ENSDARG00000037966	1	protein_coding	thoc6			19.43	22.55	19.59	16.76	15.47	16.27	4.64	6.74	7.15
ENSDARG00000089967	1	protein_coding	si:ch211-59o9.10			18.25	20.91	18.67	16.12	14.77	15.58	4.32	4.95	7.53
ENSDARG00000100906	1	protein_coding	CU459186.3			329.81	364.94	335.45	258.28	230.82	261.97	31.51	45.02	89.13
ENSDARG00000105384	1	protein_coding	si:dkey-23a13.22			96.83	124.01	114.32	85.97	77.17	85.57	10.85	22.52	29.6
ENSDARG00000037640	1	protein_coding	aurkb			74.72	91.33	82.9	68.89	59.6	63.54	9.09	21.56	28.42
ENSDARG00000038882	1	protein_coding	smc4			70.6	72.69	69.76	58.52	47.58	56.22	10.66	19.56	22.56
ENSDARG00000014017	1	protein_coding	rrm1			218.29	249.27	237.36	179.34	146.22	172.26	27.07	48.24	56.8
ENSDARG00000044437	1	protein_coding	cdca5			30.04	35.48	33.87	26.71	21.13	25.97	4.14	8.08	9.36
ENSDARG00000087543	1	protein_coding	hist1h4l			322.09	348.05	343.32	291.91	282.78	269.1	39.5	96.72	124.08
ENSDARG00000075883	1	protein_coding	bub3			62.36	69.28	79.41	59.78	57.69	54.69	14.86	21.68	24.96
ENSDARG00000105478	1	protein_coding	si:ch1073-153i20.5			237.49	266.78	295.12	252.35	237.28	211.39	33.41	66.91	84.89
ENSDARG00000037278	1	protein_coding	lrata			5.13	6.67	6.42	4.83	4.34	4.14	0.94	1.18	1.03
ENSDARG00000105409	1	protein_coding	hist1h4l			348.22	473.17	504.11	376.76	314.63	303.03	49.95	102.21	121.92
ENSDARG00000099123	1	protein_coding	CU459186.2			530.02	686.2	688.32	511.79	435.83	414.9	58.72	120.7	160.35
ENSDARG00000068947	1	protein_coding	si:ch211-264e16.1			6.23	6.38	5.58	5.16	5.59	6.49	0.2	1.21	1.16
ENSDARG00000071475	1	protein_coding	aox5			17.18	16.02	16.39	17.32	16.7	17.53	2.67	5.36	5.45
ENSDARG00000045601	1	protein_coding	cax1			8.46	9.34	8.73	8.78	9.65	9.21	0.84	2.29	2.25
ENSDARG00000096992	1	protein_coding	zgc:153405			81.96	87.74	83.87	63.88	84.64	74.63	10.96	15.43	31.66
ENSDARG00000091905	1	protein_coding	si:dkey-108k21.21			369.22	461.94	413.29	379.2	438.37	416.09	67.44	110.42	160.64
ENSDARG00000097258	1	protein_coding	CU302436.5			1172.24	1343.67	1301.95	1112.37	1362.92	1303.58	189.16	319.25	491.55
ENSDARG00000094744	1	protein_coding	CR354435.7			766.56	757.97	754.36	646.38	779.12	789.36	104.31	200.14	299.16
ENSDARG00000039547	1	protein_coding	CR354435.1			787.87	848.66	853.2	780.73	824.15	835.78	97.99	208.16	314.67
ENSDARG00000097785	1	protein_coding	CR762436.3			844.7	993.32	915.99	794.84	897.74	988.4	102.66	226.95	354.99
ENSDARG00000093195	1	protein_coding	HIST1H2BM (1 of many)			885.62	1007.15	951.45	809.47	850.8	989.22	105.27	245.56	336.28
ENSDARG00000076129	1	protein_coding	FQ312024.1			558.62	638.93	628.55	513.64	546.39	607.3	70.41	135.03	220.08
ENSDARG00000105376	1	protein_coding	hist1h4l			114.21	135.15	138.86	113.32	119.73	136.91	12.9	28.73	47.23
ENSDARG00000105318	1	protein_coding	hist1h4l			98.11	105.44	104.11	86.14	93.57	113.05	14.38	15.89	41.84
ENSDARG00000105444	1	protein_coding	FP325123.4			139.9	150.94	154.45	118.22	118.67	146.75	13.84	26.79	51.17
ENSDARG00000087472	1	protein_coding	hist1h4l			304.72	344.8	371.63	286.06	289.7	331.25	39.49	78.44	124.39
ENSDARG00000105397	1	protein_coding	CU459186.7			144.8	165.43	162.85	113.9	137.65	157.32	12.75	22.23	50.39
ENSDARG00000086591	1	protein_coding	CR354435.5			178.39	194.61	194.01	130.99	151.7	181.54	16.63	38.41	63.43
ENSDARG00000100024	1	protein_coding	zgc:165551			886.48	958.5	810.04	745.92	708.6	797.65	56.05	184.33	313.71
ENSDARG00000032637	1	protein_coding	si:dkey-261m9.12			125.03	140.21	124.51	115.27	102.01	116.45	10.93	33.74	43.96
ENSDARG00000018574	1	protein_coding	sf3b4			56.25	59.08	56.58	46.57	45.61	55.48	12.4	19.03	22.66
ENSDARG00000052565	1	protein_coding	cenpi			30.53	38.22	35.83	35.45	28.71	31.5	6.38	11.04	12.57
ENSDARG00000087854	1	protein_coding	zgc:112234			1035.25	1234.39	1148.34	1135.56	916.68	1004.57	138.43	311.57	382.9
ENSDARG00000089719	1	protein_coding	HIST1H2BM (1 of many)			1264.61	1622.9	1464.96	1351.32	1139.64	1276.44	122.93	334.46	436.74
ENSDARG00000105459	1	protein_coding	CU457819.4			371	447.03	419.56	382.72	335.78	375.81	47.35	97.86	136.77
ENSDARG00000105359	1	protein_coding	FP325123.2			738.28	931.42	875.56	720.34	657.73	683.11	97.24	174.06	224.95
ENSDARG00000086709	1	protein_coding	zgc:173552			751.98	945.48	859.39	718.09	680.91	720.96	89.61	202.54	279.45
ENSDARG00000105400	1	protein_coding	CU457819.2			235.17	315.74	283.31	240.47	228.33	243.06	27.81	65.08	74.33
ENSDARG00000051734	1	protein_coding	si:ch211-113a14.16			642.8	815.41	814.34	676.2	606.44	601.82	72.29	163.08	212.25
ENSDARG00000015460	1	protein_coding	racgap1			36.69	44.16	39.39	38.02	33.44	32.08	7.31	10.02	14.4
ENSDARG00000094154	1	protein_coding	hist2h3c			1217.88	1572.72	1509.24	1280.76	1245.13	1155.92	190.94	321.63	431.2
ENSDARG00000103819	1	protein_coding	CU459186.5			370.14	498.72	462.54	408.3	407.19	361.19	50.97	91.6	124.57
ENSDARG00000101249	1	protein_coding	hist1h4l			407.85	473.09	484.15	410.51	408.99	391.94	59.47	95.87	155.63
ENSDARG00000105355	1	protein_coding	zgc:154164			325.26	393.03	394.1	331.89	321.93	322.6	43.48	95.64	143.34
ENSDARG00000096596	1	protein_coding	zgc:173552			2448.06	2958.81	2878.79	2501.66	2350.85	2351.07	324.11	644.9	882.7
ENSDARG00000105345	1	protein_coding	zgc:173552			849.16	1124.71	1087.6	917.99	904.18	972.07	130.27	236.42	331.98
ENSDARG00000105382	1	protein_coding	hist1h4l			125.39	167.34	171.03	138.51	134.79	138.08	22.05	34.74	48.91
ENSDARG00000091525	1	protein_coding	zgc:173552			781.69	1015.11	953.83	791.14	783.19	807.19	91.68	213.79	298.22
ENSDARG00000090149	1	protein_coding	hist1h4l			516.4	649.34	606.13	525.58	499.23	547.32	85.38	163.76	233.63
ENSDARG00000068941	1	protein_coding	zgc:113983			340.47	418.4	394.11	354.3	356.5	358.45	50.88	99.71	132.49
ENSDARG00000102806	1	protein_coding	zgc:112234			152.48	187.23	176.99	136.97	137.68	156.64	16.97	38.3	56.95
ENSDARG00000105328	1	protein_coding	si:dkey-23a13.17			68.88	89.18	78.34	68.18	68.5	74.49	9.02	15.33	26.82
ENSDARG00000105393	1	protein_coding	zgc:112234			839.36	1041.91	940.46	777.48	839.69	903.95	129.41	229.93	351.87
ENSDARG00000104087	1	protein_coding	zgc:173552			871.1	984.58	953.94	904.79	874.99	971.22	120.3	224.06	345.81
ENSDARG00000051737	1	protein_coding	zgc:173552			940.96	1125.02	1126.48	1022.26	962.19	1057.55	125.52	245.23	365.16
ENSDARG00000068928	1	protein_coding	CU302436.2			857.2	1086.2	1027.39	921.47	894.2	1018.95	106.69	241.38	350.74
ENSDARG00000105484	1	protein_coding	FP325123.5			802.87	1003.87	905.81	870.94	856.15	971.29	111.4	222.19	322.53
ENSDARG00000010571	1	protein_coding	ezh2			46	55.75	51.78	50.25	48.31	52.89	12.29	16.41	18.49
ENSDARG00000105502	1	protein_coding	si:ch73-368j24.12			56.4	73.56	65.4	69.3	65.93	64.59	9.62	18.96	26.11
ENSDARG00000105430	1	protein_coding	si:ch73-368j24.11			260.67	315.95	274.09	283.64	268.58	274.69	43.83	64.86	101.14
ENSDARG00000088686	1	protein_coding	H2AFX (1 of many)			119.67	137.96	148.12	137.27	117.58	137.01	17.65	31.79	36.97
ENSDARG00000105340	1	protein_coding	zgc:112234			350.01	373.49	415.87	381.14	337.84	398.92	53.87	100.04	133.2
ENSDARG00000086604	1	protein_coding	H2AFX (1 of many)			319	351.87	389.3	374.06	255.58	378.03	32.01	82.83	112.15
ENSDARG00000091446	1	protein_coding	hist1h4l			238.91	210.18	246.73	213.53	189.39	217.85	23.73	41.3	67.49
ENSDARG00000086552	1	protein_coding	H2AFX (1 of many)			151.18	141.39	139.94	129.52	113.23	148.42	16.82	27.25	46.56
ENSDARG00000075487	1	protein_coding	si:ch211-267e7.3			12.2	11.22	12.6	8.87	8.21	7.39	1.28	2.34	2.76
ENSDARG00000060023	1	protein_coding	ncapg2			20.84	19.21	21.78	16.3	11.96	13.53	5.1	5.44	5.32
ENSDARG00000052610	1	protein_coding	olig4	TF		19.44	14.09	18.4	13.7	9.5	12.47	1.29	1.55	1.96
ENSDARG00000007289	1	protein_coding	METRNL (1 of many)			1.38	1.15	2	1.38	1.14	1.24	0.32	0.45	0.48
ENSDARG00000088915	1	protein_coding	si:ch211-241n15.3	TF		1.26	0.82	1.32	1.54	0.45	0.41	0.39	0.1	0.44
ENSDARG00000013477	1	protein_coding	gata1a	TF		2.62	1.29	2.89	2.69	0.69	0.9	0.51	0.59	0.74
ENSDARG00000038147	1	protein_coding	hbbe3			364.81	239.71	491.44	448.31	123.44	91.89	0	0.12	0.15
ENSDARG00000035151	1	protein_coding	si:dkey-261j4.3	TF		2.32	1.66	2.23	2.2	0.44	0.42	0.32	0.53	0.13
ENSDARG00000089158	1	protein_coding	si:dkeyp-104f11.6	TF		2.51	2.15	2.59	2.85	1.09	1.5	0.67	0.77	0.76
ENSDARG00000006939	1	protein_coding	tbx6l	TF		1.11	0.55	1.01	1.05	0.43	0.41	0.08	0.37	0.15
ENSDARG00000045269	1	protein_coding	pts			3.74	2.16	5.38	5.54	1.65	2.2	0.27	1.05	0.54
ENSDARG00000075641	1	protein_coding	steap3			1.04	0.95	1.35	1.06	0.47	0.29	0.12	0.3	0.12
ENSDARG00000089814	1	protein_coding	znf1042	TF		0.61	0.75	0.86	0.75	0.36	0.19	0.15	0.18	0
ENSDARG00000089044	1	protein_coding	hist1h4l			145.32	239.95	279.3	266.03	25.23	70.16	2.87	44.52	8.87
ENSDARG00000095340	1	protein_coding	CR354435.8			294.2	565.28	601.63	545.81	33.92	128.26	18.98	95.78	12
ENSDARG00000026400	1	protein_coding	rad51d			8.46	11.81	11.88	10.72	3.47	4.59	1.66	4.5	2.63
ENSDARG00000089823	1	protein_coding	hist1h4l			237.43	313.57	376.3	350.8	95.71	169.4	12.56	61.11	40.5
ENSDARG00000070254	1	protein_coding	HIST1H2BM (1 of many)			1079.2	1565.37	1519	1431.79	474.52	824.38	34.7	335.64	216.68
ENSDARG00000070280	1	protein_coding	zgc:110434			323.56	425.65	464.13	445.15	161.05	276.12	18.76	80.52	64.51
ENSDARG00000090366	1	protein_coding	znf1065	TF		2.37	3.1	3.04	2.69	1.27	1.33	0.59	0.86	0.64
ENSDARG00000102274	1	protein_coding	aaas			11.15	13.64	14.6	11.76	6.34	6.59	2.84	4.44	2.2
ENSDARG00000078728	1	protein_coding	znf1068	TF		0.44	0.49	0.73	0.75	0.13	0.06	0.07	0.17	0.12
ENSDARG00000092329	1	protein_coding	si:dkey-156j15.1			1.64	1.92	2.24	2.32	0.47	0.56	0.19	0.69	0.69
ENSDARG00000092475	1	protein_coding	znf1109			2.67	2.73	3.83	3.52	0.34	0.37	0.16	0.52	0.29
ENSDARG00000102316	1	protein_coding	si:dkey-237m9.2	TF		1.8	2.66	3.26	3.27	0.92	1.07	0.34	0.5	1.04
ENSDARG00000037978	1	protein_coding	clec19a			5.07	4.51	5.01	4.32	1.73	2.32	2.24	1.34	0.83
ENSDARG00000094899	1	protein_coding	si:ch1073-143l10.2			5.19	3.77	4.6	3.27	1.32	1.75	1.63	1.11	1.26
ENSDARG00000099670	1	protein_coding	znf1074	TF		0.63	0.4	0.91	0.53	0.19	0.17	0.19	0.16	0.04
ENSDARG00000069251	1	protein_coding	si:dkeyp-50f7.2			0.52	0.68	0.96	0.38	0.04	0.24	0.09	0.1	0.08
ENSDARG00000043877	1	protein_coding	mmachc			2.53	3.19	3.79	2.02	1.31	1.53	1.31	1.03	0.61
ENSDARG00000086614	1	protein_coding	hist1h4l			21.4	31.83	41.75	24.81	9.9	9.6	2.39	8.96	5.18
ENSDARG00000100990	1	protein_coding	nme3			29.55	37.39	44.06	30.85	15.4	15.17	8.51	15.13	10.63
ENSDARG00000057365	1	protein_coding	elovl8b			2.19	3.62	4.07	2.22	0.72	0.81	0.48	1.27	0.61
ENSDARG00000040925	1	protein_coding	wnt10b			5.18	6.36	7.52	3.55	2.24	2.61	1.28	1.18	1.75
ENSDARG00000067596	1	protein_coding	fancb			1.26	1.66	2.07	0.96	0.71	0.77	0.26	0.51	0.53
ENSDARG00000038802	1	protein_coding	cenpl			6.54	7.33	8.98	5.5	3.23	4.22	1.15	2.04	3.05
ENSDARG00000041699	1	protein_coding	piwil1			1.47	1.42	1.91	1.05	0.43	0.44	0.16	0.34	0.2
ENSDARG00000040036	1	protein_coding	tcf19l			8.84	9.58	11.42	5.79	2.76	3.39	0.87	2.08	1.76
ENSDARG00000053463	1	protein_coding	poglut1			14.23	14.62	17.15	12.23	6.33	7.36	2.9	4.86	4.22
ENSDARG00000058372	1	protein_coding	mcph1			5.04	6.15	5.9	3.99	1.72	3.88	0.67	1.01	1.78
ENSDARG00000100182	1	protein_coding	CR855306.3			0.6	0.73	0.85	0.5	0.33	0.58	0.03	0.17	0.27
ENSDARG00000075421	1	protein_coding	pttg1			9.35	11.11	8.92	9.78	7.19	6.11	0.96	2.95	4.2
ENSDARG00000074012	1	protein_coding	si:ch1073-159d7.7			281.62	385.37	310.97	297.09	231.95	216.56	34.37	78.95	97.09
ENSDARG00000051923	1	protein_coding	ccnb1			114.22	149.73	127.31	105.95	86.47	79.63	8.26	20.78	26.65
ENSDARG00000034773	1	protein_coding	ncapd3			26.43	32.57	28.09	24.99	19.66	20.73	4.28	8.16	9.13
ENSDARG00000039354	1	protein_coding	ska1			7.09	10.23	7.86	7.94	5.77	4.82	1.16	2.03	2.46
ENSDARG00000036180	1	protein_coding	ccnb2			12.51	13.37	14.6	12.09	8.87	10.24	1.43	2.59	4.34
ENSDARG00000015208	1	protein_coding	rbb4l			102.02	109.7	112.95	93.19	75.48	83.22	22.07	35.99	40.22
ENSDARG00000013719	1	protein_coding	gtse1			15.56	16.93	16.88	14.67	12.17	12.91	2.27	4.13	5.13
ENSDARG00000038066	1	protein_coding	kpna2			166.27	177.7	182.2	177.11	135.15	141.41	18.45	48.58	50.66
ENSDARG00000043137	1	protein_coding	cdca8			32.36	34.82	32.05	32.74	25.76	28.42	4.48	7.83	10.15
ENSDARG00000014943	1	protein_coding	kif23			40.78	42.09	37.63	38.48	29.96	30.72	5.29	9.93	12.53
ENSDARG00000100019	1	protein_coding	arhgap11a			35.29	37.74	34.65	32.33	25.46	26.33	3.98	7.52	9.87
ENSDARG00000058471	1	protein_coding	plk1			105.83	122.19	108.6	102.54	75.68	85.13	10.71	23.46	29.48
ENSDARG00000070109	1	protein_coding	ncapg			58.44	64.58	56.4	56.41	42.84	48.44	8.4	16.23	18.2
ENSDARG00000102624	1	protein_coding	kif22			61.14	70.8	61.62	60.65	47.82	52.98	9.28	16.04	20.79
ENSDARG00000075354	1	protein_coding	espl1			21.55	24.9	21.71	20.64	16.34	19.5	3.53	6.56	7.15
ENSDARG00000004576	1	protein_coding	plk4			19.35	23.48	20.5	19.57	15.3	17.41	4.13	7.14	7.86
ENSDARG00000045167	1	protein_coding	dlgap5			52.99	58.37	55.98	54.46	40.08	44.77	6.52	13.35	16.01
ENSDARG00000077029	1	protein_coding	bub1			38.9	44.95	41.65	39.84	29.88	33.69	5.79	11.11	11.92
ENSDARG00000028335	1	protein_coding	hmga1a	TF		1680.62	1947.55	1839.03	1675.46	1322.22	1450.41	252.47	458.52	496.76
ENSDARG00000042000	1	protein_coding	si:ch211-63o20.7			5.2	6.77	5.45	5.47	3.98	4.73	1.03	2.23	2.04
ENSDARG00000024471	1	protein_coding	nsl1			4.99	6.49	5.26	4.7	3.42	4.35	0.41	1.37	1.7
ENSDARG00000025043	1	protein_coding	trip13			16.15	20.58	16.99	15.34	11.5	13.59	1.74	4.11	5.44
ENSDARG00000026454	1	protein_coding	mis12			6.14	7.67	6.41	6	3.89	5.21	0.82	1.91	2.1
ENSDARG00000018698	1	protein_coding	carm1			110.45	143	126.78	107.61	85.95	94.06	34.92	40	42.52
ENSDARG00000070256	1	protein_coding	suz12a			24.4	32.88	28.74	25.63	19.44	21.89	6.48	8.28	9.43
ENSDARG00000011094	1	protein_coding	ccna2			39	46.17	43.3	39.67	27.47	30.7	4.32	10.52	10.37
ENSDARG00000011262	1	protein_coding	traip			5.65	6.88	6.33	5.54	3.98	4.53	0.78	1.83	1.61
ENSDARG00000039020	1	protein_coding	fbxo5			20.11	23.77	22	20.12	12.46	16.09	2.17	4.52	4.77
ENSDARG00000100741	1	protein_coding	cdc20			124.44	134.12	126.34	132.32	85.72	98.57	12.44	34.07	37.07
ENSDARG00000058260	1	protein_coding	zgc:174160			9.65	10.26	10.56	9.92	6.69	7.39	1.89	2.98	3.35
ENSDARG00000020079	1	protein_coding	neil3			8.73	9.94	8.81	8.87	5.95	5.94	1.42	3.07	3.06
ENSDARG00000019726	1	protein_coding	celsr2			44.16	48.83	46.61	49.88	29.79	35.44	13.76	15.27	14.59
ENSDARG00000105046	1	protein_coding	ccnf			24.5	27.86	25.96	30.02	16.46	20.41	5.94	8.66	8.63
ENSDARG00000103907	1	protein_coding	sgol1			13.14	15.54	12.88	14.89	8.93	11.9	2.14	3.59	3.78
ENSDARG00000005454	1	protein_coding	tacc3			72.78	80.15	72.56	80.32	52.18	63.13	7.75	19.3	22.47
ENSDARG00000068759	1	protein_coding	si:ch211-244o22.2			20.64	24.65	21.54	24.26	16.27	19	3.96	6.8	7.99
ENSDARG00000052617	1	protein_coding	raver1			36.67	39.75	36.92	39.02	26.24	32.57	8.62	10.14	12.52
ENSDARG00000104448	1	protein_coding	zgc:77287			8.19	10.21	10.28	8.07	4.72	7.49	2.14	2.61	2.53
ENSDARG00000089737	1	protein_coding	hist1h4l			71.87	80.05	89.04	74.94	45.04	72.64	4.62	17.73	19.22
ENSDARG00000007885	1	protein_coding	fancl			2.74	3.56	3.45	2.88	1.84	2.18	1.02	0.85	1.14
ENSDARG00000040163	1	protein_coding	prim1			27.14	35.87	31.62	26.87	19.27	20.18	7.59	9.1	10.67
ENSDARG00000016304	1	protein_coding	tfdp1b	TF		30.78	46.17	45.47	37.19	21.24	26.2	7.3	12.12	9.54
ENSDARG00000070289	1	protein_coding	CR354435.3			686.94	868.68	888.42	839.87	491.72	654.23	59.7	174.52	208.64
ENSDARG00000097836	1	protein_coding	si:dkey-108k21.24			459.25	675.73	615.64	590.87	309.48	425.88	40.92	118.42	118.59
ENSDARG00000070265	1	protein_coding	zgc:110434			521.05	745.34	693.36	659.94	339.52	554.94	32.77	174.36	145.03
ENSDARG00000077587	1	protein_coding	HIST2H3PS2			764.52	1065.57	1055.75	914.1	534.71	677.21	72.91	206.21	205.6
ENSDARG00000074937	1	protein_coding	si:dkey-261m9.15			302.85	435.51	420.91	339.44	205.61	272.29	25.69	73.9	81.73
ENSDARG00000090591	1	protein_coding	hist1h4l			317.68	414.04	410.43	336.93	220.88	269.13	21.35	97.38	97.96
ENSDARG00000075379	1	protein_coding	H2AFX (1 of many)			245	344.36	360.81	274.29	221.61	252.94	28.4	79.42	79.19
ENSDARG00000097103	1	protein_coding	HIST4H4			190.3	255.27	269.8	206.35	151.13	175.8	19.27	49.68	63.21
ENSDARG00000097020	1	protein_coding	CR762436.2			1465.12	2099.23	1952.9	1640.67	1114.12	1542.22	130.95	458.72	485.48
ENSDARG00000091770	1	protein_coding	zgc:173552			517.93	755.29	777.49	714.07	532.69	561.48	85.07	156.62	159.77
ENSDARG00000008022	1	protein_coding	kif18a			16.76	21.67	16.62	16.21	13.22	15.26	2.52	4.54	7.27
ENSDARG00000030703	1	protein_coding	otx1a	TF		20.59	30.63	21.11	21.24	18.16	17.73	3.51	5.5	6.91
ENSDARG00000088889	1	protein_coding	si:dkey-108k21.14			20.07	28.73	22.44	19.71	16.5	17.54	2.75	6.19	6.79
ENSDARG00000105350	1	protein_coding	si:ch1073-153i20.4			160.3	236.11	186.73	172.54	138.39	148.57	20.28	43.3	54.89
ENSDARG00000051731	1	protein_coding	faap24			4.97	7.63	5.26	5.7	3.81	5.25	1.06	2.09	1.75
ENSDARG00000033273	1	protein_coding	primpol			10.74	15.95	10.95	12.82	8.19	10.15	2.59	4.04	4.97
ENSDARG00000104114	1	protein_coding	setd8b			27.41	38.62	27.44	32.46	17.29	20.39	2.96	6.55	6.81
ENSDARG00000091271	1	protein_coding	si:ch211-225g23.1			9.47	12.83	10.04	11.08	6.31	8.55	1.78	3.36	3.12
ENSDARG00000020887	1	protein_coding	armc1l			22.19	27.45	21.75	23.05	15.4	20.05	5.49	6.73	7.82
ENSDARG00000018165	1	protein_coding	depdc1a			14.25	17.62	12.29	15.25	9.57	10.85	1.74	3.68	4.12
ENSDARG00000098529	1	protein_coding	ccne2			22.3	28.17	22.11	24	16.87	17.64	4.02	6.06	7.64
ENSDARG00000008986	1	protein_coding	e2f7	TF	E2F7	14.06	21.04	14.24	13.39	9.11	10.62	2.31	2.99	4.37
ENSDARG00000056666	1	protein_coding	sp8b	TF	SP8	58.81	78.24	58.79	49.76	31.47	35.76	8.35	9.21	12.02
ENSDARG00000026395	1	protein_coding	rfx4	TF	RFX4	23.41	30.41	22.95	21.38	12.55	15.48	5.33	6.66	6.22
ENSDARG00000074796	1	protein_coding	dbf4			11.8	16.27	11.73	11.26	6.01	8.01	2.12	3.36	3.75
ENSDARG00000102581	1	protein_coding	si:dkeyp-44b5.5	TF		3.26	4.79	3.63	3.56	1.9	2.59	0.74	0.89	0.61
ENSDARG00000015759	1	protein_coding	tspan7			96.19	154.86	126.46	108.67	62.45	80.49	19.33	38.88	31.95
ENSDARG00000037432	1	protein_coding	haus7			6.64	9.24	7.67	6.21	3.8	4.97	1.71	2.28	2.19
ENSDARG00000098970	1	protein_coding	CU459186.1			274.64	454.5	359.63	251.36	244.65	254.6	34.79	78.72	94.19
ENSDARG00000015070	1	protein_coding	pola2			25.97	34.63	27.02	21	18.27	19.91	4.78	7.34	9.19
ENSDARG00000043640	1	protein_coding	cenpn			10.41	14.06	11.08	9.35	7.54	7.84	1.9	3.14	3.83
ENSDARG00000089922	1	protein_coding	dsn1			16.8	22.06	17.5	15.23	13.61	13.86	4.02	4.55	6.82
ENSDARG00000020465	1	protein_coding	ewsr1b			238.92	316.65	246.29	183.95	196.79	199.47	75.36	76.01	90.96
ENSDARG00000105037	1	protein_coding	snrpf			14.87	19.22	15.29	11.92	10.73	11.71	3.75	4.44	4.13
ENSDARG00000056059	1	protein_coding	rangap1b			32.3	49.35	32.96	24.11	22.81	26.96	7.3	9.03	10.45
ENSDARG00000076913	1	protein_coding	eme1			15.19	21.84	15.78	11.76	8.81	12.11	1.03	3.35	3.83
ENSDARG00000087752	1	protein_coding	rfwd3			12.18	16.01	12.82	8.73	8.11	9.15	3.91	4.07	4.42
ENSDARG00000057100	1	protein_coding	zwilch			13.98	19.53	14.3	10.63	9.02	10.3	3.28	3.45	5.5
ENSDARG00000014499	1	protein_coding	nutf2l			37.74	50.09	36.61	31.48	25.76	22.32	8.95	10.14	15.23
ENSDARG00000098087	1	protein_coding	si:dkey-30f3.2	TF		2.21	3.49	2.4	2.01	1.61	1.31	0.28	0.43	0.64
ENSDARG00000033370	1	protein_coding	ppil3			14.05	18.32	14.61	10.26	10.8	9.01	3.6	4.07	4.36
ENSDARG00000103234	1	protein_coding	ppie			14.02	18.61	15.41	12.27	11.42	9.88	5.43	4.39	5.86
ENSDARG00000101652	1	protein_coding	haus6			17.89	24.92	20.73	16.01	13.17	14.4	5.26	5.85	6.11
ENSDARG00000079605	1	protein_coding	prmt5			46.19	62.24	54.53	38.86	33.14	33.13	14.43	16.27	16.67
ENSDARG00000063285	1	protein_coding	ube2t			17.29	23.15	19.87	15.56	12.64	12.68	3.51	6.6	7.59
ENSDARG00000001873	1	protein_coding	phgdh			53.59	76.02	66.34	47.48	41.63	42.23	12.85	21.42	23.58
ENSDARG00000018623	1	protein_coding	rad54l			9.98	14.48	11.82	8.94	6.88	7.86	1.98	3.96	3.7
ENSDARG00000058968	1	protein_coding	haus1			10.61	13.68	11.12	9.13	6.24	7.01	1.6	3.2	3.11
ENSDARG00000007971	1	protein_coding	cks1b			33.98	44.28	33.22	25.82	19.83	22.93	5.31	9.01	9.34
ENSDARG00000009494	1	protein_coding	xrcc1			29.33	36.85	32.46	24.18	20.07	20.46	8.17	8.64	10.53
ENSDARG00000052402	1	protein_coding	dnmt3ba			82.23	105.12	91.16	65.54	47.36	52.61	13.55	20.63	19.65
ENSDARG00000035993	1	protein_coding	sumo3b			92.8	118.48	99.91	77.4	60.13	63.47	20.4	30.25	32.51
ENSDARG00000037188	1	protein_coding	rpa2			64.64	78.29	68.54	47.07	38.7	44.46	12.5	17.48	19.94
ENSDARG00000098622	1	protein_coding	ccne1			9.1	10.68	9.22	6.76	5.08	6.19	1.8	2.1	2.53
ENSDARG00000005058	1	protein_coding	ncapd2			63.03	66.04	62.53	48.41	44.81	45.35	9.1	14.05	19.09
ENSDARG00000003732	1	protein_coding	mitfa	TF	MITF	4.86	5.28	4.69	3.73	3.25	3.33	0.43	0.73	1.11
ENSDARG00000016427	1	protein_coding	fignl1			9.81	10.51	9.19	7.17	6.96	6.81	2.56	2.54	3.2
ENSDARG00000055969	1	protein_coding	rfc3			50.33	57.78	50.12	39.78	38.81	31.67	11.62	15.82	17.62
ENSDARG00000003860	1	protein_coding	cbx3a			68.93	77.44	66.99	51.5	44.37	42.36	15.9	24.76	23.58
ENSDARG00000009942	1	protein_coding	cdc6			39.99	46.9	41.81	29.28	24.44	22.39	4.67	6.24	10.43
ENSDARG00000012485	1	protein_coding	aurka			38.22	43.07	42.24	35.79	24.58	24.4	3.48	7.11	8.26
ENSDARG00000101037	1	protein_coding	asf1ba			43.89	47.86	45.43	36.82	27.58	27.76	5.36	9.17	11.81
ENSDARG00000090904	1	protein_coding	RNF219			6.82	8.24	7.81	6.2	5.07	4.37	1.75	1.66	1.89
ENSDARG00000011648	1	protein_coding	snrpd1			140.84	166.38	158.2	126.36	105.36	92.29	42.49	47.08	52.31
ENSDARG00000104943	1	protein_coding	mad2l1bp			6.52	7.6	6.69	5.81	4.27	4.78	1.82	1.84	1.61
ENSDARG00000103783	1	protein_coding	cyyr1			28.37	34.65	30.91	25.46	17.77	20.35	6.45	7.43	8.24
ENSDARG00000046013	1	protein_coding	rasl11a			9.25	11	9.1	8.81	6.84	6.44	2.65	2.82	2.57
ENSDARG00000077516	1	protein_coding	recql4			7.59	7.79	7.53	6.2	3.53	4.9	1.23	1.67	2.13
ENSDARG00000039208	1	protein_coding	nasp			166.07	176.24	168.93	121.43	94.04	104.12	27.45	37.23	50.41
ENSDARG00000043720	1	protein_coding	cdc45			20.81	21.42	20.22	14.88	11.03	13.01	2.61	4.87	5.93
ENSDARG00000070568	1	protein_coding	atad5a			24.02	26.91	23.64	19.27	13.58	16.15	4.55	5.69	8.03
ENSDARG00000007099	1	protein_coding	cx43.4			155.8	158.37	145.78	115.48	80.73	97.96	14.97	24.55	23.31
ENSDARG00000075559	1	protein_coding	ppm1g			90.13	105.98	93.38	73.91	51.37	59.26	19.82	27.8	28.87
ENSDARG00000056186	1	protein_coding	eif5a2			676.35	790.35	674.21	535.04	402.92	447.85	176.59	213.82	229.72
ENSDARG00000070463	1	protein_coding	e2f3	TF	E2F3	51.07	60.05	49.58	38.64	23.27	28.89	6.48	9.46	11.75
ENSDARG00000037397	1	protein_coding	ssrp1a	TF	SSRP1	49.46	53.04	46.28	36.34	24.78	30.83	8.13	12.63	12.41
ENSDARG00000073978	1	protein_coding	crabp2a			21.02	23.03	21.57	16.26	11.79	12.63	5.17	6.35	6.11
ENSDARG00000055753	1	protein_coding	suv39h1b			18.93	21.26	18.99	15.12	10.01	10.14	2.92	4.47	5.45
ENSDARG00000061478	1	protein_coding	igf2bp1			475.58	522.83	453.35	367.36	268.79	274.78	136.94	148.48	164.02
ENSDARG00000045308	1	protein_coding	pola1			51.9	54.02	50.33	41.15	25.77	29.87	9.84	13.67	14.16
ENSDARG00000017354	1	protein_coding	epha2a			49.29	53.65	47.33	39.84	22.84	25.41	6.32	6	6.86
ENSDARG00000004713	1	protein_coding	mad2l1			60.21	72.08	55.28	50.55	40.29	44.27	5.76	13.91	14.9
ENSDARG00000020711	1	protein_coding	rrm2			264.78	296.65	232.56	201.34	164.97	181.78	33.04	57.95	71.68
ENSDARG00000045843	1	protein_coding	apex1			119.29	138.4	115.78	94.48	85.57	94.93	25.85	37.53	43.54
ENSDARG00000101060	1	protein_coding	acrc			10.88	12.87	10.08	9.01	6.53	7.3	2.14	2.73	3.36
ENSDARG00000016594	1	protein_coding	haus4			8.51	10.33	7.73	6.96	5.57	6.24	1.96	2.05	2.79
ENSDARG00000088130	1	protein_coding	si:dkey-30c15.10			19.05	22.99	17.61	13.62	11.48	13.7	2.45	5.08	6.12
ENSDARG00000074915	1	protein_coding	etaa1			5.98	6.37	5.26	4.29	3.33	4.21	0.92	1.51	2.14
ENSDARG00000062268	1	protein_coding	jarid2b	TF	JARID2	58.21	65.61	55.39	53.39	32.94	38.33	13.77	17.15	18.79
ENSDARG00000002479	1	protein_coding	ercc6l			22.43	25.55	20.87	21.04	11.91	14.35	2.5	5.55	6.67
ENSDARG00000104831	1	protein_coding	CEP192			9.96	10.53	9.26	8.91	5.55	7	2.58	2.84	3.7
ENSDARG00000056886	1	protein_coding	tbccd1			13.07	12.92	11.96	11.36	7.31	8.07	2.88	4.26	4.46
ENSDARG00000033757	1	protein_coding	ncaph2			18.83	21.77	18.04	16.97	11.83	13.89	3.95	4.89	7.16
ENSDARG00000024904	1	protein_coding	stil			10.89	12.41	10.4	9.29	6.22	7.54	1.29	1.8	2.52
ENSDARG00000053569	1	protein_coding	sox3	TF	SOX3	132.31	149.72	124.86	117.91	76.5	87.21	20.93	25.85	28.25
ENSDARG00000012073	1	protein_coding	kif15			26.64	31.96	27.13	25.26	15.23	19.88	3.99	7.63	8.18
ENSDARG00000061468	1	protein_coding	ncaph			35.22	40.41	34.29	34.68	21.31	26.13	4.44	9.3	10.06
ENSDARG00000019156	1	protein_coding	haus5			10.9	12.67	11.39	10.9	6.22	7.34	1.68	3.32	4.2
ENSDARG00000096620	1	protein_coding	tube1			6.96	7.97	7.64	7	3.96	5.31	1.34	2.36	2.81
ENSDARG00000076532	1	protein_coding	si:ch211-222l21.1			1406.95	1567.63	1551.63	1397.32	811.66	890.17	174.76	433.47	339.52
ENSDARG00000068213	1	protein_coding	fzd10			51.33	56.01	52.62	49.97	30.38	31.13	13.05	16	18.46
ENSDARG00000033376	1	protein_coding	chchd4a			23.79	26.95	25.72	20.52	11.01	14.85	5	7.88	6.09
ENSDARG00000026225	1	protein_coding	whsc1			53.28	61.11	57.64	48.8	29.29	33.28	9.95	15.14	15.72
ENSDARG00000055659	1	protein_coding	gpr161			14.59	17.24	17.1	14.01	7.27	8.75	2.84	4.08	4.75
ENSDARG00000061385	1	protein_coding	haus3			11.28	13.63	11.45	9.81	5.91	6.78	1.43	2.86	3.33
ENSDARG00000099298	1	protein_coding	xrcc5			29.51	35.48	30.68	27.36	17.06	18.67	6.18	10.66	9.01
ENSDARG00000094518	1	protein_coding	si:ch211-125e6.8			4.9	5.65	3.02	3.69	1.54	3.57	1.23	1.61	1.17
ENSDARG00000104765	1	protein_coding	chek1			10.34	14.62	8.75	9.03	6.3	7.27	1.73	2.7	2.83
ENSDARG00000103471	1	protein_coding	si:dkey-199m13.4	TF		4.66	6.68	3.72	3.88	2.76	3.7	0.61	1.08	1.36
ENSDARG00000103417	1	protein_coding	si:dkey-269o24.6	TF		1.56	1.84	1.05	1.24	0.69	0.93	0.26	0.5	0.52
ENSDARG00000104186	1	protein_coding	fbxo43			1.15	1.43	0.6	0.82	0.47	0.62	0.02	0.16	0.13
ENSDARG00000028348	1	protein_coding	pax3b	TF	PAX3	3.13	4.38	2.4	3.32	1.88	2.47	0.72	1.14	0.78
ENSDARG00000053558	1	protein_coding	rtkn2a			7.8	9.12	6.11	7.2	3.8	6.21	1.57	2.7	2.25
ENSDARG00000103397	1	protein_coding	CT583728.18			1.51	2.01	1.27	1.41	0.31	0.83	0.31	0.4	0.4
ENSDARG00000100838	1	protein_coding	BX640584.3			2.21	2.93	1.84	1.75	0.81	1.35	0.43	0.46	0.49
ENSDARG00000032263	1	protein_coding	zgc:110224			5.22	6.19	4.28	4.11	2.12	2.8	0.98	1.66	1.82
ENSDARG00000096689	1	protein_coding	si:dkey-66i24.9	TF		5.3	6.54	5.51	5.39	2.55	4.21	1.58	1.61	1.68
ENSDARG00000087544	1	protein_coding	BX510934.1	TF		3.84	4.39	3.88	3.78	1.48	2.14	0.75	0.78	1.27
ENSDARG00000058346	1	protein_coding	sass6			5.38	5.79	4.59	4.91	2.29	3.82	0.88	1.31	1.68
ENSDARG00000088924	1	protein_coding	si:dkey-185e18.7			4.68	5.44	4.4	4.75	2.14	3.2	0.8	1.71	1.75
ENSDARG00000091031	1	protein_coding	si:ch211-153a8.4			15.42	17.23	12.17	13.95	6.24	9.51	3.63	5	5.45
ENSDARG00000103636	1	protein_coding	zgc:174703	TF		5.18	6.66	3.94	4.69	2.11	2.43	0.66	0.91	1.32
ENSDARG00000074410	1	protein_coding	brip1			14.75	18.15	12.05	14.4	8.1	9.13	3.28	4.87	6.31
ENSDARG00000060041	1	protein_coding	lig1			27.43	32.46	21.32	24.52	13.31	16.54	5.47	6.56	8.23
ENSDARG00000104392	1	protein_coding	eri2			3.46	4.27	2.63	3.87	1.58	1.94	0.56	0.6	0.75
ENSDARG00000101549	1	protein_coding	nkx2.2b	TF		6.38	7.54	5.62	6.14	3.11	2.84	0.85	1.4	1.08
ENSDARG00000001859	1	protein_coding	dbx1b	TF	DBX1	21.57	21.13	13.38	19.06	13.32	15.11	3.9	4.64	5.9
ENSDARG00000079915	1	protein_coding	pot1			5.31	5.76	3.67	4.22	3.2	4.15	1.48	1.6	1.18
ENSDARG00000099486	1	protein_coding	CR387997.1			3.58	3.69	2.7	2.71	2.18	2.57	0.55	0.59	1.45
ENSDARG00000103008	1	protein_coding	BX324179.3			2.98	3.69	2.33	2.79	1.61	2.63	0.58	0.55	1.21
ENSDARG00000071694	1	protein_coding	ndc80			27.07	31.36	22.6	31.82	20.32	23.31	6.11	8.13	9.29
ENSDARG00000021794	1	protein_coding	hmmr			10.32	11.73	9.39	12.16	7.46	8.91	2.07	3.87	3.58
ENSDARG00000092290	1	protein_coding	si:dkeyp-26a9.2			9.24	10.21	8.17	11.23	6.59	8.22	1.71	2.61	3.45
ENSDARG00000043004	1	protein_coding	si:dkeyp-117h8.4			12.56	12.99	10.7	14.87	8.1	9.63	2.51	3.24	3.93
ENSDARG00000042563	1	protein_coding	mis18bp1	TF	MIS18BP1	7.46	9.94	6.36	8.86	4.4	6.27	1.2	1.87	2.02
ENSDARG00000101572	1	protein_coding	cep128			1.8	2.57	1.53	2.44	1.31	1.62	0.34	0.5	0.61
ENSDARG00000035333	1	protein_coding	mis18a			7.75	8	5.43	7.1	3.97	5.18	0.89	2.21	2.56
ENSDARG00000103996	1	protein_coding	spdl1			8.85	10.1	6.81	9.85	5.16	7.48	1.41	2.17	3.51
ENSDARG00000099981	1	protein_coding	si:ch1073-228h2.2			6.14	6.65	4.27	7.21	1.94	2.75	0.69	1.78	1.81
ENSDARG00000103339	1	protein_coding	si:ch211-193l2.5			100.52	136.33	115.34	132.28	51.75	60.51	10.85	23.4	13.42
ENSDARG00000061462	1	protein_coding	vwa7			9.88	11.65	9.33	11.37	5.19	6.21	2.85	2.87	2.98
ENSDARG00000040503	1	protein_coding	sb:cb81	TF		57.65	58.15	53.82	70.39	25.19	35.63	7.58	8.48	7.81
ENSDARG00000043716	1	protein_coding	cldn5a			42.8	47.31	41.86	53.42	22.43	30.62	9.96	11.07	12.82
ENSDARG00000090160	1	protein_coding	si:dkey-156k2.3	TF		6.57	6.63	6.79	8.04	2.99	4.33	1.44	1.32	1.74
ENSDARG00000011317	1	protein_coding	adra1ba			6.44	5.96	6.18	6.03	3.07	3.47	1.43	1.21	1.55
ENSDARG00000010192	1	protein_coding	pax3a	TF	PAX3	20.13	20.96	19.07	20.39	10.13	13.11	3.6	4.87	4.47
ENSDARG00000054304	1	protein_coding	homeza	TF	HOMEZ	37.28	35.78	30.09	32.97	14.76	17.98	5.92	7.49	6.81
ENSDARG00000105144	1	protein_coding	znf979	TF		0.87	2.2	0.92	2.06	0.56	1.28	0.17	0.24	0.51
ENSDARG00000103547	1	protein_coding	BX572103.3			1.87	3.04	1.39	2.61	1.84	1.76	0.41	0.73	0.37
ENSDARG00000094892	1	protein_coding	cenph			2.29	3.08	1.37	3.37	1.95	2.32	0.29	0.87	0.88
ENSDARG00000056029	1	protein_coding	cyp26c1			10.19	13.16	8.44	16.32	7.92	9.19	3.09	2.66	2.96
ENSDARG00000088805	1	protein_coding	CR848841.1			22.61	26.32	20.33	40.2	13.68	19.6	4.62	4.94	4.58
ENSDARG00000103732	1	protein_coding	plp1a			41.95	49.81	40.36	64.89	36.97	47.46	4.61	3.85	4.71
ENSDARG00000037879	1	protein_coding	lfng			81.51	96.4	74.62	121.29	80.43	94.43	28.64	26.06	31.73
ENSDARG00000018958	1	protein_coding	nrarpb			38.44	47.6	34.79	67.51	26.69	46.7	7.26	10.5	8.83
ENSDARG00000020219	1	protein_coding	dld			52.35	54.76	46.05	89.33	41.8	59.01	7.03	7.55	9.59
ENSDARG00000102483	1	protein_coding	wu:fb44b02			19.85	21.34	15.67	23.02	12.65	17.81	3.69	6.8	7.29
ENSDARG00000091150	1	protein_coding	mki67			83.47	85.15	64.08	98.67	59.73	75.93	13.11	27.22	27.87
ENSDARG00000089908	1	protein_coding	si:ch211-265o23.1			4.94	5.28	3.56	6.75	3.14	4.78	0.89	1.57	1.56
ENSDARG00000055294	1	protein_coding	atoh1a	TF	ATOH1	10.89	9.98	10.93	13.64	6.78	7.73	2.16	2.14	3.04
ENSDARG00000056130	1	protein_coding	neurog1	TF		31.74	26.42	29.19	42.7	20.63	25.67	3.1	6.39	4.72
ENSDARG00000059917	1	protein_coding	ccnj			1.62	1.36	1.33	1.68	1.07	1.15	0.37	0.37	0.59
ENSDARG00000018611	1	protein_coding	lbx1b	TF	LBX1	3.49	3.37	3.2	5	3.48	2.85	0.92	0.77	1.04
ENSDARG00000108400	1	protein_coding	BX649308.3			0.97	1.66	1.35	1.63	0.7	1.04	0.4	0.29	0.41
ENSDARG00000058553	1	protein_coding	sprb			4.71	6.08	7	8.69	3.48	5.72	0.56	0.75	0.76
ENSDARG00000070126	1	protein_coding	si:dkey-22l11.6			1.42	3.09	2.44	0.67	1.2	1.13	1.29	0.68	0.31
ENSDARG00000090237	1	protein_coding	zp2.3			0.66	2.05	1.08	0.17	0	0	0.07	0.06	0
ENSDARG00000070618	1	protein_coding	tatdn2			0.34	1.09	0.55	0.18	0.14	0.09	0.04	0.15	0.09
ENSDARG00000021201	1	protein_coding	noto	TF	NOTO	0.98	2.21	1.34	0.44	0.51	0.5	0.4	0.25	0.39
ENSDARG00000104037	1	protein_coding	si:dkey-74k8.4			0.97	2.04	1.19	0.38	0.3	0.26	0.14	0.12	0.18
ENSDARG00000101763	1	protein_coding	CU467646.5			0.11	0.96	0.45	0.02	0.02	0.05	0	0	0.06
ENSDARG00000104160	1	protein_coding	CR628395.1			0.33	1.15	0.78	0.6	0.39	0.34	0.27	0.18	0.13
ENSDARG00000042145	1	protein_coding	lhx8b	TF	LHX8	1.16	2.69	1.99	0.95	0.36	0.52	0.26	0.52	0.31
ENSDARG00000055100	1	protein_coding	cxcl12b			16.66	29.82	21.88	17.03	4.72	6.86	5.29	9.94	4.29
ENSDARG00000088000	1	protein_coding	znf1057	TF		0.94	2.69	1.37	1.13	0.53	0.4	0.17	0.57	0.19
ENSDARG00000092924	1	protein_coding	zgc:171474			0.2	0.6	0.59	0.13	0.09	0.04	0	0	0
ENSDARG00000103441	1	protein_coding	znf1060	TF		1.36	2.33	2.36	1.27	1.04	0.8	0.5	0.55	0.68
ENSDARG00000069422	1	protein_coding	nhp2			41.62	63.22	48.47	29.93	15.51	14.03	14.78	12.21	10.03
ENSDARG00000011683	1	protein_coding	prtfdc1			8.67	13.82	11.42	6.22	2.65	3.13	2.91	4.07	1.99
ENSDARG00000016908	1	protein_coding	zgc:171779			0.93	1.53	1.33	0.46	0.25	0.17	0.04	0.09	0.06
ENSDARG00000045423	1	protein_coding	si:ch211-146l10.8			0.5	0.8	0.7	0.26	0.08	0.04	0	0	0.03
ENSDARG00000075090	1	protein_coding	CU467646.1			0.23	0.58	0.42	0.22	0	0	0.11	0	0.01
ENSDARG00000101278	1	protein_coding	CU207245.1			3.83	5.8	5.88	4.09	1.5	2.06	2.02	1.39	1.08
ENSDARG00000098958	1	protein_coding	znf1100	TF		1.24	2.46	2.4	1.83	0.53	1.4	0.19	0.37	0.33
ENSDARG00000069966	1	protein_coding	alox5b.3			0.4	1.38	1.23	0.75	0.21	0.6	0.17	0.29	0.21
ENSDARG00000103439	1	protein_coding	si:dkey-248e17.5	TF		1.8	2.17	1.09	0.81	0.79	0.61	0	0.23	0.23
ENSDARG00000042659	1	protein_coding	thyn1			6.18	7.29	4.41	4.04	3.34	2.22	0.51	1.93	2.31
ENSDARG00000101797	1	protein_coding	CT737127.2			4.24	5.22	3.11	2.76	2.25	2.31	0.52	0.81	2.18
ENSDARG00000104541	1	protein_coding	msh6			97.09	103.21	85.43	53.33	47.17	40.61	19.76	18.12	35.69
ENSDARG00000079328	1	protein_coding	pgbd4			8.87	7.75	7.16	4.65	3.27	3.76	1.7	1.89	3.45
ENSDARG00000098745	1	protein_coding	tfec	TF	TFEC	3.49	2.91	2.27	1.58	1.58	1.44	0.52	0.47	0.92
ENSDARG00000099795	1	protein_coding	CR792455.1			2.59	2.56	1.9	1.46	1.05	1.5	0.32	0.62	0.69
ENSDARG00000087837	1	protein_coding	FO834877.1			8.32	7.42	6.51	4.79	3.25	4.31	1.81	1.51	2.27
ENSDARG00000038847	1	protein_coding	gins3			22.04	21.56	18.82	14.58	10.43	11.98	3.51	5.94	5.71
ENSDARG00000011404	1	protein_coding	fen1			60.35	66.42	52.73	39.2	29.7	31.01	8.41	13.89	17.78
ENSDARG00000037964	1	protein_coding	lhx2a	TF		4.12	4.6	1.93	2.3	2.11	2.1	1.23	1.07	1.42
ENSDARG00000105019	1	protein_coding	znf1064	TF		0.54	0.58	0.24	0.1	0.2	0.15	0.03	0	0
ENSDARG00000002707	1	protein_coding	her11	TF	HES7	1.69	2.13	0.8	0.44	0.07	0.47	0	0	0.21
ENSDARG00000092760	1	protein_coding	BX936303.1			2.14	2.46	1.35	1.02	0.85	1.28	0.36	0.61	0.7
ENSDARG00000079957	1	protein_coding	tceb3l			0.53	0.53	0.29	0.12	0.02	0.06	0.02	0.07	0.02
ENSDARG00000103515	1	protein_coding	vcana			13.24	14.41	8.3	3.8	2.73	4.02	0.83	4.02	1.66
ENSDARG00000033231	1	protein_coding	mcm6l			0.51	0.51	0.36	0.11	0.07	0.13	0.02	0.17	0.07
ENSDARG00000014039	1	protein_coding	si:dkeyp-93d12.1			0.52	0.83	0.37	0.18	0.1	0.17	0.04	0.27	0.08
ENSDARG00000026296	1	protein_coding	zgc:112994			0.97	1.09	0.42	0.21	0.09	0.13	0.2	0.2	0.24
ENSDARG00000095569	1	protein_coding	CABZ01059309.1			1.61	2.87	2.07	1.75	0.68	0.91	0.31	0.51	0.74
ENSDARG00000074071	1	protein_coding	zgc:123335			1.49	2.51	2.2	1.51	0.8	0.79	0.49	0.58	0.75
ENSDARG00000109137	1	protein_coding	CR356223.4			3.9	6.23	4.21	3.62	1.19	1.81	0.8	1.09	0.74
ENSDARG00000078399	1	protein_coding	acsl2			18.95	28.38	24.28	18.4	6.44	9.69	5.09	4.84	4.41
ENSDARG00000010770	1	protein_coding	sox19a	TF	SOX15	167.56	243.98	195.34	149.54	75.9	83.16	23.52	31.39	34.81
ENSDARG00000101126	1	protein_coding	atad5b			4.16	5.62	4.27	4.06	2.2	2.33	1.14	1.49	1.42
ENSDARG00000031664	1	protein_coding	sox21a	TF		26.08	38.72	27.49	21.59	10.09	9.39	3.13	4.28	6.3
ENSDARG00000013528	1	protein_coding	mcm9			5.3	6.91	5.21	3.52	2.79	2.16	1.29	1.11	1.54
ENSDARG00000002613	1	protein_coding	rpa3			19.94	27.26	19.87	14.93	11.45	7.65	4.25	6.19	5.5
ENSDARG00000096026	1	protein_coding	si:dkey-4e4.1	TF		1.15	2.29	1.59	0.96	0.64	0.23	0.1	0.09	0.25
ENSDARG00000028976	1	protein_coding	pus3			7.89	9.5	8.67	6.2	3.85	4.21	3.47	1.98	2.54
ENSDARG00000005772	1	protein_coding	tsr2			34.97	38.83	39.41	25.61	12.79	14.76	14.71	9.48	8.14
ENSDARG00000044142	1	protein_coding	acss1			12.75	14.37	13.26	8.34	4.38	4.17	4.87	2.97	3.2
ENSDARG00000025301	1	protein_coding	gfap			61.53	71.25	65.31	42.67	22.77	24.92	10.37	9.86	6.96
ENSDARG00000103316	1	protein_coding	si:ch211-212k18.5	TF		122.53	129.47	122.97	82.18	32.06	39.23	17.19	16.41	17.15
ENSDARG00000020332	1	protein_coding	nkx2.9			8.4	8.81	8.51	5.56	1.56	2.24	0.26	0.23	0.13
ENSDARG00000037362	1	protein_coding	scube2			22.7	23.83	21.44	16.31	7.97	9.16	5.52	5.69	4.93
ENSDARG00000069681	1	protein_coding	pcgf6			9.48	10.38	10.53	7.53	4.15	4.57	3.36	3.23	2.81
ENSDARG00000044691	1	protein_coding	ppp1r3b			21.56	23.92	25.55	15.98	3.66	4.03	1.43	0.84	1.18
ENSDARG00000007130	1	protein_coding	mrto4			18.99	23.11	17.65	13.68	4.44	5.68	5.49	5.72	4.43
ENSDARG00000029003	1	protein_coding	eif1axa			9.24	11.12	9.45	8.94	2.81	4.16	2.04	3.97	1.94
ENSDARG00000035559	1	protein_coding	tp53	TF	TP53	36.56	39	37.94	32.62	18.41	18.02	7.83	13.8	13.78
ENSDARG00000042637	1	protein_coding	tert			13.42	15.01	12.54	12.69	4.02	5.24	1.78	3.32	2.5
ENSDARG00000061600	1	protein_coding	tmem2			33.42	35.94	34.48	28.83	11.07	13.97	7.12	9.08	8.15
ENSDARG00000005128	1	protein_coding	rnaseh2b			51.51	68.03	45.98	33.96	26.57	29.71	13.83	12.75	17.82
ENSDARG00000031907	1	protein_coding	ptbp1b			90.3	105.13	78.22	59.26	54.52	50.59	26.36	30.4	28.32
ENSDARG00000014817	1	protein_coding	ranbp1			198.63	240.34	196.92	145.17	100.28	117.47	57.15	59.88	60.79
ENSDARG00000042261	1	protein_coding	cdan1			5.7	6.96	5.94	4.28	2.87	3.57	1.63	1.76	2.18
ENSDARG00000014274	1	protein_coding	rfc2			40.81	47.7	40.11	28.21	20.29	23.66	8.35	9.6	12.6
ENSDARG00000077089	1	protein_coding	blm			15.77	19.32	15.9	11.68	7.79	9.22	3.17	4.52	5.98
ENSDARG00000095046	1	protein_coding	pold2			22.81	27.19	23.23	17.47	11.97	13.25	5.04	7.17	9.24
ENSDARG00000019907	1	protein_coding	dscc1			12.08	15.26	12.59	9.38	6.76	6.08	1.77	2.97	4.01
ENSDARG00000052721	1	protein_coding	prim2			34.03	42.4	36.64	25.57	19.37	19.3	7.74	8.29	11.32
ENSDARG00000022020	1	protein_coding	focad			10.19	14.42	11.2	7.63	5.01	6.21	1.65	3.33	3.07
ENSDARG00000078759	1	protein_coding	dna2			15.02	21.16	16.07	12.25	7.73	8.13	1.87	3.8	4.17
ENSDARG00000052103	1	protein_coding	dtymk			11.53	15.62	13.02	8.67	6.84	7.18	2.37	3.52	4.42
ENSDARG00000040266	1	protein_coding	sox19b	TF	SOX15	40.64	55.34	44.22	29.23	24.68	23.53	10.01	10.89	13.81
ENSDARG00000023002	1	protein_coding	dtl			22.25	31.15	26.32	15.56	10.37	13.17	2.69	3.79	4.82
ENSDARG00000101244	1	protein_coding	gli1	TF	GLI1	14.86	17.96	14.97	10.1	6.61	6.52	5.24	4.75	5.1
ENSDARG00000100839	1	protein_coding	BX649384.3			2.13	2.87	2.19	1.32	0.46	0.39	0.07	0.13	0.25
ENSDARG00000006911	1	protein_coding	wnt8b			4.66	6.71	4.59	3.13	1.78	1.84	0.84	1.09	0.89
ENSDARG00000042927	1	protein_coding	mapre1a			26.96	33.38	25.9	18.23	12.6	12.84	7.82	8.94	7.65
ENSDARG00000020884	1	protein_coding	gli2b	TF	GLI2	20.37	23.31	19.47	12.96	9.37	10.9	4.74	6.7	7.43
ENSDARG00000058538	1	protein_coding	alcamb			90.65	102	87.25	53.33	41.86	38.77	21.76	30.39	31.49
ENSDARG00000062650	1	protein_coding	rif1			62.52	74.24	65.55	44.05	28.41	30.95	16.09	18.6	19.99
ENSDARG00000019529	1	protein_coding	parp1			84.35	103.35	89	58.04	42.43	42.89	19.69	25.02	25.71
ENSDARG00000057830	1	protein_coding	dnmt3bb.2			36.68	44.96	38.54	18.62	11.67	12.88	2.28	3.93	4.82
ENSDARG00000078492	1	protein_coding	swi5			5.05	6.63	5.44	3.19	1.87	2.37	0.98	1.67	0.88
ENSDARG00000101180	1	protein_coding	mcm7			528.61	587.68	666.3	406.58	257.89	292.17	101.58	111.05	137.08
ENSDARG00000102798	1	protein_coding	mcm2			167.02	193.31	198.6	110.04	80.05	81.12	22.21	32.56	39.49
ENSDARG00000024204	1	protein_coding	mcm3			159.76	179.99	190.36	101.22	68.84	72.84	21.25	26.82	36.21
ENSDARG00000026224	1	protein_coding	fanci			8.63	9.94	10.48	6.38	4.31	4.84	1.79	2.19	3.01
ENSDARG00000103598	1	protein_coding	siva1			24.69	29.72	31.07	18.31	13	13.12	4.45	6.79	8.27
ENSDARG00000101465	1	protein_coding	orc2			15.04	14.76	16.72	9.78	5.48	5.94	2.34	2.48	3.73
ENSDARG00000054334	1	protein_coding	dctpp1			17.27	18.92	19.97	8.9	4.73	5.08	0.47	0.3	2.66
ENSDARG00000040557	1	protein_coding	exosc5			24.86	26.61	25.91	16.59	14.28	12.39	8.88	6.77	7.08
ENSDARG00000040725	1	protein_coding	zgc:114130			72.97	71.89	70.5	40.52	21.36	26.08	5.63	7.19	8.31
ENSDARG00000051854	1	protein_coding	cdt1			26.47	27.43	28.11	17.35	12.52	11.39	3.27	3.11	4.69
ENSDARG00000042282	1	protein_coding	itga6a			26.12	26.61	27.98	19.23	13.87	14.37	8.08	7.53	7.87
ENSDARG00000102277	1	protein_coding	lama1			59.13	66.61	65	31.84	17.63	21.42	4.64	8.85	6.91
ENSDARG00000045815	1	protein_coding	mcm10			12.78	14.11	13.88	6.95	4.92	4.59	1.02	1.68	2.15
ENSDARG00000040245	1	protein_coding	kpnb3			162.68	192.5	191.52	105.25	82.06	88.58	44.12	45.64	52.26
ENSDARG00000087393	1	protein_coding	prr11			15.34	17.81	16.82	7.73	5.38	6.31	1.35	1.93	2.6
ENSDARG00000035147	1	protein_coding	lrwd1			17.62	20.29	19.1	10.15	7.55	9.02	3.53	3.2	4.82
ENSDARG00000057321	1	protein_coding	tut1			12.44	15.58	14.25	10.29	7.74	8.28	4.64	3.76	3.78
ENSDARG00000021579	1	protein_coding	orc5			17.3	20.63	18.34	15.2	7.88	10.09	4.97	5.33	5.96
ENSDARG00000103409	1	protein_coding	uhrf1			88.2	98.13	93.19	67.1	38.19	45.34	13.26	21.03	23.67
ENSDARG00000078172	1	protein_coding	PTGFRN (1 of many)			16.97	19.93	19.25	13.7	8.18	10.19	5.09	5.13	5.92
ENSDARG00000030756	1	protein_coding	dnmt1			103.56	115.54	115.56	77.02	50.94	54.62	22.18	27.25	31.29
ENSDARG00000057683	1	protein_coding	mcm6			140.1	170.37	161.84	102.68	65.44	67.9	22.8	30.41	36.71
ENSDARG00000101161	1	protein_coding	orc4			23.95	27.86	28.66	17.78	12.34	11.68	4.58	6.64	6.27
ENSDARG00000060004	1	protein_coding	fzd7a			153.19	169.26	166.54	119.48	87.12	82.23	42.49	55.25	55.64
ENSDARG00000057738	1	protein_coding	hells			45.35	51.84	50.8	31.12	19.65	20.44	8.16	9.02	11.43
ENSDARG00000010194	1	protein_coding	eif4bb			126.47	142.62	136	88.92	65.9	69.71	39.57	41.14	44.84
ENSDARG00000093864	1	protein_coding	wee1			35.87	41.65	38.53	24.07	17.8	17.63	5.98	8.04	8.82
ENSDARG00000076659	1	protein_coding	cdca7b			45.48	52.36	48.98	30.57	16.79	18.94	5.73	9.83	11.07
ENSDARG00000093022	1	protein_coding	seph			44.94	55.21	53.89	33.66	18.62	21.93	10.63	12.53	13.84
ENSDARG00000055314	1	protein_coding	mcmbp			54.51	66.78	67.37	42.61	24.72	25.35	12	13.84	16.08
ENSDARG00000075682	1	protein_coding	orc6			17.43	23.68	21.07	12.74	5.64	8.39	1.94	3.67	3.32
ENSDARG00000056832	1	protein_coding	exo1			10.92	15.11	15.17	8.64	5.63	5.85	1.81	2.32	2.92
ENSDARG00000036990	1	protein_coding	dctd			10.56	13.38	14.92	7.3	4.03	3.92	1.71	2.09	2.21
ENSDARG00000016706	1	protein_coding	atic			83.87	97.46	105.4	55.04	35.9	31.77	14.99	14.29	15.13
ENSDARG00000076745	1	protein_coding	zgc:193811			1.61	2.22	2.34	1.27	0.72	0.72	0.4	0.49	0.38
ENSDARG00000036359	1	protein_coding	riox2			14.02	18.93	18.84	11.34	6.32	6.43	3.84	4.54	3.82
ENSDARG00000021120	1	protein_coding	ndc1			36.19	42.93	45.3	29.68	18.98	17.85	13.65	12.5	11.04
ENSDARG00000037393	1	protein_coding	slc43a1a			31.3	36.53	37.79	20.62	17.59	16.34	11.01	11.62	9.87
ENSDARG00000007377	1	protein_coding	odc1			134.81	184.98	182.29	84.96	75.61	73.77	33.3	36.23	33.33
ENSDARG00000043976	1	protein_coding	etf1b			158.52	197.92	191.34	105.64	98.33	94.92	57.06	51.49	62.89
ENSDARG00000069045	1	protein_coding	chtf8			6.49	5.91	5.09	4.75	1.88	2.51	0.91	1.54	1.9
ENSDARG00000058710	1	protein_coding	terf1	TF	TERF1	10.01	9.13	7.03	6.81	4.12	4.72	1.61	2.86	3.99
ENSDARG00000057863	1	protein_coding	dnmt3bb.3			14.87	16.92	13.35	10.95	5.61	7.81	4.67	4.32	4.5
ENSDARG00000030367	1	protein_coding	metrn			56.63	69.1	51.36	45.76	20.41	26.06	9.03	11.28	12.65
ENSDARG00000074451	1	protein_coding	mnd1			12.95	13.48	11.11	9.64	4.93	5.47	3.46	4.4	3.32
ENSDARG00000087094	1	protein_coding	foxa	TF		12.36	12.69	11.49	8.25	4.97	6.54	2.37	2.74	3.87
ENSDARG00000057062	1	protein_coding	si:dkey-157g16.6			176.27	174.55	151.72	111.86	59.41	84.47	23.77	26.15	28.93
ENSDARG00000079900	1	protein_coding	shroom4			32.16	34.98	30.42	22.5	15.58	15.68	9.5	9.95	11.42
ENSDARG00000037178	1	protein_coding	zic2b	TF	ZIC2	65.48	71.79	57.37	41.94	22.44	26.8	9.51	10.58	11.48
ENSDARG00000038205	1	protein_coding	her2	TF		13.6	14.97	12.37	8.78	3.94	6.25	2.63	2.55	3.53
ENSDARG00000023587	1	protein_coding	kcnk5a			7.08	7.39	6.48	4.17	2.08	3	1.38	1.36	1.8
ENSDARG00000006775	1	protein_coding	cass4			2.9	2.86	2.74	2.18	1.06	1.7	0.59	0.97	0.7
ENSDARG00000056830	1	protein_coding	HNRNPUL2			13.18	11.97	10.71	9.6	5.12	6.88	3.59	3.61	3.57
ENSDARG00000094066	1	protein_coding	BX324003.1			2.06	2.22	1.86	1.35	0.57	1.15	0.39	0.74	0.64
ENSDARG00000090941	1	protein_coding	hist1h4l			148.58	168.67	179.18	92.03	46.67	79.53	4.62	45.69	26
ENSDARG00000077620	1	protein_coding	cdca7a			161.08	162.04	165.27	126.93	78.21	78.61	21.8	29.64	40.55
ENSDARG00000008141	1	protein_coding	rbl1			38.01	37.07	37.77	29.15	18.98	22.27	9.29	9.64	13.53
ENSDARG00000002304	1	protein_coding	gins2			12.92	14.15	14.11	11.16	6.2	7.47	1.86	3.49	4.96
ENSDARG00000094887	1	protein_coding	si:ch211-170d8.2			4.35	4.56	4.66	3.27	1.49	1.72	0.25	0.13	0.28
ENSDARG00000016363	1	protein_coding	her8a	TF		22.86	21.24	24.34	18.96	8.43	10.13	1.9	2.67	2.51
ENSDARG00000027310	1	protein_coding	lsp1			17.34	14.41	16	9.82	7.54	7.41	3.35	4.34	5.01
ENSDARG00000094653	1	protein_coding	si:dkey-149m13.5			4.51	4.02	3.92	2.95	2.4	2.53	1.24	1.17	1.47
ENSDARG00000042527	1	protein_coding	unga			17.15	15.54	16.54	10.75	8.27	9.48	3.49	4.02	4.47
ENSDARG00000071212	1	protein_coding	p3h1			23.64	23.32	22.81	16.87	13.82	12.45	3.14	9.93	8.22
ENSDARG00000003165	1	protein_coding	nr2f6b	TF	NR2F6	53.79	49.7	50.35	27.64	15.55	14.37	11.59	15.22	17.2
ENSDARG00000097445	1	protein_coding	si:dkey-195m11.8			58.27	55.03	50.79	28.18	9.42	11.44	4.15	9.29	9.28
ENSDARG00000055889	1	protein_coding	zgc:153215			6.31	5.5	5.9	4.06	1.76	1.88	1.69	1.42	1.41
ENSDARG00000040442	1	protein_coding	prtgb			148.35	128.76	132.34	80.99	5.03	7.35	1.35	2.07	2.17
ENSDARG00000079473	1	protein_coding	MAP3K21			19.9	19.15	19.77	13.1	7.26	8.01	6.11	5.48	5.3
ENSDARG00000004328	1	protein_coding	LIN28A (1 of many)	TF	LIN28A	22.82	21.12	19.78	11.53	2.22	2.66	0.52	0.51	0.39
ENSDARG00000045424	1	protein_coding	zgc:173856			0.4	0.4	0.47	0.19	0	0.05	0	0	0
ENSDARG00000075593	1	protein_coding	trim71			67.18	68.15	58.94	38.22	18.01	20.7	17.26	14.78	13.7
ENSDARG00000016999	1	protein_coding	lin28a	TF	LIN28A	61.99	56.93	44.73	24.83	4.07	5.99	0.84	0.57	0.61
ENSDARG00000102371	1	protein_coding	CU570769.1			2.27	1.93	1.64	0.78	0.16	0.49	0.13	0.08	0
ENSDARG00000035957	1	protein_coding	gmnn			10.07	10.06	9.23	5.91	1.85	3.99	1.51	1.93	2.62
ENSDARG00000079252	1	protein_coding	fam117ab			4.66	4.43	4.19	2.53	0.92	1.5	0.78	0.55	0.91
ENSDARG00000015559	1	protein_coding	fstl1a			40.46	32.96	36.12	24.57	11.88	11.9	5.89	8.13	8.27
ENSDARG00000008840	1	protein_coding	hmbsa			14.98	13.48	14.59	10.94	6.27	5.5	3.5	3.92	5.17
ENSDARG00000006818	1	protein_coding	urod			40.6	32.74	43.61	26.2	11.47	11.33	7.65	7.74	8.96
ENSDARG00000097653	1	protein_coding	si:dkey-23k10.3			1.12	0.99	1.07	0.82	0.36	0.21	0.16	0.28	0.35
ENSDARG00000007641	1	protein_coding	msx1a			2.71	3.85	3.2	1.78	2.02	2.02	0.62	1.06	1.27
ENSDARG00000098270	1	protein_coding	znf1053	TF		2.25	3.35	2.64	1.62	1.44	1.48	0.65	0.6	0.84
ENSDARG00000010246	1	protein_coding	prmt1			303.03	421.48	365.04	202.39	201.07	192.28	105.53	109.29	121.88
ENSDARG00000008805	1	protein_coding	orc3			20.31	32.69	26.88	13.93	11.86	12.99	5.02	5.72	7.54
ENSDARG00000062892	1	protein_coding	foxe3	TF	FOXE1	4.31	5.3	5.11	2.27	3.15	2.67	0.84	1.38	1.02
ENSDARG00000033999	1	protein_coding	cyp26a1			17.26	23.09	21.11	7.66	13	10.79	5.3	4.75	5.36
ENSDARG00000071669	1	protein_coding	smyd5			13.16	20.71	18.07	8.1	9.06	8.58	5.82	4.92	4.6
ENSDARG00000102618	1	protein_coding	utp18			51.56	68.08	64.51	27.48	32.77	27.9	21.31	13.71	18.61
ENSDARG00000102673	1	protein_coding	si:dkey-26i24.1	TF		3.47	5.1	4.74	2.33	2.58	1.91	1.28	0.49	1
ENSDARG00000101906	1	protein_coding	zgc:113442			1.67	2.09	2.12	0.63	0.65	0.76	0.29	0.46	0.87
ENSDARG00000102540	1	protein_coding	CR450832.1			0.91	1.23	1.17	0.32	0.54	0.69	0.2	0.17	0.37
ENSDARG00000104809	1	protein_coding	top1mt			2.02	3.31	2.79	1	1.46	1.59	0.52	0.95	0.98
ENSDARG00000059001	1	protein_coding	pim2			18.75	17.55	16.83	7.21	9.28	7.76	5.48	3.96	5.37
ENSDARG00000020354	1	protein_coding	lmx1a	TF		1.05	1.05	1.02	0.2	0.33	0.31	0.13	0.09	0.16
ENSDARG00000095281	1	protein_coding	zgc:152652			0.69	0.7	0.49	0.09	0.12	0.07	0	0	0.02
ENSDARG00000055331	1	protein_coding	aldh9a1a.2			0.88	0.8	0.64	0.09	0.2	0.23	0.06	0.05	0.12
ENSDARG00000010255	1	protein_coding	bin2b			5.81	6.77	5.19	1.56	1.72	1.95	1.66	1.6	1.65
ENSDARG00000093702	1	protein_coding	si:dkey-126g1.9			7.37	7.63	7.2	2.04	2.07	1.84	1.67	1.27	1.29
ENSDARG00000077171	1	protein_coding	A2ML1 (1 of many)			0.48	0.55	0.46	0.07	0.04	0.07	0	0.03	0
ENSDARG00000093353	1	protein_coding	si:ch211-263m18.4			1.48	1.75	1.48	0.09	0.14	0.07	0	0.01	0
ENSDARG00000092057	1	protein_coding	si:dkey-90l23.1			0.89	0.85	0.86	0.03	0	0.1	0	0	0.03
ENSDARG00000053835	1	protein_coding	plekhh1			13.43	16.19	12.27	6.39	4.19	4.79	2.44	3.51	3.72
ENSDARG00000068175	1	protein_coding	ing5b			7.38	8.78	6.25	3.33	1.58	2.43	1.09	1.26	1.69
ENSDARG00000071450	1	protein_coding	tdrd5			0.39	0.42	0.3	0.13	0.06	0.09	0.02	0.05	0.09
ENSDARG00000007624	1	protein_coding	gins1			11.05	12.03	8.64	6.28	3.83	5.1	2.23	3.09	3.61
ENSDARG00000078550	1	protein_coding	zgc:194839			11.41	13.24	10.97	4.23	4.31	4.57	2.02	2.2	3.35
ENSDARG00000096229	1	protein_coding	si:dkey-260c8.8			3.11	3.45	3.01	1.39	1.08	1.82	0.58	0.64	1.11
ENSDARG00000042129	1	protein_coding	zp3a.1			0.53	0.78	0.47	0	0.06	0.08	0	0	0
ENSDARG00000021232	1	protein_coding	nkx2.7	TF		5.22	7.53	4.95	1.24	1.4	1.67	0.68	0.9	0.78
ENSDARG00000034989	1	protein_coding	retsatl			0.66	0.96	0.57	0.08	0.08	0.02	0	0	0
ENSDARG00000076949	1	protein_coding	zgc:173837			0.81	1.27	0.69	0.08	0.06	0.1	0	0	0
ENSDARG00000090870	1	protein_coding	si:ch1073-263o8.2			0.84	1.23	0.63	0.15	0.1	0.06	0	0.05	0
ENSDARG00000079681	1	protein_coding	CABZ01059627.2			0.72	1.03	0.54	0.06	0.13	0.09	0	0.1	0
ENSDARG00000096708	1	protein_coding	si:dkeyp-104f11.8	TF		1.72	2.3	1.56	0.84	0.76	0.26	0.39	0.27	0.46
ENSDARG00000056914	1	protein_coding	emg1			17.63	21.56	17.62	9.73	7.21	7.55	6.79	5.05	5.21
ENSDARG00000070794	1	protein_coding	greb1			53.14	73.21	56.6	21.59	5.37	8.02	2.39	3.32	2.57
ENSDARG00000008796	1	protein_coding	her5	TF		2.46	3.49	2.57	0.86	0.35	0.41	0.11	0.05	0.09
ENSDARG00000094729	1	protein_coding	apela			8.43	10.46	8.48	3.51	1.17	0.53	0.8	0.95	0.58
ENSDARG00000007184	1	protein_coding	zbtb16a	TF	ZBTB16	140.6	157.87	126.09	65.1	26.89	35.07	21.81	24.59	20.52
ENSDARG00000100044	1	protein_coding	prtga			80.46	103.82	66.82	12.66	1.63	1.76	1.2	0.81	0.83
ENSDARG00000074526	1	protein_coding	zbtb16b	TF	ZBTB16	27.72	33.83	25.13	9.23	3.13	3.37	4.4	3.78	3.45
ENSDARG00000041252	1	protein_coding	gemin4			11.12	14.12	13.05	6.9	6.14	5.36	4.24	3.25	3.95
ENSDARG00000042864	1	protein_coding	rpl7l1			68.49	85.9	74.92	44.86	37.9	29.92	26.39	21.38	21.05
ENSDARG00000068755	1	protein_coding	exosc8			23.05	27.6	25.93	15.56	12.44	11.38	7.83	6.11	8.58
ENSDARG00000100505	1	protein_coding	ddx52			13.66	15.77	14.04	8.26	5.79	6.92	4.67	3.66	4.49
ENSDARG00000054540	1	protein_coding	imp4			45.54	50.6	46.83	26.45	19.51	20.8	17.77	10.15	13.95
ENSDARG00000053912	1	protein_coding	fbl			140.23	156.59	147.85	77.04	56.98	56.6	41.11	34.9	40.72
ENSDARG00000052816	1	protein_coding	shmt1			88.03	100.75	97.1	44.34	31.53	33.66	22.68	14.87	18.5
ENSDARG00000030700	1	protein_coding	ctps1a			53.35	61.43	58.13	26.63	21.21	20.98	15.13	11.54	13.4
ENSDARG00000002720	1	protein_coding	utp15			35.47	44.89	40.45	18.93	18.85	17.65	15.1	9.92	10.7
ENSDARG00000057929	1	protein_coding	naf1			12.27	16.9	14.48	7.56	6.52	6.04	5.44	3.49	4.83
ENSDARG00000104938	1	protein_coding	ftsj3			25.43	29.38	27.07	11.61	9.44	10.75	8.2	7.46	7.44
ENSDARG00000014329	1	protein_coding	npm1a			235.39	260.14	251.47	96.49	71.89	65.1	57.98	39.42	45
ENSDARG00000059711	1	protein_coding	nol6			30.84	38.66	37.07	17.57	13.66	14	12.22	9.16	9.37
ENSDARG00000099280	1	protein_coding	utp20			30.84	38.77	35.64	16.33	13.33	14.37	12.36	8.52	9.03
ENSDARG00000052480	1	protein_coding	pdcd11			47.53	55.57	53.03	24.61	20.43	18.88	20.95	13.55	14.71
ENSDARG00000069878	1	protein_coding	snu13a			11.06	13.55	12.81	5.79	4.34	5.94	4.22	3.56	3.58
ENSDARG00000055760	1	protein_coding	srm			23.48	28	27.03	13.6	10.34	10.19	6.23	7.85	8.15
ENSDARG00000023299	1	protein_coding	snu13b			99.03	129.93	124.68	58.23	36.88	41.84	25.21	27.4	26.67
ENSDARG00000076526	1	protein_coding	gar1			30.08	34.98	36.47	15.3	13.79	14	9.62	8.35	10.27
ENSDARG00000063627	1	protein_coding	bop1			39.04	44.73	44.74	20.03	15.47	15.01	10.25	8.99	11.46
ENSDARG00000012215	1	protein_coding	umps			57.28	69.12	70.58	26.04	19.47	18.28	8.47	8.92	12.69
ENSDARG00000042221	1	protein_coding	mthfd1l			28.08	39.07	37.7	7.58	8.2	5.91	1.57	3.1	3.64
ENSDARG00000098935	1	protein_coding	bxdc2			46.84	60.07	60.2	25.07	22.41	23.17	18.05	13.62	16.05
ENSDARG00000024561	1	protein_coding	nolc1			70.27	88.04	86.1	43.49	22.9	22.28	19.7	20.21	16.77
ENSDARG00000008333	1	protein_coding	znfl2a	TF	ZBTB2	15.03	16.7	18.09	7.39	3.14	2.78	1.07	1.14	1.01
ENSDARG00000041895	1	protein_coding	cad			294.78	345.55	354.07	127.94	64.2	76.32	40.08	34.36	34.2
ENSDARG00000097523	1	protein_coding	si:ch73-364h19.1			6.62	7.74	7.91	3.09	0.93	1.34	0.58	0.34	0.34
ENSDARG00000002710	1	protein_coding	ncl			269.77	318.28	304.42	164.96	124.73	111.39	103.09	84.11	84.36
ENSDARG00000040492	1	protein_coding	mthfd1b			52.88	62.73	59.94	29.29	23.01	19.94	20.52	12.53	12.05
ENSDARG00000104353	1	protein_coding	nop58			77.81	96.15	90.44	48.81	31.6	30.88	25.24	19.45	18.64
ENSDARG00000002487	1	protein_coding	noc3l			29.08	35.51	32.36	18.71	13.77	13.5	11.5	8.44	9.53
ENSDARG00000004517	1	protein_coding	ppat			23.1	27.1	27.17	14.21	10.06	9.38	6.9	5.07	5.54
ENSDARG00000016484	1	protein_coding	dkc1			67.37	81.27	69.22	39.25	24.07	26.32	20.52	15.58	16.74
ENSDARG00000006409	1	protein_coding	mapk12b			25.86	32.31	28.3	11.58	3.08	3.66	0.77	0.42	0.62
ENSDARG00000039041	1	protein_coding	sfrp5			32.49	34.12	31.61	18.81	12.4	10.96	10.14	9.11	9.79
ENSDARG00000006837	1	protein_coding	mycn	TF	MYCN	117.58	124.29	112.31	72.1	44.08	43.77	32.28	32.13	35.62
ENSDARG00000044485	1	protein_coding	sall4	TF	SALL4	73.76	68.08	71.1	28.31	15.26	15.16	5.95	6.1	6.94
ENSDARG00000062402	1	protein_coding	frem1b			16.23	15.23	15.59	7.05	4.93	4.95	4.44	3.75	4.04
ENSDARG00000039196	1	protein_coding	greb1l			35.35	34.26	37.48	13.6	4.13	5.09	2.6	2.18	2.04
ENSDARG00000004806	1	protein_coding	grwd1			21.83	22.66	22.33	11.37	8.87	9.01	8.51	7.09	5.63
ENSDARG00000089181	1	protein_coding	adad1			0.18	0.18	0.17	0.05	0.03	0.04	0.01	0.03	0.01
ENSDARG00000057143	1	protein_coding	nradd			21.16	22.83	21.91	8.43	6.33	6.1	2.48	3.94	3.78
ENSDARG00000033172	1	protein_coding	nr2f5	TF		89.21	86.35	83.1	30.14	24.82	23.98	6.43	9.34	10.7
ENSDARG00000038027	1	protein_coding	nol12			12.79	15.7	12.35	7.29	4.81	5.4	6.65	2.48	3.52
ENSDARG00000101418	1	protein_coding	BX324179.1			0.87	1.12	0.86	0.52	0.14	0.45	0.24	0.04	0.2
ENSDARG00000079293	1	protein_coding	gdpd4b			4.23	7.65	4.21	2.27	2.85	2.9	0.71	1.84	2.26
ENSDARG00000094443	1	protein_coding	CT027609.1	TF		1.9	2.75	1.53	1.14	1.14	1.33	0.43	0.57	0.85
ENSDARG00000098071	1	protein_coding	znf1049	TF		1.92	3.05	1.78	1.26	1.24	1.44	0.09	0.45	0.73
ENSDARG00000093236	1	protein_coding	ZNF70 (1 of many)			2.6	3.34	1.89	0.95	1.43	1.21	0.39	0.36	1.01
ENSDARG00000056387	1	protein_coding	rnf17			1.36	1.67	1.01	0.49	0.58	0.68	0.24	0.24	0.33
ENSDARG00000107025	1	protein_coding	BX571878.2			1.04	1.62	0.87	0.64	0.47	0.87	0.25	0.28	0.37
ENSDARG00000102635	1	protein_coding	znf1037	TF		2.1	2.98	1.77	1.4	1.14	1.66	0.58	0.51	0.69
ENSDARG00000003399	1	protein_coding	fgf8a			7.28	9.91	5.34	4.45	3.2	5.17	1.93	1.52	2.37
ENSDARG00000105573	1	protein_coding	si:ch211-226l4.6			2.59	4.25	1.87	0.75	0.4	0.51	0.09	0.35	0.07
ENSDARG00000076857	1	protein_coding	her3	TF	HES3	3.88	6.35	2.51	2.23	0.61	0.81	0.05	0.4	0.42
ENSDARG00000070461	1	protein_coding	zgc:154061			3.44	5.83	3.72	2.08	1.47	2.07	1.04	1.42	1.11
ENSDARG00000052375	1	protein_coding	zgc:66455			0.81	1.28	0.84	0.49	0.35	0.46	0.25	0.22	0.34
ENSDARG00000103250	1	protein_coding	si:dkeyp-35e5.10			1.33	2.43	1.26	1.02	0.47	0.65	0.09	0.21	0.29
ENSDARG00000086017	1	protein_coding	zgc:153681			0.66	1.03	0.6	0.42	0.12	0.22	0.02	0.1	0.21
ENSDARG00000098170	1	protein_coding	si:dkey-4e4.1			4.76	8.94	5.32	4.19	2.91	4.5	0.61	1.54	2.05
ENSDARG00000014929	1	protein_coding	p2ry11			1.9	4.26	2.68	1.37	1.37	1.57	0.04	0.21	0.82
ENSDARG00000090220	1	protein_coding	zmp:0000000989			3.87	6.55	4.35	3.59	2.78	3.05	1.07	1.09	2.07
ENSDARG00000096186	1	protein_coding	si:dkey-247i3.5	TF		1.72	2.69	1.71	1.61	1.11	1.08	0.45	0.56	0.84
ENSDARG00000104407	1	protein_coding	BX649453.3	TF		1.99	2.62	1.82	1.26	1.01	0.97	0.38	0.6	0.76
ENSDARG00000013476	1	protein_coding	arhgef39			6.49	8.43	6.03	3.97	2.5	3.24	0.98	1.9	2.48
ENSDARG00000025820	1	protein_coding	chek2			9.72	14.82	10.41	6.89	5.73	5.99	2	2.99	4.21
ENSDARG00000096210	1	protein_coding	znf1050	TF		2.31	3.19	2.12	1.65	1.23	1.6	0.3	0.91	0.95
ENSDARG00000103137	1	protein_coding	rmi2			3.58	5.58	4.46	2.82	2.41	2.3	0.75	1.57	1.28
ENSDARG00000013302	1	protein_coding	gpx8			8.04	12.68	9.02	6.81	5.07	5.92	2.73	3.66	2.91
ENSDARG00000069758	1	protein_coding	si:dkey-189g17.2			0.27	0.37	0.15	0.2	0.15	0.09	0.01	0.09	0.02
ENSDARG00000101973	1	protein_coding	CR769782.1			1.48	2.51	1.03	1.73	1.08	1.19	0.16	0.24	0.6
ENSDARG00000099681	1	protein_coding	BX548173.1			0.73	1.03	0.42	0.52	0.61	0.49	0.11	0.24	0.33
ENSDARG00000094308	1	protein_coding	si:dkey-247i3.6	TF		1.22	3.29	1.88	1.66	1.14	1.17	0.44	0.58	0.63
ENSDARG00000101523	1	protein_coding	arxb	TF	ARX	0.9	1.87	1.07	1.12	0.58	0.91	0.21	0.38	0.32
ENSDARG00000102559	1	protein_coding	si:dkey-16p19.5	TF		1.28	2.43	1.01	1.2	0.65	0.56	0	0.27	0.18
ENSDARG00000103708	1	protein_coding	BX000703.1			1.89	3.6	1.96	2.43	1.12	1.36	0.7	0.67	0.86
ENSDARG00000090854	1	protein_coding	lsm11			3.84	7.36	4.5	4.49	2.2	2.06	1.16	1.36	1.27
ENSDARG00000055554	1	protein_coding	wnt1			6.73	10.82	6.4	7.46	3.53	4.8	1.79	2.01	1.67
ENSDARG00000088375	1	protein_coding	zgc:174704			2.14	3.43	1.98	2.21	1.38	1.03	0.42	0.35	0.45
ENSDARG00000100471	1	protein_coding	CT573263.3			0.54	1.36	0.64	0.92	0.3	0.32	0.26	0.28	0.2
ENSDARG00000093591	1	protein_coding	si:ch211-282k23.2			1.68	3.17	1.57	2.39	0.56	0.97	0.15	0.56	0.31
ENSDARG00000101623	1	protein_coding	znf992	TF		1.4	3.1	2.08	2.07	0.71	1.05	0.51	0.41	0.46
ENSDARG00000100076	1	protein_coding	BX640547.3			0.75	1.39	1.04	1.01	0.32	0.38	0.21	0.18	0.18
ENSDARG00000093019	1	protein_coding	si:dkey-83k24.5			1.75	3.56	2.28	2.56	0.17	0.45	0.15	0.34	0.26
ENSDARG00000099247	1	protein_coding	si:dkey-68o6.5	TF		1.49	3.42	2.37	2.12	0.13	0.3	0.07	0.42	0.17
ENSDARG00000088378	1	protein_coding	znf1000	TF		1.14	1.5	0.44	0.79	0.18	0.32	0.15	0.09	0.31
ENSDARG00000104887	1	protein_coding	znf1105	TF		2.6	3.45	1.63	2.42	0.52	0.99	0.49	0.5	1.2
ENSDARG00000035257	1	protein_coding	akr1a1a			3.82	3.59	3.1	0.61	1.04	0.8	2.22	0.08	0.46
ENSDARG00000098761	1	protein_coding	rgs2			14.06	16.29	12.65	1.9	6.14	3.77	5.95	2.35	3.12
ENSDARG00000070713	1	protein_coding	prss60.1			0.65	1.02	0.56	0.03	0.08	0.07	0.54	0	0.02
ENSDARG00000103424	1	protein_coding	si:dkey-13m3.2			2.29	2.91	1.47	1.44	0.97	0.64	1.24	0.29	0.28
ENSDARG00000095324	1	protein_coding	galnt8b.2			0.8	0.93	0.54	0.34	0.58	0.24	0.36	0.17	0.19
ENSDARG00000069379	1	protein_coding	zgc:158868			0.94	1.58	2.2	0.52	0.39	0.27	1.91	0.65	0.82
ENSDARG00000093640	1	protein_coding	ugt5a2			0.84	1.38	1.62	0.14	0.1	0.22	1.83	0.14	0.33
ENSDARG00000039211	1	protein_coding	zgc:77439			20.23	23.34	31.17	7.08	8.47	6.33	29.05	9.39	10.29
ENSDARG00000054218	1	protein_coding	si:ch73-269m23.5			1.6	1.6	2.69	0.11	0.1	0.13	2.4	0.05	0.39
ENSDARG00000057121	1	protein_coding	C7			3.99	4.14	6.4	0.29	0.28	0.43	6.47	0.84	1.16
ENSDARG00000043279	1	protein_coding	aqp12			8.14	8.23	11.35	1.46	1.73	1.14	10.9	0.32	2.34
ENSDARG00000096533	1	protein_coding	rltgr			10	11.24	13.26	1.82	1.31	0.35	14.56	0.55	2.97
ENSDARG00000076773	1	protein_coding	lrrc58a			5.72	4.93	7.01	1.17	1.19	0.74	7.74	1.61	2.07
ENSDARG00000021004	1	protein_coding	c5			11.65	9.44	13.73	1.26	2.4	1.01	14.16	0.19	1.26
ENSDARG00000022372	1	protein_coding	kng1			16.47	12.41	19.63	2.62	2.27	1	20.16	0.22	2.22
ENSDARG00000092155	1	protein_coding	apoc2			82.05	76.38	105.57	20.33	36.26	13.72	111.14	2.95	19.08
ENSDARG00000040298	1	protein_coding	apoa4b.1			154.76	149.2	187.31	36.88	56.14	20.07	190.41	4.83	22.38
ENSDARG00000042684	1	protein_coding	serpinc1			21.29	19.18	26.07	4.74	5.15	2.97	31.37	2.33	5.45
ENSDARG00000039516	1	protein_coding	c8a			5.24	4.77	6.53	1.06	1.56	0.54	7.59	0.08	1.34
ENSDARG00000045516	1	protein_coding	itih2			21.44	16.68	27.89	3.15	4.46	1.86	33.55	0.39	3.59
ENSDARG00000021494	1	protein_coding	hnf4a	TF	HNF4A	2.39	2.53	3.7	0.27	0.57	0.22	4.19	0.16	0.32
ENSDARG00000041645	1	protein_coding	A2ML1 (1 of many)			17.25	17.32	22.06	1.29	3.86	1.29	29.73	0.19	1.65
ENSDARG00000074362	1	protein_coding	FUT9 (1 of many)			0.61	0.33	0.8	0.14	0.13	0.09	0.63	0.17	0.06
ENSDARG00000067889	1	protein_coding	gltpd2			1.23	0.96	2.96	0.15	0.12	0.32	2.33	0.09	0.14
ENSDARG00000020956	1	protein_coding	pck2			45.19	47.78	64.79	12.67	7.22	6.31	37.8	7.78	10.84
ENSDARG00000068478	1	protein_coding	gpx4a			125.94	128.48	199.84	13.9	18.81	6.8	94.36	5.23	11.22
ENSDARG00000008637	1	protein_coding	mtp			27.43	28.59	41.36	4.13	5.05	3.21	20.98	1.72	4.1
ENSDARG00000012640	1	protein_coding	cideb			4.56	4.64	7.56	0.84	0.47	0.52	4.06	0.34	0.59
ENSDARG00000076294	1	protein_coding	klb			1.76	1.51	2.47	0.2	0.3	0.22	1.09	0.12	0.15
ENSDARG00000053405	1	protein_coding	sord			13.41	11.89	20.21	2.76	2.28	2.21	8.83	1.76	3.12
ENSDARG00000019228	1	protein_coding	mogat2			4.1	3.42	6.24	0.17	0.03	0.02	3.1	0.06	0.51
ENSDARG00000009470	1	protein_coding	hnf1a	TF	HNF1A	1.15	0.94	1.51	0.28	0.1	0.2	0.79	0.1	0.25
ENSDARG00000101423	1	protein_coding	cyp2y3			34.64	32.4	39.21	7.32	8.28	7.46	22.68	7.44	11.37
ENSDARG00000040295	1	protein_coding	apoeb			580.73	504.24	713.48	78.81	116.6	61.04	323.9	105.21	143.93
ENSDARG00000079727	1	protein_coding	sepp1b			13.68	14.7	16.73	1.74	2.35	0.79	8.54	0.12	1.37
ENSDARG00000056226	1	protein_coding	creb3l3a	TF	CREB3L3	2.67	2.73	3.09	0.13	0.37	0.12	1.59	0.01	0.27
ENSDARG00000035603	1	protein_coding	dao.2			6.25	6.09	7.06	1.62	2.09	1.22	4.37	0.8	2.08
ENSDARG00000095147	1	protein_coding	krt96			2.52	2.59	3.12	0.76	0.62	0.7	1.86	0.39	0.98
ENSDARG00000103589	1	protein_coding	gata6	TF	GATA6	13.23	10.69	14.55	2.44	4.07	2.28	7.67	0.68	2.02
ENSDARG00000024160	1	protein_coding	hao1			10.08	7.84	10.65	1.72	2.65	1.17	6.98	0.21	1.88
ENSDARG00000059049	1	protein_coding	zgc:174904			2.97	3.35	3.81	0.48	0.38	0.26	3.26	0.46	0.57
ENSDARG00000023157	1	protein_coding	cbln10			2.67	2.5	3.44	0.27	0.49	0.32	2.48	0.04	0.16
ENSDARG00000104207	1	protein_coding	pcyt1bb			4	4.63	5.64	0.66	0.38	0.32	3.63	0.05	0.3
ENSDARG00000104022	1	protein_coding	gcgra			3.02	2.9	3.96	0.69	0.77	0.64	2.77	1.24	1.19
ENSDARG00000088891	1	protein_coding	slc23a3			0.67	0.74	1.06	0.04	0.07	0.14	0.68	0.12	0.16
ENSDARG00000062297	1	protein_coding	soat1			1.96	2.15	2.69	0.49	0.49	0.53	2.07	0.74	0.72
ENSDARG00000002968	1	protein_coding	a1cf			15.26	12.4	18.69	1.79	1.67	0.77	16.62	0.68	2.81
ENSDARG00000020364	1	protein_coding	fbp1b			54.63	53.31	79.98	8.3	3.91	2.4	62.82	1.08	5.54
ENSDARG00000056314	1	protein_coding	a2ml			36.25	34.14	50.13	4.06	8.08	3.42	41.27	0.94	4.91
ENSDARG00000079420	1	protein_coding	dpp4			5.72	4.74	7.96	0.32	0.31	0.25	5.36	0.35	0.77
ENSDARG00000026500	1	protein_coding	xkr9			1.39	1.45	2.16	0.16	0.44	0.08	0.97	0.3	0.45
ENSDARG00000070830	1	protein_coding	zgc:136858			1.86	1.91	3.1	0.23	0.33	0.24	1.5	0.46	0.76
ENSDARG00000033161	1	protein_coding	sst1.2			2.92	3.02	5.56	0.29	0.61	0.79	2.57	1.19	1.23
ENSDARG00000013430	1	protein_coding	bhmt			303.85	242.68	396.03	84.52	106.93	56.75	173.65	49.22	66.31
ENSDARG00000063518	1	protein_coding	zgc:153913			8.18	5.78	10.16	1.01	1.56	0.63	4.75	0.35	1.17
ENSDARG00000071116	1	protein_coding	eepd1			6.76	5.25	8.82	1.5	2.04	1.26	5.26	2.06	2.05
ENSDARG00000019713	1	protein_coding	oatx			5.83	3.79	7.48	1.35	1.91	0.66	3.51	1.81	2.25
ENSDARG00000021242	1	protein_coding	mvp			46.17	39.6	60.19	10.67	11.36	9.12	29.63	19.53	24.3
ENSDARG00000078733	1	protein_coding	cnnm2b			3.08	2.47	3.98	0.86	0.83	0.71	1.92	1.51	1.45
ENSDARG00000037852	1	protein_coding	zgc:101663			9.18	8.15	10.9	1.84	2.14	1.71	4.93	2.56	4.32
ENSDARG00000058775	1	protein_coding	SLC22A3			2.8	2.6	3.73	0.45	1.02	0.94	1.85	0.91	1.56
ENSDARG00000099003	1	protein_coding	cyp2aa1			6.47	7.5	6.68	1.64	1.75	1.47	8.42	3.03	3.37
ENSDARG00000105945	1	protein_coding	CABZ01047998.1			1.22	1.83	1.16	0.37	0.07	0.06	1.56	0.05	0.48
ENSDARG00000069828	1	protein_coding	ABHD12B (1 of many)			2.12	1.76	1.98	0.38	0.27	0.19	2	0.02	0.4
ENSDARG00000056196	1	protein_coding	slc2a2			12.03	9.63	13.35	0.78	0.53	0.18	11.04	0.22	1.15
ENSDARG00000006427	1	protein_coding	fabp2			84.92	74.07	90.21	7.93	4.65	1.87	77.62	2.28	7.5
ENSDARG00000103308	1	protein_coding	mst1			8.83	7.07	9.99	1.92	0.87	0.4	8.39	0.91	1.42
ENSDARG00000093877	1	protein_coding	MFAP4 (1 of many)			4.87	4.91	5.12	1.25	0.99	1.13	4.7	0.13	2.02
ENSDARG00000097606	1	protein_coding	tmem82			1.76	1.8	1.96	0.48	0.55	0.46	1.97	0.45	1.16
ENSDARG00000102433	1	protein_coding	sytl4			2.53	2.39	2.47	0.82	0.92	0.39	2.22	0.67	1.39
ENSDARG00000010940	1	protein_coding	BX957278.1			2.91	2.67	3.05	0.81	0.49	1	2.36	1.09	1.84
ENSDARG00000006491	1	protein_coding	agpat9l			2.78	3.49	3.42	0.6	0.86	0.49	2.55	1.4	1.46
ENSDARG00000054389	1	protein_coding	rhof			2.19	2.69	2.56	0.63	0.5	0.48	2.06	0.97	1.38
ENSDARG00000098187	1	protein_coding	kctd14			0.92	1.24	1.2	0.05	0	0.05	0.67	0.12	0.36
ENSDARG00000054202	1	protein_coding	hbl4			1.71	1.27	1.42	0.21	0.27	0.14	2.15	0.08	0.07
ENSDARG00000090635	1	protein_coding	kcnj1a.4			2.88	2.42	2.72	0.31	0.56	0.57	3.68	0.59	0.9
ENSDARG00000070844	1	protein_coding	gamt			98.58	70.14	102.88	15.81	27.4	12.84	127.34	7.45	15.85
ENSDARG00000005112	1	protein_coding	cdh17			14.91	9.88	14.46	0.84	3.05	1	17.9	1.08	4.06
ENSDARG00000075517	1	protein_coding	si:ch211-120k19.1			1.17	0.53	0.82	0.02	0.09	0.08	0.96	0.05	0.14
ENSDARG00000004964	1	protein_coding	cyp4t8			14.18	7	11.04	0.33	0.8	0.23	10.85	1.36	1.83
ENSDARG00000002483	1	protein_coding	wnt7ab			1.41	1.26	1.98	0.39	0.32	0.53	1.26	0.99	0.82
ENSDARG00000076690	1	protein_coding	avpr2l			1.16	1.1	1.28	0.26	0.09	0.17	0.8	0.49	0.46
ENSDARG00000058371	1	protein_coding	krt5			1053.72	1122.01	1366.39	229.42	318.41	299.02	954.22	701.03	635.29
ENSDARG00000036834	1	protein_coding	krt92			382.17	457.49	574.71	54.4	53.61	39.78	333.52	144.24	214.45
ENSDARG00000038713	1	protein_coding	tep1			8.93	9.83	11.06	1.94	2.99	3.16	10.81	5.49	8.24
ENSDARG00000074666	1	protein_coding	zgc:153760			1.43	1.72	2.16	0.27	0.44	0.69	1.92	0.91	1.16
ENSDARG00000010477	1	protein_coding	p2rx3a			2.23	2.83	2.71	0.72	0.34	0.7	2.17	1.74	1.69
ENSDARG00000042826	1	protein_coding	egr2b	TF	EGR2	4.88	5.32	4.77	0.85	0.27	0.48	3.28	2.54	2.75
ENSDARG00000032862	1	protein_coding	ugt5g1			2.24	2.3	2.19	0.36	0.61	0.43	2.16	1.27	1.57
ENSDARG00000028346	1	protein_coding	tesca			3.53	3.88	3.56	1.33	0.5	0.73	3.94	2.51	2.45
ENSDARG00000058579	1	protein_coding	si:ch211-274f20.2			0.9	0.63	0.81	0.1	0.15	0.04	0.44	0.06	0.02
ENSDARG00000090903	1	protein_coding	creb3l3b	TF	CREB3L3	3.6	2.45	2.91	0.72	0.27	0.12	1.68	0.03	0.19
ENSDARG00000061120	1	protein_coding	slc43a2b			97.13	66.72	101.14	22.12	11.39	5.39	52.17	4.23	12.98
ENSDARG00000098952	1	protein_coding	gata4	TF	GATA4	5.54	4.29	5.49	1.82	1.36	1.36	2.85	0.3	0.98
ENSDARG00000074628	1	protein_coding	si:dkey-10o6.2			1.34	1.06	1.11	0.19	0.36	0.27	0.91	0.11	0.25
ENSDARG00000092170	1	protein_coding	apoc1			130.55	86.53	111.81	21.8	37.29	13.27	89.76	6.43	14.07
ENSDARG00000089107	1	protein_coding	si:ch1073-189o9.1	TF	MLXIPL	0.76	0.6	0.54	0.25	0.1	0.12	0.49	0.14	0.17
ENSDARG00000078280	1	protein_coding	nkx3-1	TF	NKX3-1	2.52	1.57	1.27	0.15	0	0.2	0.9	0.31	0.2
ENSDARG00000101697	1	protein_coding	VWDE			3.52	2.04	3.64	0.7	0.82	0.58	1.65	0.78	1.23
ENSDARG00000034063	1	protein_coding	unm_sa911			4	2.17	4.15	0.64	0.97	0.58	1.56	0.76	0.96
ENSDARG00000058488	1	protein_coding	adora2ab			3.3	1.6	2.89	1.01	0.77	0.41	1.77	0.96	1.22
ENSDARG00000004455	1	protein_coding	p2rx5			1.52	0.65	1.22	0.1	0.13	0.1	0.51	0.23	0.33
ENSDARG00000076546	1	protein_coding	trhra			6.49	4.21	6.5	1.54	1.17	1.47	3.66	3.86	2.81
ENSDARG00000039108	1	protein_coding	trim35-9			1.01	0.75	1.02	0.49	0.32	0.22	0.52	0.51	0.39
ENSDARG00000105590	1	protein_coding	si:cabz01007794.1			104.13	88.52	58.11	22.9	6.5	13.63	43.44	73.4	46.21
ENSDARG00000078989	1	protein_coding	alpk3a			3.17	1.76	2.09	0.68	0.53	0.44	1.28	1.45	1.05
ENSDARG00000099509	1	protein_coding	btr23			0.98	0.67	0.61	0.12	0.06	0.13	0.25	0.38	0.17
ENSDARG00000068503	1	protein_coding	gbgt1l4			14.92	15.36	18.06	4.64	4.6	3.82	10.74	12.06	13.43
ENSDARG00000056836	1	protein_coding	si:ch211-125o16.4			24.59	21.8	27.13	6.32	7.06	6.24	19.9	16.12	18.12
ENSDARG00000000369	1	protein_coding	prkag3b			3.18	2.74	2.78	0.5	0.67	0.72	1.75	1.09	2.36
ENSDARG00000100104	1	protein_coding	ANXA9			1.87	2.2	2.33	0.4	0.41	0.26	1.27	0.67	1.28
ENSDARG00000087093	1	protein_coding	si:ch211-157c3.4	TF		53.42	63.95	60.35	8.7	12.27	10.46	31.11	28.64	39.97
ENSDARG00000041294	1	protein_coding	noxo1a			7.95	6.49	5.29	0.93	1.65	1.35	1.97	2.93	5.27
ENSDARG00000017799	1	protein_coding	tgm1			5.23	3.92	4.13	0.6	1.07	1.03	1.69	1.48	3.36
ENSDARG00000078254	1	protein_coding	ftr14l			2.56	2.59	1.92	0.44	0.51	0.24	0.79	0.68	0.86
ENSDARG00000103917	1	protein_coding	znf185			3.81	3.77	3.25	0.95	0.64	0.7	1.12	1.1	1.06
ENSDARG00000030262	1	protein_coding	si:ch211-220i18.4			3.85	3.51	3.06	0.19	0.37	0.13	1.12	1.59	1.12
ENSDARG00000004396	1	protein_coding	b3gnt5b			5.76	5.94	5.18	0.63	0.56	0.53	3.46	1.43	2.02
ENSDARG00000045166	1	protein_coding	bhlha15	TF	BHLHA15	4.78	4.55	4.1	0.41	0.76	0.91	2.48	0.97	1.16
ENSDARG00000087901	1	protein_coding	CU896691.1			0.34	0.44	0.35	0.05	0.05	0.09	0.18	0.1	0.05
ENSDARG00000078800	1	protein_coding	slc26a10			1.27	1.8	1.16	0.31	0.26	0.5	0.84	0.49	0.52
ENSDARG00000074812	1	protein_coding	fhdc1			6.84	9.16	7.85	2.31	1.99	2.14	4.89	3.79	3.66
ENSDARG00000098620	1	protein_coding	si:ch211-188p14.2			5.05	9.3	6.87	0.77	0.62	1.18	2.33	1.38	2.24
ENSDARG00000105080	1	protein_coding	CABZ01057891.1			0.57	0.77	0.49	0.12	0.02	0	0.04	0.17	0.2
ENSDARG00000007465	1	protein_coding	tdrd1			0.46	0.59	0.41	0.1	0.08	0.11	0.17	0.09	0.2
ENSDARG00000103162	1	protein_coding	CABZ01046954.1			2.55	2.58	2.15	0.89	0.28	0.53	1.05	0.53	1.09
ENSDARG00000057230	1	protein_coding	nceh1b.2			0.51	0.82	0.44	0.14	0.08	0.2	0.44	0.38	0.44
ENSDARG00000052089	1	protein_coding	CCKAR			0.93	1.64	1.74	0.41	0.29	0.5	0.7	0.46	0.36
ENSDARG00000093173	1	protein_coding	si:dkey-93m18.6			0.3	0.86	1.04	0.15	0.04	0.13	0.29	0.19	0.09
ENSDARG00000086463	1	protein_coding	klhl13			7.15	8.16	12.26	3.51	3.25	4.56	5.15	3.93	4.52
ENSDARG00000102029	1	protein_coding	si:dkey-183c6.7			0.51	0.84	1.23	0.03	0	0	0.19	0.03	0
ENSDARG00000105052	1	protein_coding	cfhl5			1.51	2	3.27	0.2	0.11	0	0.63	0.03	0.06
ENSDARG00000099024	1	protein_coding	si:ch211-188p14.5			8.59	9.87	14.09	0.91	0.97	1.47	3.31	1.69	2.88
ENSDARG00000046012	1	protein_coding	slc47a1			15.9	17.54	27.13	1.49	1.33	0.82	5.62	3.73	2.07
ENSDARG00000094041	1	protein_coding	krt17			254.66	307.43	442.45	26.59	8.32	8.25	145.53	42.93	58.74
ENSDARG00000040523	1	protein_coding	smpd2a			13.13	14.88	19.64	3.72	2.53	2.6	7.01	4.31	4.66
ENSDARG00000099060	1	protein_coding	zgc:111868			0.77	1.08	1.46	0.34	0.08	0.26	0.33	0.29	0.19
ENSDARG00000075985	1	protein_coding	FP243385.1			0.26	0.37	0.46	0.04	0	0.03	0.04	0.06	0
ENSDARG00000089331	1	protein_coding	urahb			1.6	2.8	3.69	0.03	0.03	0	0	0.07	0
ENSDARG00000088972	1	protein_coding	si:dkey-238d18.4			1.49	1.87	2.39	0.45	0.45	0.28	0.96	0.16	0.15
ENSDARG00000104811	1	protein_coding	cyp2aa2			2.01	2.08	2.63	0.87	0.46	0.4	1.06	0.28	0.15
ENSDARG00000011975	1	protein_coding	fmn1			1.39	1.61	1.62	0.44	0.35	0.29	0.95	0.25	0.36
ENSDARG00000100986	1	protein_coding	INHBE			0.94	1.11	1.04	0.21	0.15	0.07	0.44	0.03	0.13
ENSDARG00000099538	1	protein_coding	si:ch211-188p14.3			3.89	4.02	4.62	0.87	0.23	0.63	1.92	0.08	0.42
ENSDARG00000008931	1	protein_coding	renbp			3.66	4.02	4.6	1.48	0.81	0.94	2.29	1.11	1.04
ENSDARG00000097024	1	protein_coding	ugt1b4			0.65	0.82	0.87	0.34	0.07	0.07	0.22	0.18	0.07
ENSDARG00000003287	1	protein_coding	wdr12			28.9	34.09	35.22	16.47	12.42	10.35	12.86	7.22	8.47
ENSDARG00000031774	1	protein_coding	pus7			24.45	26.34	28.14	13.04	9.35	9.71	11.37	6.74	7.32
ENSDARG00000043960	1	protein_coding	rpf2			30.71	35.65	35.81	15.95	11.1	11.77	13.44	8.17	9.42
ENSDARG00000090337	1	protein_coding	pprc1			29.04	36.66	32.81	16.15	8.58	8.55	9.68	5.74	7.44
ENSDARG00000054154	1	protein_coding	bms1			31.09	37.45	34.71	18.57	12.91	11.46	13.25	10.28	9.98
ENSDARG00000030789	1	protein_coding	ddx18			45.27	54.51	50.94	25.08	16.85	17.53	21.92	12.51	12.79
ENSDARG00000078214	1	protein_coding	mybbp1a			42.79	48.52	46.16	21.82	12.56	12.29	18.61	9.09	10.59
ENSDARG00000041991	1	protein_coding	rrp9			13.25	17.69	16.65	8.27	5.15	4.82	6.5	3.49	4.67
ENSDARG00000017675	1	protein_coding	cirh1a			35.05	44.77	43.49	24.4	16.13	14.23	17.88	9.24	10.4
ENSDARG00000003217	1	protein_coding	urb2			13.9	18.67	16.72	7.84	5.29	5.54	7.46	3.77	3.89
ENSDARG00000012820	1	protein_coding	nop56			128	174.3	152.53	81.84	57.27	57.93	64.44	36.01	38.98
ENSDARG00000012369	1	protein_coding	rdh10b			9.61	9.19	10.75	5.04	2.77	3.12	4.01	2.86	1.96
ENSDARG00000104825	1	protein_coding	trim35-7			4.22	4.06	4.53	2.17	0.75	1.47	1.68	0.59	0.34
ENSDARG00000058226	1	protein_coding	ak3			16.52	19.38	18.69	7.42	5.01	4.39	6.8	4.25	5.57
ENSDARG00000059231	1	protein_coding	hephl1a			17.18	20.84	18.62	3.06	1.65	1.53	2.38	1.52	1.91
ENSDARG00000056640	1	protein_coding	rpia			35.84	40.51	43.34	11.68	8.68	7.98	15.07	9.83	10.46
ENSDARG00000036974	1	protein_coding	ripply3			1.63	2.03	1.98	0.07	0.14	0	0.25	0	0.26
ENSDARG00000101508	1	protein_coding	nr6a1a	TF	NR6A1	49.51	58.44	62.95	15.04	4.55	5.76	1.61	3.51	2.81
ENSDARG00000062262	1	protein_coding	ednrab			16.68	20.13	21.35	2.26	0.44	0.61	0.1	0.2	0.11
ENSDARG00000001721	1	protein_coding	oc90			21.01	26.42	26.94	4.44	1	1.63	0.29	0.36	0.15
ENSDARG00000105712	1	protein_coding	CU467646.7			1.76	2.18	2.06	0.25	0.06	0.16	0.02	0.01	0.02
ENSDARG00000099252	1	protein_coding	ipcef1			5.5	6.45	6.41	1.12	1.49	0.83	0.94	0.81	0.99
ENSDARG00000052074	1	protein_coding	si:ch211-122f10.4			13.13	14.13	15.58	5.07	4.91	4.64	4.7	3.87	4.39
ENSDARG00000019747	1	protein_coding	hsd3b2			2.35	2.7	2.85	0.35	0.28	0.28	0.11	0	0.03
ENSDARG00000059075	1	protein_coding	nip7			40.28	49.47	53.99	20.93	12.51	10.95	15.51	11.78	11.14
ENSDARG00000077559	1	protein_coding	CABZ01052290.1			3.48	3.83	4.59	0.92	0.37	0.16	0.44	0.09	0.29
ENSDARG00000101364	1	protein_coding	wfikkn1			12.52	14.06	18.39	2.96	0.19	0.21	0.04	0.01	0.02
ENSDARG00000076239	1	protein_coding	si:ch211-74f19.2			21.95	27.07	29.82	9.48	8.67	7.53	6.28	6.12	6.14
ENSDARG00000086217	1	protein_coding	FP102016.1			51.08	61.47	74.02	18.42	14.58	12.12	12.06	13.14	10.86
ENSDARG00000101407	1	protein_coding	tgm1l4			21.98	27.85	31.06	2.03	1.23	1.25	1.21	0.52	0.73
ENSDARG00000103456	1	protein_coding	cyp2aa11			5.31	7.44	8.41	1.01	0.11	0.27	0.17	0.67	0.18
ENSDARG00000069382	1	protein_coding	mxtx1	TF	DUX4	0.47	0.68	0.79	0.04	0	0	0	0	0
ENSDARG00000026086	1	protein_coding	zgc:162324			1.91	2.62	2.94	0.42	0.53	0.42	0.55	0.5	0.46
ENSDARG00000100483	1	protein_coding	vent	TF	VENTX	0.52	0.87	0.88	0.02	0.01	0.02	0.08	0.04	0.01
ENSDARG00000075113	1	protein_coding	nanog	TF	NANOG	0.29	0.47	0.48	0.08	0.11	0.06	0.05	0.05	0
ENSDARG00000095486	1	protein_coding	CU467646.2			0.76	1.24	1.3	0.28	0.03	0.06	0.06	0.12	0.06
ENSDARG00000079034	1	protein_coding	si:dkey-19b23.11			0.65	1.25	1.09	0.04	0.11	0.1	0.07	0.16	0.08
ENSDARG00000086522	1	protein_coding	zp2.5			2.02	3.73	2.69	0	0.29	0.17	0.2	0.15	0.22
ENSDARG00000056367	1	protein_coding	mpv17l2			6.61	10.87	9.53	3.84	3.22	3.27	3.91	2.24	2.41
ENSDARG00000068593	1	protein_coding	CU326366.2			1.19	2.3	2.11	0.3	0.06	0.41	0.23	0.23	0
ENSDARG00000007744	1	protein_coding	tsr1			41.82	55.58	50.66	19.13	16.08	15.02	19.86	11.92	12.07
ENSDARG00000040730	1	protein_coding	wdr75			42.53	57.08	53.21	23.15	18.2	19.27	20.8	13.04	13.86
ENSDARG00000089159	1	protein_coding	acot14			10.8	16.01	13.36	3.37	2.61	2.66	1.75	1.14	1.77
ENSDARG00000073799	1	protein_coding	zgc:194210			4.29	6.77	5.41	1.19	0.49	0.47	0.22	0.21	0.34
ENSDARG00000076366	1	protein_coding	A2ML1 (1 of many)			1.04	1.63	1.53	0.23	0.03	0.09	0.03	0	0.05
ENSDARG00000076476	1	protein_coding	zgc:173770			1.64	2.91	2.2	0.41	0.04	0.15	0.12	0.07	0.1
ENSDARG00000099076	1	protein_coding	CU467646.3			1.04	2.15	1.6	0.28	0.06	0.19	0	0.04	0
ENSDARG00000089966	1	protein_coding	si:zfos-1505d6.3			0.71	1.14	0.77	0.08	0	0	0	0	0
ENSDARG00000032156	1	protein_coding	zgc:171776			1.33	2.27	1.63	0.09	0.14	0	0	0	0
ENSDARG00000077903	1	protein_coding	zgc:194551			2.11	2.48	2.34	0.71	0.37	0.64	0.96	1.25	0.2
ENSDARG00000104742	1	protein_coding	CABZ01057488.2	TF		0.69	1.07	2.58	0.37	0.26	0.33	0.78	0.07	0.21
ENSDARG00000086060	1	protein_coding	hmcn2			0	1.03	2.18	0.46	0.49	0.17	0	0	0
ENSDARG00000101021	1	protein_coding	slc22a5			1.24	0.94	1.96	0.55	0.19	0.25	0.39	0.86	0.61
ENSDARG00000001498	1	protein_coding	skap1			0.55	0.4	1.15	0.16	0.12	0.09	0.27	0.19	0.05
ENSDARG00000022813	1	protein_coding	dnd1			0.58	0.47	1.21	0.11	0.08	0.05	0.23	0.07	0.11
ENSDARG00000038957	1	protein_coding	flvcr2a			3.24	2.34	4.93	0.3	0.48	0.27	1.02	0.56	0.6
ENSDARG00000060413	1	protein_coding	si:ch211-157b11.8			1.12	0.75	1.85	0.07	0.04	0.07	0.28	0.27	0.22
ENSDARG00000089640	1	protein_coding	si:dkey-117n7.5			1.53	0.81	2.13	0.35	0.25	0.3	0.78	0.48	1.06
ENSDARG00000015822	1	protein_coding	sesn3			33.93	27.51	47.27	7.11	5.58	4.39	8.23	13.21	11.45
ENSDARG00000105346	1	protein_coding	zp2.2			2.73	2.33	3.59	0.61	0.03	0.3	0.46	0.73	0.42
ENSDARG00000086874	1	protein_coding	si:ch211-232i5.3			7.55	6.54	8.29	1.7	1.92	2.08	2.03	3.26	2.36
ENSDARG00000068910	1	protein_coding	nos1			30.28	28.01	35.19	3.11	3.23	3.26	8.25	9.71	7.91
ENSDARG00000078072	1	protein_coding	si:ch211-232i5.1			8	7.26	10.03	2.07	1.65	2.14	2.81	3.26	3.14
ENSDARG00000087525	1	protein_coding	CABZ01045212.1			4.01	3.47	4	0.98	0.96	0.89	1.44	1.34	1.77
ENSDARG00000086052	1	protein_coding	si:ch211-106k21.5			5.9	5.55	5.83	1.22	0.77	0.49	1.61	1.88	2.16
ENSDARG00000035178	1	protein_coding	gna14			3.9	3.61	4.17	0.96	0.88	0.85	1.2	1.5	2.19
ENSDARG00000026052	1	protein_coding	ccdc3a			1.82	1.48	2.02	0.41	0.79	0.51	0.52	0.44	0.67
ENSDARG00000087583	1	protein_coding	zgc:171717			5.74	4.32	6.15	0.67	1.44	1.44	1.44	0.62	1.31
ENSDARG00000007383	1	protein_coding	kcnk6			8.45	6.36	10.03	1.28	2.84	1.99	2.83	1.97	2.58
ENSDARG00000070542	1	protein_coding	mafbb	TF		7.26	5.77	9.09	1.32	1.73	1.12	2.31	1.73	1.56
ENSDARG00000060010	1	protein_coding	iqgap2			17.22	15.32	19.3	2.5	2.05	1.96	3.96	1.7	2.39
ENSDARG00000011573	1	protein_coding	abcb11a			19.19	16.04	23.12	0.74	0.34	0.24	2.09	0.57	0.84
ENSDARG00000062757	1	protein_coding	zgc:158403			7.03	6.07	7.88	1.42	1.72	1.44	2.56	1.59	1.94
ENSDARG00000092419	1	protein_coding	vtg7			0.47	0.39	0.55	0.05	0.07	0	0.07	0	0.11
ENSDARG00000008403	1	protein_coding	phospho1			21.7	18.52	23.89	3.14	2.48	2.12	3.22	4.23	6.1
ENSDARG00000014651	1	protein_coding	svilb			7.97	7.42	8.62	1.1	0.63	0.43	1.85	1.02	1.93
ENSDARG00000098837	1	protein_coding	tgm5l			1.54	1.08	1.58	0.2	0.18	0.25	0.5	0.38	0.65
ENSDARG00000102178	1	protein_coding	emilin2b			9.75	6.69	9.81	0.91	1.41	1.27	2.39	1.88	2.82
ENSDARG00000038668	1	protein_coding	gbp1			3.69	2.8	3.48	0.34	0.6	0.18	1.02	0.62	0.9
ENSDARG00000054196	1	protein_coding	slc38a8b			3.96	2.32	3.83	0.12	0.13	0.14	0.19	0.15	0.34
ENSDARG00000098431	1	protein_coding	COMP			29.7	20.14	31.79	3.34	2.16	1.87	5.44	4.51	4.87
ENSDARG00000043271	1	protein_coding	morc3b			0.5	0.35	0.54	0.04	0.03	0.05	0.08	0.09	0.08
ENSDARG00000104297	1	protein_coding	si:ch73-380l10.2			4.97	3.68	5.52	0.26	0.63	0.44	0.65	0.75	1.07
ENSDARG00000069692	1	protein_coding	col7a1l			33.98	24.58	36.71	4.06	6.19	5.49	5.02	7.76	8.94
ENSDARG00000079501	1	protein_coding	si:ch211-149l1.2			4	2.76	4.3	0.75	0.81	0.52	0.81	1.04	1.23
ENSDARG00000067544	1	protein_coding	tcf15	TF	TCF15	3.04	2.1	2.94	0.49	0.49	0.48	0.48	0.85	0.74
ENSDARG00000098296	1	protein_coding	gnsb			11.09	10.85	11.76	2.35	3.57	3.26	6.06	3.61	3.82
ENSDARG00000042899	1	protein_coding	si:ch211-163l21.8			5.44	5.18	5.78	1.26	1.6	1.17	2.99	1.24	1.02
ENSDARG00000020427	1	protein_coding	nceh1a			0.69	0.71	0.8	0.09	0.16	0.02	0.22	0.08	0.08
ENSDARG00000070168	1	protein_coding	sod3a			4.09	3.71	4.32	0.08	0.64	0.23	1.29	0.03	0.08
ENSDARG00000037307	1	protein_coding	gnpda1			11.6	11.54	12.76	2.88	3.61	2.86	5.85	2.7	3.68
ENSDARG00000077855	1	protein_coding	znrf2a			4.88	4.4	4.87	0.9	0.63	1.04	1.81	0.8	0.97
ENSDARG00000098586	1	protein_coding	zgc:194887			2.17	1.99	2.39	0.26	0.16	0.36	1.04	0.26	0.29
ENSDARG00000059053	1	protein_coding	slc13a4			35.93	26.76	48.01	4.18	2.66	1.48	11.52	3.3	4.64
ENSDARG00000073905	1	protein_coding	VWA5A (1 of many)			41.94	35.49	59.94	9.3	8.02	7.08	18.09	11.67	11.7
ENSDARG00000098408	1	protein_coding	stbd1			8.12	6.51	11	1.38	0.95	0.52	3.46	1.44	1.71
ENSDARG00000093569	1	protein_coding	bckdhbl			37.89	33.25	52.68	7.56	5.81	3.6	18.9	9.48	10.02
ENSDARG00000059824	1	protein_coding	soat2			7.48	6.36	9.39	1.07	0.45	0.19	2.33	0.11	0.42
ENSDARG00000036239	1	protein_coding	gatm			228.42	202.23	292.78	24.56	37.86	19.48	89.13	9.16	24.49
ENSDARG00000004979	1	protein_coding	elovl5			19.63	16.22	24.06	4.5	3.32	1.96	9.79	2.11	4.1
ENSDARG00000036237	1	protein_coding	slc27a2a			57.63	57.15	87.44	8.14	7.01	4.81	25.37	1.57	2.92
ENSDARG00000025703	1	protein_coding	dmgdh			28.09	24.67	38.62	7.12	6.02	3.65	10.48	3.61	5.07
ENSDARG00000053963	1	protein_coding	npm2b			1.28	1.1	1.7	0.18	0.06	0.03	0.34	0.11	0.17
ENSDARG00000045075	1	protein_coding	tmem106a			10.86	11.29	15.43	2.47	2.5	2.13	6.6	3.6	4.5
ENSDARG00000091902	1	protein_coding	b3gnt2b			17.51	19.16	23	5.34	5.7	4.68	10.18	7.39	8.49
ENSDARG00000037244	1	protein_coding	gpr137			6.12	6.17	7.63	1.57	1.59	1.45	3.01	2.46	2.19
ENSDARG00000021383	1	protein_coding	naalad2			8.71	8.13	10.94	2.08	2.65	1.84	4.61	3.24	2.92
ENSDARG00000007582	1	protein_coding	si:ch1073-155h21.1			1.23	1.48	1.76	0.05	0.01	0.08	0.64	0.24	0.17
ENSDARG00000095142	1	protein_coding	FKBP15 (1 of many)			2.5	2.64	3.13	0.47	0.66	0.84	1.09	0.89	0.64
ENSDARG00000077044	1	protein_coding	arl6ip5a			6.42	7.54	8.01	1.32	1.7	1.21	2.03	2.3	2.39
ENSDARG00000029356	1	protein_coding	mboat1			10.72	11.4	12.98	2.22	2.15	2.56	2.79	4.3	3.32
ENSDARG00000034559	1	protein_coding	srpx2			1.38	1.73	1.6	0.33	0.13	0.18	0.59	0.34	0.44
ENSDARG00000078404	1	protein_coding	cdh26.1			23.03	24.12	24.25	4.53	4.21	3.76	8.54	7.32	8.05
ENSDARG00000019365	1	protein_coding	zgc:110712			23.2	27.22	30.02	1.81	1.25	1.41	6.98	3.25	5.24
ENSDARG00000100190	1	protein_coding	si:ch211-188p14.4			15.98	18.14	18.53	1.75	2.25	2.85	6.23	3.22	4.53
ENSDARG00000045851	1	protein_coding	galnt8b.1			2.96	3.43	3.75	0.95	0.55	0.74	1.35	0.8	1.39
ENSDARG00000059227	1	protein_coding	fabp1b.1			78.25	51.22	83.65	9.42	23.16	6.85	24.8	0.18	5.32
ENSDARG00000022767	1	protein_coding	apobb.1			715.68	600.69	853.46	124.75	203.56	71.24	336.71	8.37	48.19
ENSDARG00000042780	1	protein_coding	apoba			77.82	66.38	89.49	11.18	26.22	8.91	33.06	0.9	4.45
ENSDARG00000005525	1	protein_coding	acy3.2			18.28	15.36	20.09	3.85	7.76	3.9	7.04	1.26	4.32
ENSDARG00000012076	1	protein_coding	apoa1a			774.44	604.94	890.03	157.26	246.19	93.7	221.75	11.58	78.31
ENSDARG00000017821	1	protein_coding	gata5	TF	GATA5	7.05	5.96	7.67	2.17	2.95	1.36	2.28	0.41	1.05
ENSDARG00000030588	1	protein_coding	slc10a1			1.31	1.37	1.56	0.74	0.45	0.25	0.43	0.3	0.37
ENSDARG00000086998	1	protein_coding	NNMT			1.09	0.94	1.07	0.49	0.28	0.18	0.36	0.26	0.33
ENSDARG00000076321	1	protein_coding	col28a2a			46.57	36.54	50.05	13.86	4.48	7.51	1.11	4.07	2.42
ENSDARG00000018404	1	protein_coding	krt18			337.13	300.42	397.33	135.29	132.91	111.65	107.18	84.91	105.71
ENSDARG00000058992	1	protein_coding	cers2b			27.61	27.4	34.02	10.5	8.76	7.12	5.11	5.93	5.84
ENSDARG00000019763	1	protein_coding	acp5a			96.56	86.06	126.24	21.89	13.57	4.86	1.16	1.26	0.63
ENSDARG00000102050	1	protein_coding	MCOLN3 (1 of many)			3.14	2.68	3.26	0.49	0.72	0.54	0.61	0.23	0.2
ENSDARG00000007370	1	protein_coding	dysf			10.48	8.8	10.45	3.93	3.38	3.09	3.08	2.63	2.7
ENSDARG00000041703	1	protein_coding	rrbp1b			43.09	35.67	46.48	14.51	15.35	13.04	11.48	10.59	11.16
ENSDARG00000104540	1	protein_coding	cyp2aa4			18.62	14.76	20.8	1.77	1.84	0.62	1.69	0.08	0.27
ENSDARG00000051939	1	protein_coding	pcxb			41.21	34.41	47.51	5.83	4.22	2.13	8.49	0.86	2.86
ENSDARG00000100304	1	protein_coding	chdh			28.82	25.36	32.15	10.77	8.8	7.41	12.04	8.17	6.8
ENSDARG00000104431	1	protein_coding	slc1a3a			95.66	88.13	109.78	35.2	25.64	21.34	32.27	17.36	20.37
ENSDARG00000071601	1	protein_coding	pvalb9			105.26	100.58	135.24	15.3	30.31	10.52	35.52	19.72	26.95
ENSDARG00000005320	1	protein_coding	nipsnap1			5.33	5.66	7.44	0.3	0.75	0.16	1.69	0.14	0.78
ENSDARG00000003854	1	protein_coding	acsl1b			42.85	46.67	55.79	10.95	14.41	11.91	16.78	9.99	12.46
ENSDARG00000079009	1	protein_coding	abca1b			48.47	47.09	65.04	12.48	11.91	8.57	18.87	8.32	10.37
ENSDARG00000015662	1	protein_coding	pla2g12b			78.71	86.2	120.2	11.28	12.99	4.36	22.23	1.06	3.58
ENSDARG00000078882	1	protein_coding	slc22a31			13.64	14.29	18.55	5.79	5.33	4.69	5.57	3.71	3.92
ENSDARG00000075707	1	protein_coding	nid2a			295.53	319.66	342.89	102.26	91.13	85.21	64.92	101.17	100.04
ENSDARG00000012341	1	protein_coding	capn9			49.9	53.08	57.28	7.43	9.12	9.69	8.49	10.86	13.3
ENSDARG00000089750	1	protein_coding	si:dkey-26g8.5			806.36	695.55	798	41.27	22.52	18.28	0.04	0.23	0.26
ENSDARG00000095254	1	protein_coding	si:dkey-239j18.2			565.97	509.57	581.03	4.99	2.71	1.95	0.04	0.11	0
ENSDARG00000039173	1	protein_coding	ctslb			603.3	543.24	649.77	18.96	8.95	6.73	0	0.2	0.09
ENSDARG00000074002	1	protein_coding	slc6a11a			7.6	6.77	8.36	1.61	0.87	1.33	1.1	0.89	1.05
ENSDARG00000038405	1	protein_coding	zgc:153921			1.11	1.1	1.17	0.03	0.03	0	0	0	0
ENSDARG00000016233	1	protein_coding	sdr16c5a			26.02	25.49	27.77	7.53	8.87	7.02	6.99	6.74	8.36
ENSDARG00000063295	1	protein_coding	myh9a			68.3	66.37	77.97	20.66	22.07	21.41	19.1	23.08	20.41
ENSDARG00000103347	1	protein_coding	cyp2aa3			36.19	36.71	45.17	2.55	2.41	1.83	0.26	0.41	0.7
ENSDARG00000079376	1	protein_coding	zgc:174153			671.03	643.8	763.37	31.99	17.23	11.68	0	0	0
ENSDARG00000055715	1	protein_coding	capn8			33.05	31.03	36.81	10.39	11.87	10.42	8.11	9.51	10.49
ENSDARG00000104341	1	protein_coding	si:dkey-238o14.1			0.5	0.53	0.65	0.12	0.1	0.16	0.13	0.06	0.19
ENSDARG00000039453	1	protein_coding	dhrs7ca			6.98	6.89	9	0.32	1.14	0.95	0.42	1.11	0.7
ENSDARG00000053896	1	protein_coding	slc30a1b			9.14	10.04	13.44	0.84	0.72	0.67	0.46	0.8	0.74
ENSDARG00000090768	1	protein_coding	zp3.2			7.18	7.64	10.28	0.73	0.45	0.18	0.1	0.1	0.06
ENSDARG00000103759	1	protein_coding	fahd2a			22.81	25.6	30.75	4.17	3.88	2.76	3.26	2.99	3.43
ENSDARG00000042130	1	protein_coding	zp3a.2			2.01	1.87	2.59	0.22	0.27	0.03	0.03	0.06	0.13
ENSDARG00000076771	1	protein_coding	A2ML1 (1 of many)			1.19	1.23	1.64	0.1	0.2	0.12	0	0.03	0.07
ENSDARG00000079932	1	protein_coding	zgc:152830			72.61	71.44	92.84	24.82	31.84	27.55	16.82	17	23.24
ENSDARG00000076574	1	protein_coding	si:ch211-171h4.6			1.41	1.48	1.82	0.2	0.24	0.33	0.04	0.04	0.16
ENSDARG00000075803	1	protein_coding	slc41a2a			3.28	3.31	4.19	0.53	0.7	0.75	0.3	0.14	0.34
ENSDARG00000068840	1	protein_coding	zgc:66024			2.19	2.37	2.97	1	1.22	0.81	0.51	1.06	0.68
ENSDARG00000029841	1	protein_coding	tmprss9			19.08	19.91	25.25	8.4	12.35	6.8	2.25	5.32	3.21
ENSDARG00000086236	1	protein_coding	si:dkey-163m14.7			1.05	1.01	1.35	0.34	0.74	0.26	0.29	0.45	0.22
ENSDARG00000094265	1	protein_coding	si:dkey-183n20.15			1.1	0.94	0.98	0.21	0.5	0.17	0.19	0.07	0.32
ENSDARG00000078844	1	protein_coding	BX571839.1			5.14	4.38	5.35	2.26	3.61	1.39	1.48	1.14	1.82
ENSDARG00000033566	1	protein_coding	cyp17a1			4.16	4.89	5.24	2.3	2.5	2.53	0.62	1.89	1.46
ENSDARG00000100028	1	protein_coding	pole2			20.14	24.11	25.38	11.9	10.12	11.11	2.93	4.29	5.56
ENSDARG00000028688	1	protein_coding	exosc2			23.85	30.47	31.65	16.19	15.83	16.34	6.79	9.51	9.31
ENSDARG00000071288	1	protein_coding	samhd1			5.41	6.77	7.89	3.36	3.42	3.7	1.38	2.03	1.58
ENSDARG00000104566	1	protein_coding	foxi1	TF		8.91	9.14	9.53	2.68	3.75	2.89	0.7	0.97	1.17
ENSDARG00000100917	1	protein_coding	slc30a8			2.81	3.01	3.29	0.5	1.46	0.86	0.18	0.18	0.34
ENSDARG00000057983	1	protein_coding	svopl			16.26	16	17.63	3.93	8.72	5.6	2.59	3.28	3.82
ENSDARG00000073970	1	protein_coding	mctp2b			7.49	8.24	7.95	2.19	4.42	3.12	1.5	1	0.76
ENSDARG00000102724	1	protein_coding	zgc:153039			11.59	12.39	14.41	3.29	6.49	6.57	3.68	3.68	3.81
ENSDARG00000056920	1	protein_coding	tmem88a			7.26	7.09	9.8	3.07	3.44	2.71	1.16	1.07	1.77
ENSDARG00000075016	1	protein_coding	apobb.2			12.86	11.73	16.9	2.58	4.81	1.89	1.45	0.16	0.33
ENSDARG00000003750	1	protein_coding	pfas			51.12	53.68	61.76	22.15	15.33	14.04	8.41	7.03	6.89
ENSDARG00000015524	1	protein_coding	prps1a			134.33	139.06	164.38	53.63	43.77	43.66	30.63	24.07	28.26
ENSDARG00000101089	1	protein_coding	gart			55.28	55.22	68.66	17.87	13.59	11.29	7.77	5.91	6.26
ENSDARG00000105140	1	protein_coding	si:dkey-205h23.1			10.07	11.1	12.97	6.07	4.69	4	4.11	3.72	2.8
ENSDARG00000019137	1	protein_coding	tram1			40.85	40.59	45.57	24.7	19.22	17.97	11.19	11.23	11.56
ENSDARG00000069388	1	protein_coding	tmem88b			12.77	12.5	13.98	6.31	3.94	3.4	2.47	0.91	1.32
ENSDARG00000052344	1	protein_coding	tbl3			33.23	35.44	41.29	20.7	16.96	18.1	13.52	9.53	11.15
ENSDARG00000079467	1	protein_coding	si:ch73-15b2.5			4.22	4.34	6.26	1.7	1.21	1.07	0.31	0.25	0.42
ENSDARG00000033539	1	protein_coding	paics			264.58	280.49	358.18	133.12	83.58	75.86	35.75	34.2	38.26
ENSDARG00000057633	1	protein_coding	cxcr4a			9.19	11.1	13.51	5.77	5.21	3.7	2.71	2.29	3.18
ENSDARG00000102087	1	protein_coding	pop1			10.48	11.64	14.82	4.42	4.65	5.09	2.42	2.97	2.59
ENSDARG00000017049	1	protein_coding	adsl			32.75	41.34	44.07	16.99	18.19	17.05	9.36	12.45	11
ENSDARG00000043126	1	protein_coding	blf	TF		7.1	5.21	6.42	2.88	1.07	1.61	0.86	0.95	0.58
ENSDARG00000008174	1	protein_coding	hoxb1a	TF		6.86	5.39	6.38	2.78	1.43	1.25	0.63	0.3	0.23
ENSDARG00000105570	1	protein_coding	crestin			35.99	28.8	30.01	8.93	8.41	7.81	2.22	2.94	2.89
ENSDARG00000014358	1	protein_coding	optc			22.99	17.26	17.15	5.42	2.82	2.58	0.03	1.64	1.02
ENSDARG00000095744	1	protein_coding	si:dkey-269i1.4			668.45	566.12	711.92	44.96	60.45	34.68	0.26	0.03	0
ENSDARG00000094559	1	protein_coding	zgc:174855			1381.92	1213.93	1522.55	176.09	130.92	97.11	0.68	0.35	0.35
ENSDARG00000074306	1	protein_coding	ctslb			870.4	763.79	983.67	75.98	100.5	59.1	0	0.07	0.04
ENSDARG00000087651	1	protein_coding	si:dkey-26g8.4			853.45	753.43	979.81	140.34	137.87	79.88	0	0.16	0
ENSDARG00000095072	1	protein_coding	zgc:174855			985.26	816.35	1041.54	168.91	130.96	101.15	0	0.15	0.05
ENSDARG00000089806	1	protein_coding	si:dkey-239j18.3			694.95	540.73	719.39	104.21	94.44	74.67	0.05	1.31	0.43
ENSDARG00000100833	1	protein_coding	si:dkey-269i1.4			723.09	600.77	740.92	87.65	88.98	60.22	0	0.07	0
ENSDARG00000014373	1	protein_coding	ddx4			0.96	0.84	0.96	0.11	0.19	0.11	0	0.01	0.05
ENSDARG00000069463	1	protein_coding	alox12			25.14	23.31	26.35	8.14	9.25	8.92	5.03	5.5	6.43
ENSDARG00000019122	1	protein_coding	he1b			866.43	663.37	857.59	123.95	183	122.98	0	0.47	0.43
ENSDARG00000023656	1	protein_coding	he1a			1942.36	1501.06	1899.99	374.79	582.44	365.28	0.12	2.56	0.64
ENSDARG00000054033	1	protein_coding	hoxb1b	TF	HOXB1	11.72	8.31	10.32	1.62	2.93	2.46	1.21	0.91	0.72
ENSDARG00000062632	1	protein_coding	duox			4.47	3.56	4.21	1.1	1.36	1.65	0.96	0.64	0.75
ENSDARG00000104359	1	protein_coding	anxa1c			100.87	92.56	98.58	46.49	38.11	36.27	40.11	15.12	33.41
ENSDARG00000093521	1	protein_coding	B3GNT3 (1 of many)			8.62	8.39	8.82	3.23	2.82	3.25	1.6	1.48	2.59
ENSDARG00000053868	1	protein_coding	etv2	TF		7.95	8.61	8.66	2.77	2.42	3.38	2.02	1.07	1.91
ENSDARG00000076557	1	protein_coding	bicc2			3.67	3.32	4.23	2.44	1.81	1.72	1.24	0.89	0.54
ENSDARG00000027529	1	protein_coding	hmox1a			6.38	6.34	6.88	3.24	3.41	2.09	2.92	0.82	0.84
ENSDARG00000070131	1	protein_coding	rpp25l			5.51	6.2	5.84	3.52	2.85	3.6	2.54	1.34	1.64
ENSDARG00000045371	1	protein_coding	prdm14	TF	PRDM14	1.7	1.67	1.77	0.87	0.77	1	0.62	0.42	0.39
ENSDARG00000052652	1	protein_coding	fermt1			24.92	19.95	32.53	7.45	10.17	9.56	6.15	7.69	9.21
ENSDARG00000034138	1	protein_coding	shisa2a			7.13	5.05	9.4	2.14	2.1	1.8	0.72	0.88	0.49
ENSDARG00000079525	1	protein_coding	slc39a5			9.07	6.59	12.44	1.72	1.6	0.61	0.24	0.19	0.15
ENSDARG00000088762	1	protein_coding	si:ch211-224l10.4			1.34	0.88	1.51	0.15	0.15	0.12	0.17	0.12	0.04
ENSDARG00000058160	1	protein_coding	tnfaip2b			3.33	2.21	3.89	0.83	0.62	0.88	0.71	0.26	0.51
ENSDARG00000088439	1	protein_coding	gm2a			13.64	10.68	16.43	5.05	4.25	4.64	4.99	3.64	3.99
ENSDARG00000102375	1	protein_coding	si:ch211-204c21.1			1.12	1.15	1.49	0.41	0.17	0.36	0.2	0.45	0.21
ENSDARG00000062502	1	protein_coding	si:ch73-196l6.5			1.06	1.11	1.62	0.38	0.06	0.25	0.15	0.32	0.25
ENSDARG00000101160	1	protein_coding	apoa4a			29.62	26.97	40.18	4.09	3.11	1.04	5.5	0.24	0.77
ENSDARG00000095863	1	protein_coding	afp4			1173.55	962.68	1554.47	119.47	154.92	56.5	153.13	2.62	21.87
ENSDARG00000098096	1	protein_coding	slc12a1			9.97	7.93	12.45	0.32	0.19	0.32	0.08	0.14	0.14
ENSDARG00000011701	1	protein_coding	ctsll			26.84	23.01	35.1	0.75	0.83	0.13	0.28	0.04	0.35
ENSDARG00000098890	1	protein_coding	cyp2aa9			28.27	25.26	36.79	1.37	0.52	0.25	0.03	0.1	0.07
ENSDARG00000041490	1	protein_coding	afp4			322.27	241.67	387.83	31.09	20.72	8.15	0	0.04	0.33
ENSDARG00000035602	1	protein_coding	dao.1			58.22	46.86	75.12	8.17	2.89	1.32	0.18	0.13	0.59
ENSDARG00000101176	1	protein_coding	ugt1b7			4.48	4.3	5.81	0.9	0.52	0.63	1.14	0.58	0.78
ENSDARG00000090912	1	protein_coding	npc2			109.1	98.86	147.91	24.15	25.18	17.05	29.53	21.29	25.92
ENSDARG00000041108	1	protein_coding	ctsh			25.4	22.68	33.11	2.53	3.42	3.27	5.17	3.36	3.75
ENSDARG00000101334	1	protein_coding	ctsc			71.82	61.14	94.38	5.32	6.61	5.05	8.29	5.3	7.17
ENSDARG00000018260	1	protein_coding	bmp7a			1.63	1.64	2.22	0.27	0.23	0.14	0.18	0.14	0.31
ENSDARG00000099761	1	protein_coding	vox	TF	DLX4	2.67	2.61	3.62	0.15	0.16	0.02	0.15	0.06	0.12
ENSDARG00000098803	1	protein_coding	cyp2aa8			24.71	23.56	34.83	2.06	0.8	0.12	1.57	0.2	0.54
ENSDARG00000074656	1	protein_coding	ctss2.1			100.29	89.73	142.72	8.47	3.73	2.6	3.85	0.59	1.44
ENSDARG00000105208	1	protein_coding	TM6SF2 (1 of many)			10.33	9.92	15.79	0.85	0.46	0.21	0.48	0.17	0.28
ENSDARG00000031814	1	protein_coding	dhrs13b			6.68	6.49	8.39	2.86	2.37	2.38	2.2	1.74	2.09
ENSDARG00000102946	1	protein_coding	si:ch73-167f10.1			1.97	1.83	2.7	0.53	0.16	0.37	0.19	0.06	0.07
ENSDARG00000044685	1	protein_coding	nr0b2a	TF	NR0B2	9.47	8.92	14.39	2.97	0.51	0.7	1.43	0.32	0.77
ENSDARG00000086703	1	protein_coding	si:dkey-126g1.7			0.46	0.39	0.77	0.04	0.12	0.09	0.06	0.07	0.02
ENSDARG00000020738	1	protein_coding	zgc:153921			0.92	0.97	1.83	0.05	0.19	0	0.12	0	0.04
ENSDARG00000040510	1	protein_coding	ca15b			0.55	0.58	0.97	0.02	0	0	0	0	0.05
ENSDARG00000032808	1	protein_coding	tdrd7a			0.33	0.29	0.58	0.01	0	0	0.01	0.02	0
ENSDARG00000070957	1	protein_coding	im:7160594			9.84	9.57	14.64	4.01	4.33	3.73	2.75	3.25	3.65
ENSDARG00000102241	1	protein_coding	zgc:136410			58.59	69.38	103.49	10.04	4.98	2.55	1.71	0.11	0.64
ENSDARG00000094392	1	protein_coding	si:dkey-229d11.5			0.24	0.33	0.48	0.04	0.03	0.01	0	0	0
ENSDARG00000075737	1	protein_coding	A2ML1 (1 of many)			1.46	1.62	2.19	0.26	0.15	0.21	0.06	0.07	0.12
ENSDARG00000002347	1	protein_coding	cyp11a1			8.51	10.9	15.11	0.26	0	0.11	0	0.03	0.02
ENSDARG00000063313	1	protein_coding	plbd1			28.71	31.06	44.37	7.65	3.57	3.62	4.7	5.27	2.79
ENSDARG00000093135	1	protein_coding	si:dkey-117n7.2			9.4	9.58	14.22	1.65	2.27	0.99	2.57	2.66	3.52
ENSDARG00000075008	1	protein_coding	pask			10.08	9.7	17.07	5.81	3.99	6.06	1.32	1.58	3.7
ENSDARG00000093216	1	protein_coding	si:ch211-146l10.7			0.32	0.45	0.82	0.16	0.02	0.06	0	0.02	0.08
ENSDARG00000020265	1	protein_coding	angptl6			1.45	0.76	1.74	0.61	0.67	0.41	0.43	0.09	0.06
ENSDARG00000075664	1	protein_coding	si:ch1073-429i10.1			4.82	3.22	5.5	2.31	3.9	2.39	1.5	0.6	0.93
ENSDARG00000042559	1	protein_coding	tnni1c			5.03	2.67	2.71	0.41	0.72	1.05	1.82	3.89	3.56
ENSDARG00000051762	1	protein_coding	DNAJA4			58.33	6.5	10.97	2.82	1.9	2.52	1.69	44.8	2.33
ENSDARG00000041065	1	protein_coding	hspb1			116.26	32.58	39.82	6.08	10.42	10.99	6.19	54.8	13.23
ENSDARG00000056743	1	protein_coding	cavin4b			9.55	4	5.93	0.61	1.98	1.73	3.42	4.33	5.36
ENSDARG00000070923	1	protein_coding	zgc:158296			7.04	2.99	5.07	0.48	1.61	1.46	2.23	2.99	3.82
ENSDARG00000019342	1	protein_coding	chrnd			8.23	4.22	5.82	0.47	1.84	1.41	3.74	4.11	4.17
ENSDARG00000035958	1	protein_coding	tnni2b.1			66.54	36.43	49.38	1.23	5.04	4.77	26.3	26.69	27.52
ENSDARG00000040374	1	protein_coding	tmem182a			11.23	4.48	8.27	0.49	2.39	1.52	5.02	3.12	4.54
ENSDARG00000058656	1	protein_coding	desma			87.71	44	62.57	6.33	18.98	12.17	39.7	28.25	33.86
ENSDARG00000104587	1	protein_coding	srl			53.67	25.15	38.05	2	7.63	4.73	22.53	18.32	16.14
ENSDARG00000062592	1	protein_coding	myl10			103.51	42.98	75.13	1.74	11.3	6.87	28.35	38.05	41.01
ENSDARG00000042245	1	protein_coding	myl13			203.75	93.3	155.46	4.92	32.24	18.56	45.93	69.61	70.27
ENSDARG00000029830	1	protein_coding	myf6	TF	MYF6	2.03	1.42	1.71	0	0.12	0.32	1.24	0.55	0.85
ENSDARG00000062429	1	protein_coding	trim109			2.21	1.21	1.73	0.02	0.29	0.37	0.99	0.53	0.96
ENSDARG00000079637	1	protein_coding	alpk2			2.68	1.65	1.67	0.18	0.53	0.46	1.07	0.81	0.97
ENSDARG00000033029	1	protein_coding	pkd1b			3.89	2.4	2.8	0.56	0.85	0.85	1.84	1.12	1.34
ENSDARG00000059948	1	protein_coding	HS3ST6			2.67	1.55	2.04	0.42	0.69	0.48	1.58	0.97	0.81
ENSDARG00000086945	1	protein_coding	CABZ01016547.1			1.5	0.73	0.68	0.06	0.24	0.27	0.81	0.41	0.43
ENSDARG00000102272	1	protein_coding	coro6			4.4	1.92	2.53	0.5	1.19	0.7	2.61	1.36	1.97
ENSDARG00000076241	1	protein_coding	txlnbb			9.82	3.13	4.83	0.42	1.05	0.79	4.76	2.54	2.26
ENSDARG00000036894	1	protein_coding	AIMP1 (1 of many)			17.85	6.51	10.82	0.77	2.17	2.26	9.76	3.97	3.14
ENSDARG00000039066	1	protein_coding	klhl31			73	28.45	40.77	4.92	9.64	7.27	35.82	12.74	15.8
ENSDARG00000097726	1	protein_coding	si:ch211-149e23.4			1.38	0.58	0.82	0.08	0.09	0.06	0.51	0.19	0.13
ENSDARG00000020811	1	protein_coding	efemp2b			21.83	6.5	12.05	1.38	1.42	1.35	5.86	2.3	3.06
ENSDARG00000020594	1	protein_coding	txlnba			10.05	4.23	4.72	0.25	1.16	0.92	3.27	2.45	2.84
ENSDARG00000103586	1	protein_coding	si:dkey-65j6.2			2.82	1.12	1.28	0.15	0.48	0.36	0.79	0.63	0.74
ENSDARG00000053773	1	protein_coding	vgll2b			4.49	1.95	2.23	0.23	0.3	0.37	1.15	0.82	1.34
ENSDARG00000093699	1	protein_coding	si:ch73-27e22.4			0.93	0.2	0.39	0.03	0.06	0.05	0.24	0.32	0.34
ENSDARG00000105630	1	protein_coding	alpk3b			0.76	0.19	0.3	0.03	0.02	0.04	0.31	0.2	0.27
ENSDARG00000076485	1	protein_coding	MYPN			2.49	1.14	1.33	0.26	0.61	0.39	1.25	1.36	1.49
ENSDARG00000002204	1	protein_coding	hspb11			9.03	3.64	6.01	0.23	0.97	0.59	4.86	3.7	4.28
ENSDARG00000042552	1	protein_coding	cacna1sb			5.66	2.61	3.89	0.43	1.53	0.95	3.73	2.49	2.62
ENSDARG00000100968	1	protein_coding	si:ch211-1a19.3			8.2	4.2	5.13	1.27	2.2	1.18	5.34	3.41	4.08
ENSDARG00000038583	1	protein_coding	abraa			1.88	1.03	1.16	0.1	0.36	0.26	1.37	0.98	1.03
ENSDARG00000070351	1	protein_coding	hoxc11a	TF	HOXC11	0.94	0.04	0.23	0.02	0.09	0.26	0.02	0.03	0
ENSDARG00000037403	1	protein_coding	HSPA8 (1 of many)			48.94	1.18	1.34	0.68	0.93	1.27	2.69	11.12	2.19
ENSDARG00000099172	1	protein_coding	BX000701.1	TF		2.05	1	0.92	0.3	0.12	0.32	0.23	0.28	0.11
ENSDARG00000027639	1	protein_coding	zgc:165539			1.37	0.49	0.66	0.09	0.04	0.09	0	0.01	0.04
ENSDARG00000058365	1	protein_coding	hspb8			33.17	14.23	19.39	4.04	5.48	7.44	6.78	6.92	5.83
ENSDARG00000075463	1	protein_coding	mss51			28.45	8.87	13.47	0.36	0.99	1.03	1.13	3.52	1.95
ENSDARG00000032242	1	protein_coding	tnnt2c			44.2	18.44	23.68	0.21	2.31	1.47	0.57	2.02	2.22
ENSDARG00000104356	1	protein_coding	SRL (1 of many)			46.85	21.07	25.24	2.1	6.28	4.7	5.32	6.58	7.06
ENSDARG00000070546	1	protein_coding	msgn1	TF	MSGN1	1.29	0.25	0.48	0.22	0.06	0	0.03	0.06	0.02
ENSDARG00000078419	1	protein_coding	filip1a			2.17	0.67	1.02	0.2	0.22	0.17	0.26	0.16	0.19
ENSDARG00000013855	1	protein_coding	slc12a3			3.15	0.67	1.13	0	0.01	0.13	0	0.05	0.02
ENSDARG00000011785	1	protein_coding	tbx6	TF	TBX6	2.19	0.59	0.86	0.16	0.15	0.15	0.39	0.09	0.19
ENSDARG00000070348	1	protein_coding	hoxc10a	TF	HOXC10	2.73	0.43	1.34	0	0.03	0.35	0	0.11	0.06
ENSDARG00000099581	1	protein_coding	txnbb			10.45	2.6	6.3	0.68	0.89	1.24	0.4	0.45	0.33
ENSDARG00000029596	1	protein_coding	trim55a			5.01	1.83	2.26	0.32	0.72	0.5	0.7	0.93	0.99
ENSDARG00000045438	1	protein_coding	GJD4			1.53	0.58	0.77	0.12	0.15	0.11	0.35	0.37	0.31
ENSDARG00000003684	1	protein_coding	obsl1a			5.71	2.3	2.97	0.62	0.83	0.78	1.25	1.3	1.4
ENSDARG00000030176	1	protein_coding	ITGB1BP2			8.46	2.15	4	0.87	1.54	1.12	1.92	2.33	1.95
ENSDARG00000079462	1	protein_coding	si:ch211-131k2.3			12.05	2.59	4.42	0.21	1.32	0.48	0.88	2.47	1.12
ENSDARG00000058318	1	protein_coding	c1qtnf9			0.98	0.27	0.22	0.02	0.05	0.09	0.03	0.03	0.11
ENSDARG00000070352	1	protein_coding	hoxc12a	TF	HOXC12	2.95	0.65	0.78	0	0.05	0.19	0	0.07	0
ENSDARG00000070353	1	protein_coding	hoxc13a	TF	HOXC13	3.36	0.71	0.76	0.03	0	0.13	0.04	0	0.13
ENSDARG00000019125	1	protein_coding	klhl40b			7.12	2.12	4.04	0.21	1.36	0.75	1.2	0.99	1.53
ENSDARG00000006757	1	protein_coding	klhl41b			26.03	10.46	16.44	1.66	5.49	3.63	7.47	4.53	5.29
ENSDARG00000067997	1	protein_coding	myhz1.3			148.39	55.75	81.12	2.8	24.44	17.72	22.28	10.32	16.12
ENSDARG00000070157	1	protein_coding	tgm2a			9.7	3.77	5.49	0.04	1.12	0.58	0.33	0.4	0.69
ENSDARG00000055527	1	protein_coding	cmn			121.82	39.17	67.73	0.92	6.79	4.91	2.49	2.59	3.45
ENSDARG00000078674	1	protein_coding	hspb9			18.34	6.69	10.36	0.35	3.07	2.26	2.17	1.82	3.99
ENSDARG00000016343	1	protein_coding	zgc:92518			10.68	3.54	5.51	0.17	1.02	0.9	0.97	1.34	2.23
ENSDARG00000068191	1	protein_coding	cdh15			22.57	9.47	12.97	2.36	4.68	4.34	3.46	4.3	4.42
ENSDARG00000091253	1	protein_coding	smyd1b			51.79	18.26	26.18	1.7	8.58	4.8	4.76	7.14	8.22
ENSDARG00000078878	1	protein_coding	METTL21C (1 of many)			3.31	1.22	2.14	0	0	0	0.47	0.29	0.48
ENSDARG00000041702	1	protein_coding	rfx6	TF	RFX6	0.45	0.16	0.3	0	0.02	0	0.04	0	0.05
ENSDARG00000062446	1	protein_coding	neurl2			2.43	1.18	1.96	0.18	0.27	0.11	0.32	0.45	0.53
ENSDARG00000074930	1	protein_coding	si:ch1073-70f20.1			5.3	2.65	3.64	0.51	0.66	0.3	1.29	1.1	1.89
ENSDARG00000024141	1	protein_coding	cav3			24.49	11.25	18.78	1.13	2.75	2.04	6.55	5.86	7.22
ENSDARG00000052739	1	protein_coding	egf			3.2	1.51	2.1	0.31	0.5	0.38	0.87	0.34	0.49
ENSDARG00000004082	1	protein_coding	cx39.9			4.5	2.27	2.84	0.2	0.65	0.56	1.27	0.86	0.66
ENSDARG00000058815	1	protein_coding	ihhb			3.21	1.89	2.21	0.16	0.46	0.36	0.81	0.72	0.66
ENSDARG00000099959	1	protein_coding	smyhc1			243.27	124.35	173.82	3.98	16.41	12.79	57.58	48.46	49.54
ENSDARG00000030494	1	protein_coding	hfe2			9.56	5.19	7.17	0.41	1.05	0.55	1.98	0.99	0.98
ENSDARG00000037558	1	protein_coding	asb12b			3.39	1.84	2.5	0.11	0.72	0.47	0.64	0.49	1.04
ENSDARG00000039052	1	protein_coding	klhl40a			9.26	4.72	6.34	0.61	1.98	1.19	2.01	2.12	2.71
ENSDARG00000079122	1	protein_coding	tmx2a			6.43	3.39	4.93	0.1	0.95	0.34	0.35	0.59	0.98
ENSDARG00000017329	1	protein_coding	cdkl1			12.43	7.83	9.35	1.94	2.47	1.98	2.8	2.25	3.36
ENSDARG00000056027	1	protein_coding	hoxb8a	TF	HOXB8	11.35	7.26	10.35	1.78	5.64	4.27	2.84	2.02	1.65
ENSDARG00000068589	1	protein_coding	zmp:0000000719			17.87	7.57	16.4	3.15	7.76	5.69	5.75	3.15	3.92
ENSDARG00000099437	1	protein_coding	si:ch1073-268j14.1			12.92	5.67	8.59	1.28	4.45	3.43	3.33	2.1	2.71
ENSDARG00000070339	1	protein_coding	hoxc3a	TF	HOXA3	15.99	6.67	10.71	2.46	5.09	4.95	3.09	1.09	1.66
ENSDARG00000058738	1	protein_coding	SLC26A6 (1 of many)			0.91	0.24	0.7	0.24	0.21	0.12	0.14	0.1	0.12
ENSDARG00000014722	1	protein_coding	her1	TF	HES7	1.2	0.25	0.89	0.04	0	0	0	0	0
ENSDARG00000042535	1	protein_coding	actc1a			679.96	318.84	483.92	98.86	227.74	145.12	90.12	164.13	179.19
ENSDARG00000056023	1	protein_coding	hoxb9a	TF	HOXB9	10.86	4.91	7.45	0.18	2.81	1.37	0.17	0.21	0.24
ENSDARG00000054321	1	protein_coding	ngs			15.78	6.46	12.58	2.48	5.71	2.72	2.66	1.67	2.7
ENSDARG00000057859	1	protein_coding	hoxd10a	TF	HOXD10	1.18	0.5	0.99	0.12	0.41	0.23	0.21	0.13	0.3
ENSDARG00000103988	1	protein_coding	mymk			8.91	4.34	7.27	0.56	3.53	1.68	1.45	1.42	1.95
ENSDARG00000031483	1	protein_coding	col9a1b			55.42	24.6	38.09	9.8	14.25	13.89	4.84	8.25	8.68
ENSDARG00000105013	1	protein_coding	hoxa9a	TF		4.72	1.83	2.88	0.07	0.62	0.64	0	0.07	0.04
ENSDARG00000055160	1	protein_coding	chadla			5.25	2.28	3.88	0.29	0.42	0.56	0.09	0.19	0.1
ENSDARG00000074745	1	protein_coding	zmp:0000000760			13.86	6.75	10.16	1.28	2.68	2.29	0.31	0.81	1.13
ENSDARG00000040118	1	protein_coding	zgc:113232			20.5	9.09	15.24	1.2	3.81	3.1	0.63	1.17	1.95
ENSDARG00000008433	1	protein_coding	unc45b			38.21	17.9	25.53	3.67	4.65	3.78	2.34	8.43	3.9
ENSDARG00000010478	1	protein_coding	hsp90aa1.1			127.92	47.88	73.78	2.65	15.02	7.37	4.52	19.24	9.27
ENSDARG00000088002	1	protein_coding	wu:fc23c09			15.21	6.91	9.73	0.1	0.12	0.1	0.12	0.06	0.11
ENSDARG00000077403	1	protein_coding	col8a1a			75.93	33.9	51.24	3.33	8.57	5.67	2.07	3.73	4.18
ENSDARG00000101576	1	protein_coding	ta	TF	TBX21	12.5	4.78	8.5	0.38	1.01	0.75	0.49	0.32	0.5
ENSDARG00000036292	1	protein_coding	cdx4	TF		4.82	1.58	2.95	0	0.03	0.07	0.03	0.02	0
ENSDARG00000027907	1	protein_coding	si:ch211-216p19.6			1.66	0.81	0.94	0.39	0.33	0.51	0.15	0.11	0.27
ENSDARG00000102778	1	protein_coding	fgf17			2.09	1.11	1.48	0.77	0.57	0.72	0.37	0.38	0.34
ENSDARG00000035984	1	protein_coding	mnx1	TF	MNX1	1.76	0.93	1.41	0.43	0.55	0.92	0.37	0.17	0.29
ENSDARG00000092806	1	protein_coding	MFAP4 (1 of many)			1.24	0.62	1.18	0.38	0.2	0.07	0.28	0.12	0.09
ENSDARG00000096933	1	protein_coding	si:ch211-135n15.2			1.37	0.79	1.26	0.37	0.04	0.07	0.25	0.18	0.29
ENSDARG00000019920	1	protein_coding	lft1			3.39	1.59	3.25	0.06	0.09	0.14	0.14	0.29	0.03
ENSDARG00000078299	1	protein_coding	COLGALT2 (1 of many)			2.5	1.14	2.31	0.09	0.33	0.09	0.03	0	0.04
ENSDARG00000061509	1	protein_coding	tbx3b	TF		1.22	0.52	1.06	0.18	0.09	0.17	0.16	0.03	0.1
ENSDARG00000086957	1	protein_coding	si:dkeyp-118a3.2			2.49	1.01	2.13	0.25	0.08	0.13	0.09	0.08	0.08
ENSDARG00000071651	1	protein_coding	si:dkey-19a16.13			7.57	5.16	7.94	3.63	2.78	1.53	1.12	1.2	1.64
ENSDARG00000035150	1	protein_coding	si:dkey-261j4.4	TF		2.48	1.51	2.27	0.99	0.3	0.16	0.08	0.16	0.25
ENSDARG00000078004	1	protein_coding	drl	TF		2.85	1.52	2.08	1	0.38	0.19	0.4	0.23	0.26
ENSDARG00000056561	1	protein_coding	asb11			1.69	0.88	1.2	0.58	0.18	0.19	0.07	0.27	0.08
ENSDARG00000018004	1	protein_coding	nkx2.5	TF		2.32	2.06	1.7	1.14	0.89	0.7	0.69	0.4	0.46
ENSDARG00000044774	1	protein_coding	pou5f3	TF	POU5F1B	0.79	0.59	0.46	0.37	0.17	0.09	0.1	0.05	0.03
ENSDARG00000096897	1	protein_coding	si:dkey-90a13.10			3.41	2.76	1.76	1.06	0.95	0.63	0.59	0.68	0.52
ENSDARG00000098294	1	protein_coding	col5a3a			15.08	10.36	9.74	4.25	2.02	2.42	0.97	1.19	1.31
ENSDARG00000089903	1	protein_coding	cmasb			3.2	2.15	2.11	0.78	0.84	0.47	0.53	0.51	0.12
ENSDARG00000056324	1	protein_coding	zgc:123295			5.7	3.85	4.41	0.98	2.21	0.98	1.47	0.82	0.69
ENSDARG00000000887	1	protein_coding	GTSF1 (1 of many)			10.21	7.21	6.54	1.39	3.19	1.86	0.24	0.18	0.76
ENSDARG00000031420	1	protein_coding	wt1a	TF	WT1	1.85	1.32	1.18	0.23	0.47	0.41	0.34	0.15	0.29
ENSDARG00000001937	1	protein_coding	CABZ01043017.1			1.78	1.06	1.33	0.19	0.29	0.17	0.13	0.11	0.16
ENSDARG00000096905	1	protein_coding	si:ch73-23l24.1			32.38	16.62	23.79	1.19	4.76	2.16	0.56	1.03	1.01
ENSDARG00000076904	1	protein_coding	loxl5b			6.5	3.82	5.81	1.49	1.33	0.78	0.57	0.83	0.87
ENSDARG00000045748	1	protein_coding	stab2			12.66	8.46	10.39	3.64	3.06	2.58	2.25	2.8	2.45
ENSDARG00000093255	1	protein_coding	si:dkey-229d11.3			2.2	1.29	1.74	0.36	0.3	0.09	0	0.12	0.02
ENSDARG00000040732	1	protein_coding	elavl2			0.56	0.36	0.47	0.12	0.1	0.09	0.03	0.08	0.11
ENSDARG00000089112	1	protein_coding	zmp:0000000951			0.57	0.31	0.46	0.12	0.14	0.09	0.06	0.09	0.05
ENSDARG00000090297	1	protein_coding	ldlrad2			10.15	5.45	8.05	2.7	2.89	2.75	0.99	1.19	1.01
ENSDARG00000104262	1	protein_coding	si:dkey-56m15.3	TF		1.2	0.78	1.06	0.31	0.36	0.34	0.12	0.07	0.17
ENSDARG00000075527	1	protein_coding	si:dkey-239j18.2			119.45	66.61	105.5	24.71	26.53	20.72	0.05	0.04	0.17
ENSDARG00000020749	1	protein_coding	caprin2			0.78	0.62	0.68	0.29	0.39	0.13	0.12	0.2	0.11
ENSDARG00000077082	1	protein_coding	agtrap			6.3	4.99	4.99	2.93	3.37	2.94	1.33	2.1	1.55
ENSDARG00000044755	1	protein_coding	GCNT4 (1 of many)			2.78	2.4	2.29	0.64	0.46	0.96	1.23	0.65	0.56
ENSDARG00000088813	1	protein_coding	ppp1r3ab			1.75	1.22	1.38	0.29	0.1	0.19	0.56	0.28	0.27
ENSDARG00000096995	1	protein_coding	fbxl22			3.43	2.34	3.06	0.33	0.49	0.89	1.23	0.73	0.76
ENSDARG00000005762	1	protein_coding	col14a1a			34.6	29.97	28.13	8.76	8.34	8.17	7.78	11.09	10.61
ENSDARG00000086352	1	protein_coding	zp2.1			4.65	3.84	3.92	0.26	0.27	0.14	0.32	0.08	0.31
ENSDARG00000022670	1	protein_coding	he2			31.25	24	23.98	0.76	0.05	0.18	0.06	0.11	0.37
ENSDARG00000035095	1	protein_coding	tdgf1			2.06	1.71	1.67	0.13	0.14	0.14	0.07	0.06	0.14
ENSDARG00000102700	1	protein_coding	FP236157.2			4.75	4.04	3.63	0.57	0.4	0.56	0.87	0.57	0.69
ENSDARG00000088524	1	protein_coding	acot17			3.61	2.89	3.22	0.21	0.76	0.15	0.04	0.03	0.3
ENSDARG00000091465	1	protein_coding	si:dkey-66a8.7			7.35	6.7	6.78	1.94	2.1	1.56	1.39	1.68	2.08
ENSDARG00000031325	1	protein_coding	tmed1a			10.07	7.85	9.51	0.95	1.24	0.5	0.87	0.58	0.87
ENSDARG00000001782	1	protein_coding	prkacba			2.55	2.02	2.26	0.25	0.39	0.19	0.44	0.09	0.17
ENSDARG00000020224	1	protein_coding	ERGIC2 (1 of many)			3.5	2.45	3	1.01	0.71	1.03	0.76	0.53	1.01
ENSDARG00000045980	1	protein_coding	cst14b.1			76.74	56.88	68.55	25.89	19.99	18.53	18.96	10.74	16.57
ENSDARG00000038792	1	protein_coding	klf17	TF	KLF18	9.42	6.83	6.95	3.31	2.87	2.39	2.69	1.29	2.98
ENSDARG00000078962	1	protein_coding	duox2			0.99	0.71	0.85	0.18	0.24	0.37	0.22	0.14	0.32
ENSDARG00000104028	1	protein_coding	si:dkey-74k8.3			27.83	23	24.82	3.69	8.57	7.21	5.66	8.73	9.82
ENSDARG00000076839	1	protein_coding	ftr86			12.57	9.13	11.76	1.44	2.56	3.23	1.59	2.3	3.5
ENSDARG00000098313	1	protein_coding	nadka			41.54	34.93	41.82	10.72	15.41	14.52	8.55	11.73	12.33
ENSDARG00000014480	1	protein_coding	nr6a1b	TF		8.99	6.15	8.12	1.41	0.89	1.82	0.99	2.2	0.99
ENSDARG00000099701	1	protein_coding	BX324132.5			0.55	0.41	0.58	0.02	0	0.04	0	0.05	0.02
ENSDARG00000007329	1	protein_coding	tbx16	TF		0.48	0.31	0.3	0.06	0.07	0.02	0.1	0.07	0.08
ENSDARG00000044059	1	protein_coding	lft2			5.84	3.66	3.18	0.03	0.13	0	0	0.05	0
ENSDARG00000021184	1	protein_coding	rbfox1l			79.48	47.07	52.47	6.27	11.34	8.76	8.18	8.1	8.6
ENSDARG00000041257	1	protein_coding	smtnl1			3.37	2.28	2.11	0.29	0.38	0.46	0.55	0.86	1.06
ENSDARG00000091009	1	protein_coding	si:ch211-28p3.4			2.31	1.48	1.5	0.03	0.41	0.46	0.26	0.25	0.43
ENSDARG00000056464	1	protein_coding	fitm1			7.17	4.94	5	0.4	1.33	0.73	1.08	1.22	1.52
ENSDARG00000079947	1	protein_coding	gfi1b	TF	GFI1B	4.48	2.58	3.37	2.74	1.6	1.95	1.09	0.94	1.14
ENSDARG00000096152	1	protein_coding	si:dkey-149m13.4			5.26	3.43	3.6	3.42	2.16	2.23	0.58	0.79	1.49
ENSDARG00000090400	1	protein_coding	CR388363.1			2.41	1.42	1.56	0.97	0.99	1.72	0.33	0.32	0.7
ENSDARG00000088717	1	protein_coding	ecrg4b			11.74	6.64	9.54	5.79	5.73	6.22	1.95	2.55	2.61
ENSDARG00000101164	1	protein_coding	NANS (1 of many)			4.88	3.6	4.79	2.32	2.75	3.63	0.77	1.51	1.61
ENSDARG00000070346	1	protein_coding	hoxc8a	TF	HOXC8	5.06	1.52	2.87	0.17	1.39	1.59	0.42	0.28	0.78
ENSDARG00000059274	1	protein_coding	hoxd9a	TF	HOXD9	2.77	0.62	1.02	0.14	0.57	0.79	0.04	0	0.25
ENSDARG00000056819	1	protein_coding	hoxa9b	TF		3.75	1.2	1.62	0.21	1.19	0.44	0.17	0.18	0.26
ENSDARG00000092809	1	protein_coding	hoxc9a	TF	HOXC9	5.71	1.58	2.78	0.03	1.05	0.53	0.04	0.16	0.03
ENSDARG00000011579	1	protein_coding	hoxb10a	TF		4.2	1.27	1.78	0	0.69	0.43	0	0.11	0.08
ENSDARG00000096041	1	protein_coding	si:ch211-162i8.2	TF		1.88	0.8	0.91	0.58	0.93	0.68	0.19	0.06	0.22
ENSDARG00000045669	1	protein_coding	si:dkey-39a18.1			1.11	0.45	0.6	0.28	0.61	0.3	0.07	0.04	0.13
ENSDARG00000075622	1	protein_coding	zgc:174938			33.45	17.18	14.26	7.74	13.89	15.03	2.67	3.42	8.82
ENSDARG00000098058	1	protein_coding	im:7150988			12.31	6.91	5.9	3.25	5.69	5.8	1.63	1.5	1.32
ENSDARG00000105188	1	protein_coding	si:dkey-76i15.1			1.41	0.79	1.03	0.53	0.45	0.93	0.68	0.29	0.22
ENSDARG00000009386	2	protein_coding	MPP4 (1 of many)			0.11	0	0.07	0.06	0.62	0.52	3.26	4.86	13.5
ENSDARG00000031161	2	protein_coding	nr1d4a	TF		0.15	0	0.02	0.38	1.41	0.81	2.55	3.4	7.57
ENSDARG00000026855	2	protein_coding	cacna2d4a			0.42	0.24	0.2	0.04	0.36	0.29	1.03	1.23	2.31
ENSDARG00000104457	2	protein_coding	MPV17L			0.82	0.56	0.5	0.21	1.4	0.97	3.34	4.41	6.83
ENSDARG00000098175	2	protein_coding	dgkab			0.03	0.03	0.16	0.16	0.17	0.15	0.86	1.05	2.1
ENSDARG00000003259	2	protein_coding	loxa			0.05	0	0.03	0.09	0.18	0.23	3.13	3.1	6.2
ENSDARG00000097323	2	protein_coding	si:ch211-14i3.2			0	0	0.02	0	0	0.01	0.93	1.21	2.18
ENSDARG00000042336	2	protein_coding	impdh1a			0.35	0.32	0.67	1.26	1.93	1.54	13.27	15.52	28.82
ENSDARG00000086603	2	protein_coding	zgc:136963			0.06	0	0.06	0	0	0	1.29	1	2.31
ENSDARG00000055253	2	protein_coding	slc12a10.3			0.02	0	0	0	0.01	0.04	0.46	0.17	0.78
ENSDARG00000010454	2	protein_coding	guca1a			0.49	0.34	0.28	0.15	0.11	0.2	1.05	0.55	2.91
ENSDARG00000104141	2	protein_coding	si:dkey-262j3.7			1.8	1	2.21	4.61	8.55	5.57	5.35	8.71	21.15
ENSDARG00000068580	2	protein_coding	glis1a	TF		0	0.09	0	0.07	0.3	0.32	0.44	0.61	1
ENSDARG00000059370	2	protein_coding	nr1d4b	TF		0.41	0.55	0.38	1.66	3.65	3.25	4.69	4.22	9.43
ENSDARG00000069826	2	protein_coding	crygm2d15			0.08	0	0.16	17.72	116.5	110.3	146.08	135.69	228.47
ENSDARG00000077775	2	protein_coding	zgc:193681			0.31	0.38	0.25	0.51	1.39	1.35	1.72	1.5	2.27
ENSDARG00000045930	2	protein_coding	rbpms2a			3.11	3.21	3.8	5.26	14.68	16.04	19.92	16.1	29.19
ENSDARG00000010602	2	protein_coding	zgc:112294			0.06	0.02	0.1	0.26	1.33	1.18	1.25	1.26	2.36
ENSDARG00000012126	2	protein_coding	zgc:109965			0.35	0.62	0.38	0.54	13.62	8.03	8.29	14.93	21.11
ENSDARG00000025953	2	protein_coding	rhoq			1.43	0.8	1	2.2	6.18	4.02	5.25	6.03	9.31
ENSDARG00000039273	2	protein_coding	fbln5			1.71	1.42	1.91	3.03	7.48	5.56	8.59	8.5	13.87
ENSDARG00000092070	2	protein_coding	si:ch211-15j1.3			0.07	0	0.05	0	0.17	0.54	0.61	0.3	0.98
ENSDARG00000088514	2	protein_coding	and1			2.93	0.63	1.27	1.31	6	9.12	16.6	6.73	15.7
ENSDARG00000042189	2	protein_coding	tspan33b			0	0	0	0.22	0.41	0.58	1.85	0.67	1.8
ENSDARG00000053561	2	protein_coding	ms4a17a.11			0.6	0.29	0.48	1.21	7.85	5.02	12.66	5.38	15.92
ENSDARG00000100302	2	protein_coding	si:dkey-237g15.2			0.41	0.27	0.14	0.44	0.78	0.68	1.8	0.83	2.31
ENSDARG00000086969	2	protein_coding	CR774179.1			0.84	0.79	0.68	2.84	4.86	5.14	7.15	5.71	8.03
ENSDARG00000061806	2	protein_coding	si:dkey-13n15.2			0.3	0.38	0.36	1.57	2.9	3.24	4.63	3.85	5.42
ENSDARG00000055493	2	protein_coding	hic1	TF	HIC1	1.55	1.82	1.76	7.34	9.07	8.91	12.37	10.02	14.92
ENSDARG00000077882	2	protein_coding	wisp2			0.03	0.06	0.03	0.4	0.59	0.88	1.16	0.63	1.59
ENSDARG00000103013	2	protein_coding	pcdh1g22			0.81	0.42	0.37	2.09	5.94	6.06	8.23	4.4	9.44
ENSDARG00000069383	2	protein_coding	cnga4			0.26	0.26	0.21	0.87	0.75	0.83	1.37	1.01	1.61
ENSDARG00000074255	2	protein_coding	micu3b			0.9	1.07	1.08	7.37	6.7	6.69	15.29	10.44	17.39
ENSDARG00000099386	2	protein_coding	lrrtm4l2			0	0.13	0.1	1.82	0.67	1.92	5.18	3.55	5.9
ENSDARG00000011259	2	protein_coding	trpm1a			0.47	0.29	0.26	2.49	1.86	3.15	6.27	4.72	7.18
ENSDARG00000009738	2	protein_coding	cacnb4a			1.03	1.55	0.74	3.13	2.99	2.89	6.99	6.29	6.62
ENSDARG00000077430	2	protein_coding	CLDN20 (1 of many)			0.51	0.65	0.29	2.29	1.89	1.94	3.92	3.62	4.06
ENSDARG00000037621	2	protein_coding	zmp:0000001069			0.32	0.09	0	0.84	0.74	0.89	1.97	1.68	2.09
ENSDARG00000044216	2	protein_coding	fto			1.05	0.77	0.64	2.3	2.03	2.32	4.67	4.05	4.45
ENSDARG00000056191	2	protein_coding	si:ch211-168k14.2			0.19	0.18	0.09	0.78	0.55	0.47	1.24	1.05	1.5
ENSDARG00000045143	2	protein_coding	hbbe2			11.57	5.12	13.8	71.63	58.54	27.86	138.9	126.47	157.89
ENSDARG00000011468	2	protein_coding	HTR1E			0	0	0.06	0.36	0.42	0.3	0.94	0.92	1.33
ENSDARG00000100772	2	protein_coding	si:ch211-154c21.1			0.17	0.25	0.43	1.91	1.83	1.66	5.58	4.51	7.04
ENSDARG00000088013	2	protein_coding	CYP27A1 (1 of many)			0.43	0.2	0.3	0.57	0.56	0.38	1.97	0.94	1.99
ENSDARG00000099531	2	protein_coding	pimr58			0.42	0	0.81	1.73	0.76	1.32	4.7	3.11	4.89
ENSDARG00000044754	2	protein_coding	gnrh2			0.3	0.52	0.67	1.32	0.77	0.76	3.24	2.35	3.91
ENSDARG00000067767	2	protein_coding	pimr59			0.24	0	0	0.34	0	0.47	1.28	0.61	1.41
ENSDARG00000099511	2	protein_coding	CABZ01034698.4			0.04	0.01	0.01	0.14	0.04	0.16	0.25	0.26	0.53
ENSDARG00000094809	2	protein_coding	ms4a17a.14			0.29	0.29	0.11	0.63	0.16	0.47	1.26	1.04	1.62
ENSDARG00000087687	2	protein_coding	TMEM100			0.21	0.37	0.22	0.78	0.32	0.92	1.74	1.69	2.44
ENSDARG00000062129	2	protein_coding	mxra8b			0.16	0.09	0.17	2.32	9.16	5.27	13.22	10.76	16.57
ENSDARG00000035555	2	protein_coding	gbgt1l3			0.78	0.37	0.89	1.49	4.25	2.57	6.02	3.97	7.01
ENSDARG00000057678	2	protein_coding	sfrp1b			0.35	0.61	0.55	1.24	3.02	2.39	4.33	2.83	3.85
ENSDARG00000087290	2	protein_coding	ZNF189 (1 of many)	TF		0.15	0	0	0.31	1.54	1.19	2.58	1.65	2.13
ENSDARG00000041407	2	protein_coding	rmdn3			1.9	2.21	1.7	3.55	8.67	6.8	14.38	8.96	11.82
ENSDARG00000040528	2	protein_coding	lgals3bpb			0.42	0.27	0.49	1.94	5.6	3.76	8.72	5.38	8.58
ENSDARG00000061818	2	protein_coding	meox2b	TF		0	0.06	0.11	0.32	1.31	0.75	1.77	1.26	1.37
ENSDARG00000041145	2	protein_coding	paqr5a			0.06	0.17	0.09	0.66	1.38	0.87	2.28	1.45	1.74
ENSDARG00000011797	2	protein_coding	fam46bb			1.06	0.72	0.79	1.32	3.32	2.92	9.14	6.47	7.26
ENSDARG00000087911	2	protein_coding	psme4a			0.57	0.49	0.36	0.86	2.11	2.11	6.09	3.9	4.74
ENSDARG00000061940	2	protein_coding	htr4			0.5	0.5	0.16	0.5	1.57	1.14	3.45	2.33	2.8
ENSDARG00000068457	2	protein_coding	tnnt3b			27.71	9.81	18.33	19.31	117.05	93.68	295.76	178.21	258.48
ENSDARG00000099860	2	protein_coding	pkmb			3.12	1.65	2.74	1.35	11.06	7.17	22.09	13.69	19.15
ENSDARG00000091623	2	protein_coding	tmem74			0.93	0.92	1.29	0.89	4.72	4.01	7.78	7.21	8.25
ENSDARG00000070107	2	protein_coding	six7	TF	ANHX	0.13	0.14	0.3	1.59	12.87	11.41	21.88	17.46	23.3
ENSDARG00000078527	2	protein_coding	lingo4b			1.29	0.55	0.48	0.61	3.22	3.4	6.61	5.4	7.02
ENSDARG00000075362	2	protein_coding	dfnb31a			1.51	0.7	0.75	1.56	1.93	2.69	5.37	4.52	4.88
ENSDARG00000099092	2	protein_coding	RASGRP2 (1 of many)			0.37	0.03	0	0.37	0.77	0.94	2.56	1.62	2.2
ENSDARG00000053862	2	protein_coding	crygmx			1.84	0.98	2.91	71.12	137.67	138.07	317.71	210.83	281.9
ENSDARG00000060053	2	protein_coding	CABZ01057411.1			0.72	0.97	0.73	2.15	3.44	3.64	7.8	5.92	7.12
ENSDARG00000067832	2	protein_coding	zgc:136336			0.91	0.7	0.94	2.48	5.35	4.28	10.66	7.46	9.35
ENSDARG00000076790	2	protein_coding	crygm2d16			0	0.29	0.36	42.41	116.08	100.4	250.66	192.21	266.25
ENSDARG00000062823	2	protein_coding	pi4kab			2.79	2.23	1.9	3.54	6.26	5.96	12.84	10.04	12.74
ENSDARG00000104429	2	protein_coding	CABZ01083501.1			0.23	0.49	0.19	0.65	0.97	1.07	1.98	1.5	1.71
ENSDARG00000089889	2	protein_coding	rpz6			0.21	0.22	0.21	0.99	1.42	1.01	2.79	2.46	2.46
ENSDARG00000075813	2	protein_coding	asphd1			1.25	0.73	0.69	3.17	4.86	4.07	10	8.51	9.33
ENSDARG00000056121	2	protein_coding	serac1			0.88	0.86	0.84	2.03	3.47	3.05	5.71	5.28	5.76
ENSDARG00000055839	2	protein_coding	MARCH4 (1 of many)			0.4	0.21	0.28	1.04	2.59	2.1	4.54	4.21	4.72
ENSDARG00000098140	2	protein_coding	ankrd13d			1.07	0.97	0.78	3.15	7.2	6.24	14.47	11.88	13.37
ENSDARG00000005842	2	protein_coding	cd9a			2.46	2.45	2.36	4.78	8.4	6.59	14.22	12.84	13.12
ENSDARG00000104922	2	protein_coding	sstr1a			0.54	0.22	0.71	1.6	2.71	2.51	5.12	4.3	4.69
ENSDARG00000105073	2	protein_coding	CU655961.6	TF		0.5	0.46	0.5	1.18	1.84	1.46	2.93	2.33	2.84
ENSDARG00000037068	2	protein_coding	IKZF4	TF	IKZF4	0.54	0.37	0.49	0.84	2.21	1.19	3.83	2.99	3.57
ENSDARG00000060072	2	protein_coding	abi3a			0.17	0.07	0.15	0.64	2.11	1.14	3.51	3.06	3.39
ENSDARG00000040799	2	protein_coding	sst1.1			0.7	0.07	0.28	0.91	3.79	2.22	5.88	5.31	5.83
ENSDARG00000060123	2	protein_coding	ca16b			4.08	2.02	2.81	10.52	11.18	9.65	17.56	18.79	17.2
ENSDARG00000056277	2	protein_coding	or132-5			0.1	0.05	0	0.65	0.55	0.52	0.94	1.05	0.91
ENSDARG00000029368	2	protein_coding	srpk2			2.17	1.52	2.25	9.62	11.91	11.27	17.97	21.31	17.54
ENSDARG00000103802	2	protein_coding	si:ch73-389b16.2			5.56	5.06	4.94	15.02	17.94	17.98	26.64	30.92	28.49
ENSDARG00000078998	2	protein_coding	lhfpl4a			1.19	1.82	1.24	10.09	12.36	12.59	19.87	25.04	21.35
ENSDARG00000092970	2	protein_coding	tmsb2			1.14	0.44	1.27	7	10.38	7.04	13.66	17.49	15.19
ENSDARG00000054931	2	protein_coding	ppp2r5b			1.82	1.18	1.14	9.59	12.14	10.87	21.32	26.63	22.64
ENSDARG00000003383	2	protein_coding	asb8			3.46	3.36	2.61	8.78	10	8.72	14.72	19.26	16.69
ENSDARG00000070826	2	protein_coding	bpgm			2.49	1.91	1.49	6.71	7.56	6.56	14.06	15.4	12.91
ENSDARG00000017720	2	protein_coding	si:ch211-106h11.1			0.27	0.05	0.11	0.85	0.96	0.74	1.66	1.99	1.64
ENSDARG00000044278	2	protein_coding	synpr			0.03	0	0	1.04	1.11	0.87	2.26	2.61	2.34
ENSDARG00000032836	2	protein_coding	pvalb5			0.89	0.38	0.9	18.22	22.01	17.03	42.44	46.31	43.95
ENSDARG00000076110	2	protein_coding	nwd1			0.26	0.11	0.22	1.11	1.12	1.23	2.2	2.53	2.22
ENSDARG00000071596	2	protein_coding	neto1l			0.73	0.37	0.48	1.92	1.99	2.13	4.24	4.83	4.16
ENSDARG00000078981	2	protein_coding	faxcb			1.47	0.93	1.09	6.17	8.48	7.83	13.34	13.94	13.68
ENSDARG00000062797	2	protein_coding	nell2b			3.1	2.86	2.98	20.66	27.74	25.75	44.16	47.25	44.63
ENSDARG00000089877	2	protein_coding	si:dkeyp-75h12.5			3.43	3.49	4	21.01	29.46	27.33	45.01	49.65	46.91
ENSDARG00000103602	2	protein_coding	pcdh1a3			0.87	0.78	0.86	2.73	3.4	2.74	4.94	5.07	4.79
ENSDARG00000104346	2	protein_coding	FO704873.2			0.49	0.69	0.91	3.38	4.4	3.94	6.94	6.45	6.52
ENSDARG00000074866	2	protein_coding	ptpn5			1.67	1.72	1.44	9.47	11.75	10.7	21.52	20.97	19.72
ENSDARG00000099545	2	protein_coding	snx25			2.82	2.39	2.03	8.81	10.36	10.63	18.55	16.91	17.02
ENSDARG00000007678	2	protein_coding	ttyh3b			10.42	11.51	10.45	28.04	36.67	38.53	56.9	64.04	57.67
ENSDARG00000062687	2	protein_coding	kcnh7			0.87	0.95	0.52	6.07	7.63	8.97	14.35	16.27	13.29
ENSDARG00000068714	2	protein_coding	ksr1a			3.02	3.01	2.07	7.97	9.4	10.84	15.82	17.69	16.37
ENSDARG00000025108	2	protein_coding	magixa			2.19	1.66	1.17	5.5	6.86	8.09	11.94	12.74	12.12
ENSDARG00000052242	2	protein_coding	aff2	TF	AFF2	0.97	0.97	0.88	3.23	4.08	4.74	7.75	8.21	7.5
ENSDARG00000099096	2	protein_coding	gabrb4			4.3	3.45	3.57	21.89	28.38	33.08	54.46	59.31	54.62
ENSDARG00000074310	2	protein_coding	rbfox3b			1.28	0.92	0.8	3.8	4.57	5.26	8.56	9.31	8.16
ENSDARG00000025766	2	protein_coding	DTX3			2.76	2.53	1.57	5.55	7.12	7.52	10.26	12.13	11.36
ENSDARG00000027497	2	protein_coding	mast1a			1.05	0.97	0.75	3.55	5.43	5.95	8.88	9.72	9.85
ENSDARG00000056450	2	protein_coding	MANEAL			1.29	0.79	0.88	4.82	6.66	7.22	10.47	11.06	11.05
ENSDARG00000104598	2	protein_coding	zgc:123181			0.48	0.57	0.42	3.86	4.5	5.09	8.45	8.36	8.12
ENSDARG00000060631	2	protein_coding	GARNL3			2.51	2.69	2.02	8.03	9.01	10.75	15.51	14.87	15.09
ENSDARG00000079491	2	protein_coding	kcna3a			3.61	2.99	2.17	15.47	17.69	20.79	28.53	30.31	28.57
ENSDARG00000090624	2	protein_coding	ADGRL3 (1 of many)			3.59	3.37	3.62	10.57	15.6	15.6	22.06	22.61	21.99
ENSDARG00000060330	2	protein_coding	si:ch211-284e13.4			0.81	0.62	0.73	6.13	9.55	10.27	14.25	15.02	14.12
ENSDARG00000042922	2	protein_coding	gpr173			1.13	1.85	1.33	6.51	9.44	9.83	15.28	15.47	14.14
ENSDARG00000074564	2	protein_coding	fam57bb			3.11	4.6	3.77	12.57	17.99	20.37	29.88	29.88	26.78
ENSDARG00000003145	2	protein_coding	CLMP			1.52	1.13	1.22	5.08	8.68	6.91	10.95	11.68	10.92
ENSDARG00000040291	2	protein_coding	cadm4			6.43	5.48	7.78	22.17	32.49	27.51	42.01	45.64	43.26
ENSDARG00000075806	2	protein_coding	kirrel3a			1.43	1.42	1.53	4.86	7.83	6.66	11.39	11.61	10.66
ENSDARG00000024865	2	protein_coding	dscama			2.56	2.35	2.62	12.67	21.88	21.17	29.79	34.31	30.64
ENSDARG00000094522	2	protein_coding	si:ch211-14c7.2			1.17	1.03	0.83	6.94	12.74	11.38	16.92	19.75	17.11
ENSDARG00000017338	2	protein_coding	kidins220b			13.54	12.4	12.35	48.01	72.38	65.94	89.54	106.71	94.19
ENSDARG00000076364	2	protein_coding	EPB41L1			3.84	2.79	3.55	18.76	27.45	25.74	37.77	44.6	38.35
ENSDARG00000104891	2	protein_coding	si:dkey-109j17.5			0.54	0.52	0.54	2.45	3.45	3.23	4.61	5.23	4.63
ENSDARG00000028628	2	protein_coding	gdap1l1			2.85	2.55	2.59	13.49	16.88	16.32	22.99	25.12	24.32
ENSDARG00000033655	2	protein_coding	stmn1b			24.39	20.14	17.61	131.58	174.23	181.58	259.68	271.63	260.46
ENSDARG00000055455	2	protein_coding	gpm6aa			24.6	24.1	19.97	146.95	202.02	204.37	295.63	317.97	313.81
ENSDARG00000093411	2	protein_coding	gad1a			0.68	0.56	0.89	2.91	3.55	3.48	5.09	5.28	5.05
ENSDARG00000007149	2	protein_coding	nadl1.2			7.34	5.59	6.17	26.84	31.49	31.17	43.98	51.53	47.46
ENSDARG00000060639	2	protein_coding	apba2b			10.18	7.99	7.93	32.79	39.86	39.17	57.24	63.62	55.94
ENSDARG00000100424	2	protein_coding	si:ch73-233f7.8			1.27	0.97	0.77	6.95	5.1	9.59	11.46	13.54	12.29
ENSDARG00000023903	2	protein_coding	atf2	TF	ATF2	1.17	0.87	1.04	3.76	3.6	5.25	6.46	7.81	6.93
ENSDARG00000063594	2	protein_coding	hipk1a			1.18	0.99	0.32	2.66	2.42	3.74	5.15	6.13	6.08
ENSDARG00000059423	2	protein_coding	prune2			2.23	2.3	1.5	10.31	9.87	12.45	17.68	20.37	21.56
ENSDARG00000057519	2	protein_coding	pcdh1g9			1.9	1.66	1.8	6.32	6.08	8.06	11.11	13.81	12.84
ENSDARG00000088084	2	protein_coding	si:dkey-66i24.8	TF		0.46	0.21	0.25	0.72	1.01	1.32	1.93	1.87	1.88
ENSDARG00000005095	2	protein_coding	glcea			0.72	0.58	0.63	3.18	3.88	5.34	8.61	9.43	8.93
ENSDARG00000039256	2	protein_coding	spega			2.14	1.46	1.32	6.74	6.95	10.75	16.56	16.48	16.36
ENSDARG00000055099	2	protein_coding	fam184b			0.6	0.35	0.26	0.99	1.05	1.43	2.18	2.33	2.49
ENSDARG00000043210	2	protein_coding	nfic	TF	NFIC	2.13	1.92	1.01	4.45	5.8	6.83	11.05	11.58	11.91
ENSDARG00000010350	2	protein_coding	c1ql3a			0.87	0.32	0.4	1.82	1.74	2.32	3.9	3.6	3.67
ENSDARG00000089467	2	protein_coding	fam161b			0.88	0.54	0.6	2.08	1.86	2.5	4.44	4.33	4.3
ENSDARG00000098428	2	protein_coding	asic1c			1.43	0.91	0.89	3.06	3.17	4.33	7.81	7.65	7.39
ENSDARG00000079024	2	protein_coding	rps6kl1			1.12	1.17	0.73	3.96	6.11	6.68	9.68	7.43	8.91
ENSDARG00000071325	2	protein_coding	cbarpb			2.82	2.85	2.1	7.43	9.46	10.29	16.42	13.25	15.09
ENSDARG00000076020	2	protein_coding	pappa2			0.46	0.38	0.4	1.71	2.2	2.31	3.8	2.79	3.46
ENSDARG00000086762	2	protein_coding	dfna5a			0.43	0.28	0.29	1.27	1.61	1.76	3.03	2.53	3.13
ENSDARG00000060400	2	protein_coding	gpr185a			0.23	0.15	0.05	2.54	3	3.97	6.35	5.23	6.6
ENSDARG00000035552	2	protein_coding	agtr2			1.22	0.52	1.11	3.1	3.82	3.71	5.62	4.98	5.56
ENSDARG00000037695	2	protein_coding	pcdh2aa1			1.03	0.4	0.65	4.12	5.23	6.99	9.58	9.61	9.88
ENSDARG00000076213	2	protein_coding	DOCK4 (1 of many)			1.93	1.28	1	9.66	10.56	14.41	18.09	17.87	18.71
ENSDARG00000102198	2	protein_coding	si:ch73-233f7.3			0.45	0.42	0.18	3.68	5.67	6.74	9.8	9.06	10.63
ENSDARG00000045301	2	protein_coding	st8sia3			0.38	0.62	0.3	2.94	3.79	4.52	6.31	5.87	6.54
ENSDARG00000101865	2	protein_coding	pcdh1g30			1.47	1.52	1.08	8.07	9.4	12.38	16.68	17.15	19.01
ENSDARG00000099931	2	protein_coding	pcdh1g26			1.59	1.81	1.3	10.73	12.7	15.09	22.57	22.34	24.98
ENSDARG00000041609	2	protein_coding	adarb1a			2.25	2.34	2.11	7.16	8.95	9.8	13.19	11.96	12.79
ENSDARG00000001463	2	protein_coding	tdh2			0.27	0.08	0.37	8.83	12.2	14.76	18.34	17.25	20.18
ENSDARG00000006607	2	protein_coding	gpr27			0.43	0.44	0.49	2.22	4.55	4.81	7.42	7.11	6.79
ENSDARG00000075046	2	protein_coding	rnf151			0.04	0	0	0.45	0.99	1.11	1.88	1.84	1.7
ENSDARG00000086162	2	protein_coding	znf385d			0.41	0.43	0.66	1.31	2.64	3.04	4.2	3.93	3.74
ENSDARG00000039218	2	protein_coding	gpr101			0.3	0.26	0.31	2.06	4.78	6.34	7.47	7.16	7.44
ENSDARG00000073728	2	protein_coding	gal3st3			0.13	0.33	0.25	1.95	1.49	2.14	2.95	2.9	2.79
ENSDARG00000007950	2	protein_coding	itga11b			0.08	0.09	0.07	0.68	0.67	0.7	1.03	0.93	1
ENSDARG00000089883	2	protein_coding	si:dkey-210j14.3	TF		0.47	1.17	0.71	4.24	4.88	5.01	7.12	7.15	7.82
ENSDARG00000076757	2	protein_coding	ephb1			2.75	2.76	2.11	10.9	14.16	17.89	21.4	22.22	20.07
ENSDARG00000079742	2	protein_coding	mcf2l2			1.83	2.16	1.9	7.46	7.95	10.82	13.73	13.23	11.92
ENSDARG00000075823	2	protein_coding	ZNF608			1.47	1.3	1.26	8.98	10.63	12.45	15.75	17.35	13.75
ENSDARG00000016551	2	protein_coding	iqsec1b			4.89	4.17	4.29	15.66	18.83	19.84	25.75	26.39	24.51
ENSDARG00000040358	2	protein_coding	spred3			1.18	1.58	1.64	8.49	11.49	11.68	20.15	16.11	15.4
ENSDARG00000092394	2	protein_coding	dcun1d4			2.61	2.65	1.95	9.12	10.26	11.58	16.35	14.05	12.66
ENSDARG00000004386	2	protein_coding	si:dkey-153k10.9			4.41	5.03	4.46	15.43	20.18	19.93	29.01	24.36	25.16
ENSDARG00000020284	2	protein_coding	RNF19B (1 of many)			0.96	1.06	0.84	3.46	5.08	4.9	7.58	6.45	6.61
ENSDARG00000062790	2	protein_coding	CU639469.1			6.44	5.07	5.48	15.97	21.97	23.23	31.24	28.37	27.61
ENSDARG00000104497	2	protein_coding	pcdh1g29			0.93	1.1	0.71	7.1	10.25	10.57	12.4	16.94	12.8
ENSDARG00000077023	2	protein_coding	pcdhb			0.93	0.95	0.93	6.53	9.12	9.09	12.63	16.08	11.4
ENSDARG00000079424	2	protein_coding	CT573264.3			1.47	1.09	0.79	3.46	5.21	4.92	6.6	8.16	5.73
ENSDARG00000056163	2	protein_coding	slc25a51a			0.5	1.04	0.58	2.07	2.87	2.58	3.74	4.13	2.98
ENSDARG00000094003	2	protein_coding	serp2			0.47	0.13	0.14	1.41	2.61	1.89	3.68	4.54	3.11
ENSDARG00000012367	2	protein_coding	trim46a			0.93	1.04	0.59	6.31	8.02	8.08	12.78	15.26	11.26
ENSDARG00000078902	2	protein_coding	rims1b			2.6	2.15	1.79	9.48	13.2	14.06	20.61	24.92	19.13
ENSDARG00000062640	2	protein_coding	kcnh8			0.08	0.12	0.09	1	1.86	1.79	2.92	3.4	2.65
ENSDARG00000011088	2	protein_coding	si:ch211-288d18.1			1	0.68	0.99	3.98	6.44	6.65	10.29	11.78	8.88
ENSDARG00000100007	2	protein_coding	CABZ01087448.1			3.17	3.81	3.46	11.39	12.64	14.12	17.84	22.67	17.74
ENSDARG00000027394	2	protein_coding	si:ch211-150g13.3			1.72	1.8	1.47	8.43	9.01	10.45	13.05	17.65	13.1
ENSDARG00000089271	2	protein_coding	si:dkey-114c15.7			4.48	4.4	3.67	18.48	21.09	22.26	30.78	36.83	30.36
ENSDARG00000098823	2	protein_coding	PDZD4 (1 of many)			0.98	0.75	0.81	4.11	4.87	5.19	6.97	8.28	6.8
ENSDARG00000076679	2	protein_coding	rai1			0.23	0.2	0.19	5.12	5.53	6.4	9.45	11.17	8.53
ENSDARG00000012426	2	protein_coding	neflb			0.4	0.41	0.38	4.89	5.16	5.15	7.32	9.33	7.24
ENSDARG00000099535	2	protein_coding	si:ch73-379j16.2			0.55	1.09	0.69	5.61	5.86	8.46	11.26	13.46	10.67
ENSDARG00000104264	2	protein_coding	zgc:123035			3.56	3.42	3.17	13.34	13.12	18.31	25.14	29.64	24.17
ENSDARG00000100847	2	protein_coding	esrrb	TF	ESRRB	0.62	0.29	0.37	1.71	1.77	2.01	2.96	3.42	2.75
ENSDARG00000098551	2	protein_coding	CABZ01085700.1			1.22	0.71	0.98	3.8	3.49	4.56	6.26	7.62	6.09
ENSDARG00000079276	2	protein_coding	ube2ql1			9.98	8.31	9.18	33.55	35.96	38.26	62.52	70.57	54.12
ENSDARG00000097406	2	protein_coding	si:dkey-81e3.2			0.74	0.73	0.68	2.47	2.58	2.79	4.49	5.47	3.67
ENSDARG00000022904	2	protein_coding	skilb			1.86	1.45	1.68	7.64	7.6	8.65	14.37	16.55	11.44
ENSDARG00000099304	2	protein_coding	si:ch211-51f19.1			1.84	1.39	1.63	6.72	6.49	7.9	11.52	12.62	9.27
ENSDARG00000102508	2	protein_coding	flrt1a			0.56	0.34	0.63	5.03	9	10	11.18	13.57	12.96
ENSDARG00000101458	2	protein_coding	r3hdm1			8.61	8.96	8.48	19.81	31.49	33.68	40.42	44.03	46.35
ENSDARG00000061000	2	protein_coding	klhdc8a			0.33	0.36	0.31	2.83	5.14	5.24	7.36	8.97	8.51
ENSDARG00000077563	2	protein_coding	GJC1			0.2	0.31	0.2	1.11	2.18	2.22	2.84	3.55	3.52
ENSDARG00000028118	2	protein_coding	dscamb			1.36	1.1	0.98	10.31	25.54	24.89	31.92	38.36	35.33
ENSDARG00000099182	2	protein_coding	ankrd55			0.32	0.22	0.63	2.4	4.55	4.4	6.04	6.93	6.61
ENSDARG00000075126	2	protein_coding	si:dkey-84j12.1			1.13	1.33	1.54	5.44	11.08	11.27	15.02	17.29	17.05
ENSDARG00000002840	2	protein_coding	si:dkey-28b4.8			7.1	7.27	6.77	19.58	30.79	29.8	35.32	40.93	41.62
ENSDARG00000040985	2	protein_coding	itgbl1			0.27	0.38	0.5	6.68	10.39	9.22	12.55	14.95	15.38
ENSDARG00000088810	2	protein_coding	prox1b	TF		0.94	1.09	1.01	2.96	5	4.4	6.03	7.09	6.84
ENSDARG00000003877	2	protein_coding	pbrm1	TF	PBRM1	1.49	1.19	0.88	5.08	8.89	7.24	10.03	11.9	11.44
ENSDARG00000058243	2	protein_coding	phactr3a			0.62	0.57	0.69	3.59	6.31	5.35	7.08	8.66	8.68
ENSDARG00000053547	2	protein_coding	jakmip2			2.63	2.36	1.85	8.63	13.99	12.41	15.4	18.88	18.8
ENSDARG00000004577	2	protein_coding	TMEM178B (1 of many)			0.94	0.62	0.77	3.65	6.59	5.58	7.4	9.71	8.76
ENSDARG00000045087	2	protein_coding	cdk5r1b			3.52	2.85	2.96	31.68	56.32	51.47	63.33	89.56	79.53
ENSDARG00000068701	2	protein_coding	gpr85			1.73	1.28	1.01	9.07	16.11	15.43	18.13	24.8	24.47
ENSDARG00000026484	2	protein_coding	rab15			1.82	1.72	1.46	5.06	7.7	6.87	8.3	11.53	11.29
ENSDARG00000017266	2	protein_coding	scml4			0.94	0.71	0.69	5.83	9.2	8.73	11.45	15.99	13.83
ENSDARG00000009553	2	protein_coding	gng3			7.94	7.08	6.28	32.84	44.88	43.66	55.9	77.39	70.96
ENSDARG00000006497	2	protein_coding	rtn1a			26.43	25.92	31.75	72.21	95.1	86.51	104.16	137.02	124.25
ENSDARG00000102975	2	protein_coding	hmp19			11.01	10.53	10.52	57.87	97.14	93.42	100.31	151.56	136.34
ENSDARG00000103648	2	protein_coding	znf536	TF	ZNF536	4.69	5.07	3.78	12.47	20.73	18.14	20.64	28.73	24.66
ENSDARG00000103071	2	protein_coding	si:ch211-244c8.4			1.17	1.12	1	7.47	12.58	11.59	14.72	23.17	18.14
ENSDARG00000058649	2	protein_coding	trim46b			0.84	0.63	0.65	4.65	6.79	6.65	9.99	12.68	11.1
ENSDARG00000004621	2	protein_coding	gpm6ab			14.05	11.96	14.48	80.07	121.65	119.2	168.68	207.02	186.03
ENSDARG00000089314	2	protein_coding	mapta			6.79	5.58	5.81	41.05	72.2	69.28	89.81	128.83	114.53
ENSDARG00000093453	2	protein_coding	ahdc1			1.49	1.63	1.43	5.87	10.47	9.9	13.3	18.32	16.22
ENSDARG00000060018	2	protein_coding	si:ch1073-44g3.1			1.65	1.72	2.04	15.76	27.18	26.34	37.21	50.19	47.24
ENSDARG00000069600	2	protein_coding	zgc:109889			7.94	5.77	6.28	21.45	32.78	34.07	42.07	52.79	46.43
ENSDARG00000029177	2	protein_coding	lnx2a			1.91	2.06	1.64	9.4	13.64	14.48	17.35	24.68	20.84
ENSDARG00000059939	2	protein_coding	dab1a			2.35	2.53	1.63	11.6	17.64	18.87	24.36	33.3	27.72
ENSDARG00000013813	2	protein_coding	fam219ab			4.37	3.35	2.35	12.08	19.85	21.07	31.02	38.94	32.17
ENSDARG00000062621	2	protein_coding	satb1b	TF	SATB1	2.06	2.29	1.29	5.2	8.67	9.13	11.91	16.01	13.27
ENSDARG00000018896	2	protein_coding	mmp24			1.44	1.57	1.04	11.26	18.19	16.82	27.53	36.91	30.38
ENSDARG00000078317	2	protein_coding	si:dkey-175m17.7			1.44	1.59	1.25	3.69	5.24	5.3	7.22	9.48	8.08
ENSDARG00000061738	2	protein_coding	march2			3.58	2.6	2	8.38	11.35	11.81	14.29	15.96	15.01
ENSDARG00000090690	2	protein_coding	nell2a			5.32	5.27	5.13	16.52	23.92	23.1	27.06	33.57	31.62
ENSDARG00000062449	2	protein_coding	xpr1a			4.22	3.5	4.3	32.9	46.78	45.64	58.43	70.75	64.67
ENSDARG00000055672	2	protein_coding	map3k10			1.57	1.33	1.08	5.8	8.75	9.01	10.46	13	11.35
ENSDARG00000021143	2	protein_coding	rtn1b			7	5.38	4.91	30.87	41.08	44.94	50.97	64.63	58.28
ENSDARG00000015003	2	protein_coding	arhgap4b			2.94	2.82	2.77	9.29	11.53	11.14	13.72	16.33	16.26
ENSDARG00000074581	2	protein_coding	add2			2.09	1.75	1.7	10.99	12.76	13.32	17.03	20.48	19.56
ENSDARG00000004291	2	protein_coding	hecw1b			2.02	1.89	1.89	8.57	11.44	12.28	16.09	17.55	16.28
ENSDARG00000061121	2	protein_coding	adgrl3.1			7.35	6.84	5.76	24.9	33.32	36.93	44.51	51.1	50.31
ENSDARG00000099265	2	protein_coding	slc7a5			12.02	13.45	11.24	41.02	55.29	59.48	72.92	84.63	76.87
ENSDARG00000102730	2	protein_coding	mapk10			4.56	6.06	5.25	28.41	38.5	43.2	53.48	64.4	59.17
ENSDARG00000056690	2	protein_coding	mtmr1a			2.37	2.6	1.87	10.8	15.41	18.91	22.62	26.31	23.89
ENSDARG00000100670	2	protein_coding	pcdh1g31			1.7	1.73	1.58	7.89	9.72	12.98	15.35	19.53	17.77
ENSDARG00000088136	2	protein_coding	pcdh2aa15			3.02	2.24	1.68	18.68	22.5	29.95	38	47.35	41.57
ENSDARG00000023914	2	protein_coding	mark4a			2.68	2.52	1.68	11.66	14.73	17.69	22.54	27.9	25.06
ENSDARG00000054253	2	protein_coding	sobpa			2.07	2.08	1.37	7.85	10.66	12.59	15.71	19.31	17.48
ENSDARG00000099487	2	protein_coding	si:ch73-233f7.7			1.57	1.46	1.33	7.57	8.78	10.64	12.86	15.64	14.62
ENSDARG00000016348	2	protein_coding	dip2bb			3.77	5.48	3.41	14.79	17.11	21.16	25.27	29.52	27.9
ENSDARG00000027082	2	protein_coding	hmbox1a	TF	HMBOX1	1.26	1.91	1.06	5.69	5.69	6.9	7.78	9.3	8.93
ENSDARG00000055854	2	protein_coding	nr4a3	TF	NR4A3	2.07	1.72	1.08	3.23	6.33	4.77	7.02	8.69	7.5
ENSDARG00000040948	2	protein_coding	olig1	TF	OLIG1	0	0.03	0	0.35	1.81	1.27	2.05	2.76	2.13
ENSDARG00000077465	2	protein_coding	sorcs2			1.14	1.03	1.02	2.78	5.83	5.51	8.91	10.54	8.47
ENSDARG00000071205	2	protein_coding	tmem170b			0.22	0.29	0.18	0.74	1.76	1.63	2.44	3.35	2.4
ENSDARG00000069590	2	protein_coding	tmem150c			0.3	0.22	0.23	1.87	4.96	3.51	7.23	9.51	6.88
ENSDARG00000088541	2	protein_coding	tpbgl			0.18	0.06	0.1	0.15	1	0.72	1.57	1.73	1.28
ENSDARG00000069518	2	protein_coding	aqp3b			0	0.1	0.16	0.42	1.21	0.73	2.37	2.39	2.41
ENSDARG00000042616	2	protein_coding	sema3h			0.3	0.48	0.42	0.65	1.7	1.34	3.18	3.17	3.19
ENSDARG00000040123	2	protein_coding	zfpm2a	TF	ZFPM2	0.71	0.38	1.04	1.85	8.58	5.04	15.14	16.09	15.87
ENSDARG00000019304	2	protein_coding	phactr3b			1.89	1.81	1.52	3.34	7.66	5.53	10.37	11.98	12.64
ENSDARG00000044319	2	protein_coding	fstl4			0.64	0.56	0.47	1.6	4.1	3.04	7.13	7.64	8.04
ENSDARG00000051824	2	protein_coding	tmeff2a			3.12	3.27	3.29	7.71	20.69	16.67	35.82	39.01	40.48
ENSDARG00000045139	2	protein_coding	ca7			0.03	0.08	0.08	0.13	0.86	0.68	1.33	1.69	1.44
ENSDARG00000004322	2	protein_coding	ush1ga			0.03	0.17	0.17	0.25	1.26	0.95	2.53	3.11	2.85
ENSDARG00000094660	2	protein_coding	si:ch211-218d20.15			0.14	0.3	0.24	0.44	1.91	1.47	3.18	3.85	3.64
ENSDARG00000105447	2	protein_coding	si:ch211-129p13.1			0	0.05	0.05	0.56	3.56	3.88	7.23	10.6	9.27
ENSDARG00000059233	2	protein_coding	runx2b	TF		0.59	0.56	0.65	0.87	1.78	1.72	3.07	3.66	3.35
ENSDARG00000061836	2	protein_coding	nfixb	TF	NFIX	0.8	0.66	0.54	4.7	11.29	13.28	29.33	33.6	30.91
ENSDARG00000070601	2	protein_coding	RASSF5			2.15	1.67	2.17	2.75	6.19	8.05	13.08	13.74	14.05
ENSDARG00000087364	2	protein_coding	si:ch73-140j24.4			0.42	0.49	0.37	2.76	4.67	4.78	6.94	8.67	9.09
ENSDARG00000069469	2	protein_coding	khdrbs2			1.52	1.31	1.63	7.95	15.76	13.76	21.21	27.44	28.73
ENSDARG00000104118	2	protein_coding	antxr2a			0.86	0.61	0.6	2.06	3.28	3.04	4.36	4.98	5.67
ENSDARG00000090268	2	protein_coding	krtt1c19e			26.48	30.18	48.47	117.97	351.43	267.29	491.98	577.63	604.97
ENSDARG00000053528	2	protein_coding	nog3			0.71	0.86	0.93	2.07	5.21	4.24	6.96	8.25	9.05
ENSDARG00000020475	2	protein_coding	znrf1			0.51	0.67	0.8	2.34	5.99	5.25	8.57	10.57	10.78
ENSDARG00000099793	2	protein_coding	cspg5b			0.75	0.94	0.61	6.88	20.69	17.37	25.21	30.72	32.47
ENSDARG00000002255	2	protein_coding	epb41l3a			7.34	7.15	7.94	14.82	36.17	29.32	43.37	52.66	54.34
ENSDARG00000103914	2	protein_coding	THEM6 (1 of many)			0.33	0.56	0.55	1.56	3.03	2.05	3.57	4.83	4.8
ENSDARG00000016301	2	protein_coding	zgc:65894			9.46	7.25	10.24	34.9	75.72	52.81	93.64	125.99	125.07
ENSDARG00000079857	2	protein_coding	si:ch211-189k9.2			0.8	1.15	1.59	3.77	7.04	4.62	8.72	9.83	10.92
ENSDARG00000102226	2	protein_coding	gpr19			1.21	1.77	1.84	3.16	5.51	5.35	7.68	8.83	8.2
ENSDARG00000035808	2	protein_coding	clcn4			3.05	3.25	3.63	7.19	14.51	13.04	20.95	21.45	20.71
ENSDARG00000033447	2	protein_coding	nxph1			1.02	1.11	0.89	6.23	18.23	14.33	28.76	32.75	31.36
ENSDARG00000087688	2	protein_coding	klhl29			1.75	1.43	1.43	3.28	7.82	6.41	10.61	11.85	11.42
ENSDARG00000045447	2	protein_coding	slc35g2b			2.93	3.25	3.57	9.47	15.33	12.82	23.66	24.26	23.52
ENSDARG00000056618	2	protein_coding	xk			0.79	0.6	0.91	2.84	4.51	3.89	7.31	7.3	7.41
ENSDARG00000014792	2	protein_coding	lrrc4bb			2.73	1.85	2.35	13.87	25.81	22.34	40.77	44	41.65
ENSDARG00000004580	2	protein_coding	nmnat2			3.07	2.79	3.36	16.28	30.29	25.24	44.25	49.71	45.3
ENSDARG00000098936	2	protein_coding	kif5aa			8.24	5.57	6.85	34.22	56.76	48.97	88.57	99.45	92.31
ENSDARG00000004988	2	protein_coding	ppp3ca			11.39	8.19	10.3	35.88	56.95	48.31	83.46	91.92	88.07
ENSDARG00000101449	2	protein_coding	grik5			0.51	0.38	0.48	3.78	6.66	6.27	10.89	12.03	10.75
ENSDARG00000003655	2	protein_coding	tmem59l			5.92	4.81	5.56	29.2	48.98	45.5	76.66	80.84	77.6
ENSDARG00000079779	2	protein_coding	radil			0.4	0.36	0.31	1.23	5.95	4.7	6.05	7.34	7.24
ENSDARG00000090086	2	protein_coding	rab11bb			3.4	2.77	3.27	7.39	15.41	10.55	15.95	16.03	17.49
ENSDARG00000043257	2	protein_coding	ckbb			40.29	42.93	50.95	265.03	622.95	518.81	862.01	929.31	938.29
ENSDARG00000022810	2	protein_coding	fzr1b			1.83	1.98	1.26	5.73	11.53	9.36	14.73	15.91	16.88
ENSDARG00000060481	2	protein_coding	atl1			2.01	2.27	1.53	8.84	19.29	13.75	24.14	25.12	26.1
ENSDARG00000102564	2	protein_coding	gfra1b			1.66	1.28	2.16	4.11	6.94	5.58	7.89	9.16	8.85
ENSDARG00000010083	2	protein_coding	rbfox3a			2.71	2.23	2.84	6.92	11.79	10.86	13	15.57	13.62
ENSDARG00000014891	2	protein_coding	robo2			9.71	9.64	8.31	29.52	52.77	46.68	58.02	76.23	64.45
ENSDARG00000074308	2	protein_coding	lrrc75ba			0.92	0.74	1.05	4.47	7.67	6.79	9.39	11.84	9.82
ENSDARG00000036952	2	protein_coding	XKR7 (1 of many)			0.71	1.06	0.56	3.17	6.09	5.69	7.87	8.57	7.96
ENSDARG00000089262	2	protein_coding	pbx3a	TF		0.09	0.65	0.35	2.11	5.28	4.37	6.31	7.35	6.19
ENSDARG00000042477	2	protein_coding	nr2c2	TF	NR2C2	1.93	2.17	1.65	6.31	10.36	10.48	13.18	13.89	12.24
ENSDARG00000007715	2	protein_coding	lgsn			0.04	0	0.13	3.01	9.64	10.47	13.35	15.75	18.24
ENSDARG00000060482	2	protein_coding	mid1			1.91	1.97	1.44	4.53	10.68	10.36	13.49	14.96	18.88
ENSDARG00000008767	2	protein_coding	si:dkey-42p8.3			3.62	3.5	3.33	6.74	11.82	10.45	14.84	14.9	17.84
ENSDARG00000036008	2	protein_coding	caly			3.03	3.38	3.19	7.6	13.3	12.67	17.9	17.84	20.52
ENSDARG00000099035	2	protein_coding	pcdh1g33			0.9	1.24	1	7.97	15.48	15.57	18.64	20.24	24.93
ENSDARG00000094730	2	protein_coding	acbd7			1.32	2.42	1.65	4.47	8.07	7.03	10.19	11.02	13.73
ENSDARG00000019302	2	protein_coding	mid1ip1b			5.95	5.76	7.04	14.21	31.4	25.5	34.34	34.84	42.45
ENSDARG00000035649	2	protein_coding	ext1c			2.98	2.14	1.91	6.17	14.39	10.87	17.17	16.13	22.14
ENSDARG00000098465	2	protein_coding	si:ch73-366l1.5			2.12	1.13	1.35	2.9	6.06	5.28	7.69	7.21	8.14
ENSDARG00000020544	2	protein_coding	rem1			0.64	0.39	0.27	0.87	2.17	2.28	3.24	3.22	3.69
ENSDARG00000104269	2	protein_coding	si:ch211-271d10.2			0.35	0.41	0.29	1.27	2.62	2.47	3.67	3.18	3.52
ENSDARG00000043697	2	protein_coding	nefmb			1.64	1.49	1.62	3.88	7.6	7.04	9.46	8.45	9.76
ENSDARG00000086917	2	protein_coding	crygm2d2			0.56	0.12	0.88	161.74	394.05	325.09	526.97	419.2	549.91
ENSDARG00000076830	2	protein_coding	si:dkey-65b12.6			3.24	1.31	2.08	23.09	53.53	43.35	76.71	72.63	79.47
ENSDARG00000017312	2	protein_coding	lmbrd2b			2.03	1.53	1.61	5.23	10.46	8.86	14.3	13.79	14.87
ENSDARG00000069560	2	protein_coding	kcnh3			1.49	1.28	1.12	3.5	5.69	5.08	7.7	7.31	7.85
ENSDARG00000098526	2	protein_coding	gpr75			1.69	1.61	1.16	6.43	13.04	11.43	17.97	16.15	19.38
ENSDARG00000059789	2	protein_coding	parp8			2.81	3.1	2.21	6.78	10.47	10.79	16.2	14.66	16.37
ENSDARG00000021163	2	protein_coding	thrb	TF	THRB	2.25	1.68	1.23	7.57	8.06	12.76	16.35	12.32	12.74
ENSDARG00000099106	2	protein_coding	afmid			0.74	0.88	0.88	1.45	2.48	4.89	7.28	4.4	4.38
ENSDARG00000056873	2	protein_coding	and3			0.08	0.12	0.08	0.29	0.98	2.32	3.04	1.66	2.03
ENSDARG00000079031	2	protein_coding	si:ch211-22d5.2			0.52	0.24	0.3	5.08	2.51	4.79	7.3	4.53	6.05
ENSDARG00000005522	2	protein_coding	galr1a			0.08	0.08	0	0.59	0.38	0.57	0.88	0.66	0.7
ENSDARG00000096703	2	protein_coding	si:dkey-1h6.8			0.12	0.02	0.03	0.88	0.73	0.7	2.45	1.7	1.14
ENSDARG00000094990	2	protein_coding	si:dkey-91f15.1			0.02	0	0.09	0.24	0.32	0.25	1.03	0.8	0.44
ENSDARG00000098654	2	protein_coding	FQ976914.1			1.07	1.72	0.89	2.44	3.08	3.66	8.47	7.12	5.71
ENSDARG00000045594	2	protein_coding	si:dkey-14k9.2			0.61	0.55	0.82	2.47	3.24	4.31	9.55	8.7	6.4
ENSDARG00000023236	2	protein_coding	kcnh1b			0.4	0.38	0.43	0.9	1.06	1.24	2.8	2.48	2.03
ENSDARG00000094526	2	protein_coding	ksr2			0.71	0.61	0.65	3.14	4.28	4.68	13.11	11.34	8.27
ENSDARG00000012019	2	protein_coding	glra1			0.73	0.43	0.42	6.41	8.56	9.18	26.11	24.2	17.56
ENSDARG00000079056	2	protein_coding	si:ch211-194c3.5			3.67	2.76	2.86	11.38	14.56	16.34	49.7	32.97	31.41
ENSDARG00000068468	2	protein_coding	dnah3			0.08	0.09	0.03	0.24	0.38	0.38	1.23	0.83	0.72
ENSDARG00000055223	2	protein_coding	ablim2			2.14	1.09	1.93	4.66	7.54	8.43	22.4	15.06	13.98
ENSDARG00000036695	2	protein_coding	calcoco1a			2.21	1.57	1.49	3.81	5.63	4.88	15.96	11.49	10.17
ENSDARG00000078529	2	protein_coding	adgrb1b			1	0.84	0.73	7.13	15.21	13.64	51.22	37.36	30
ENSDARG00000037012	2	protein_coding	slc3a2b			9.64	12.41	12.87	23.68	40.12	32.48	113.29	84.36	68.21
ENSDARG00000088143	2	protein_coding	sema4gb			0.13	0.18	0.46	1.24	1.91	1.93	6.94	5.13	3.54
ENSDARG00000024708	2	protein_coding	slc25a23b			0.13	0.07	0.07	0.57	0.7	0.74	3.2	2.25	1.73
ENSDARG00000060705	2	protein_coding	nsd1b			1.54	1.09	0.65	2.61	3.03	3.62	11.21	8.04	6.01
ENSDARG00000018542	2	protein_coding	hapln4			0.03	0.05	0.1	0.43	0.31	0.66	1.77	1.24	1.11
ENSDARG00000078731	2	protein_coding	si:dkey-85k7.12			0.05	0.05	0.02	0.25	0.15	0.34	1.09	0.73	0.69
ENSDARG00000052011	2	protein_coding	rrad			1	0.61	0.9	2.06	2.13	2.77	7.42	5.93	4.89
ENSDARG00000069297	2	protein_coding	upf3a			0.36	0.36	0.44	2.97	2.36	3.12	11.08	8.59	7.63
ENSDARG00000074660	2	protein_coding	rilp			0.56	0.36	0.3	1.68	1.01	1.82	5.78	4.67	3.82
ENSDARG00000062108	2	protein_coding	iffo1b			1.99	2.02	1.77	7.84	6.15	7.32	16.77	15	13.03
ENSDARG00000079912	2	protein_coding	rapgefl1			2.99	3.33	2.57	10.83	9.67	13.37	27.39	23.8	19.4
ENSDARG00000061636	2	protein_coding	kcnj9			0.72	0.74	0.47	3.6	2.52	4	10.64	8.6	6.23
ENSDARG00000102206	2	protein_coding	stc2b			0.12	0.06	0.06	1.19	1.11	1.59	4.18	3.2	2.51
ENSDARG00000015337	2	protein_coding	comta			1.09	1.52	1.3	7.1	6.07	7.01	19.21	13.95	12.13
ENSDARG00000104097	2	protein_coding	tmem222b			0.93	1.03	0.63	2.72	1.88	2.36	5.53	4.28	3.79
ENSDARG00000062277	2	protein_coding	ppp2r2cb			1.39	1.66	1.32	5.38	6.98	7.12	14.9	12.29	10.03
ENSDARG00000035694	2	protein_coding	stm			9.56	13.5	11.28	29.04	38.02	32.51	68.32	57.59	50.41
ENSDARG00000040135	2	protein_coding	fosaa	TF	BATF2	0.47	0.41	0.32	3.39	5.16	5.03	14.94	12.04	9.97
ENSDARG00000095288	2	protein_coding	rusc2			4.76	4.92	4.39	14.85	19.7	19.78	45.49	36.97	32.97
ENSDARG00000058848	2	protein_coding	mcoln1b			2.15	2.65	2.44	5.82	8.24	6.96	16.74	13.01	12.47
ENSDARG00000027740	2	protein_coding	adcyap1b			6.68	7.26	6.29	28.61	41.64	36.59	78.47	61.1	61.63
ENSDARG00000100307	2	protein_coding	adamts5			1.21	1.21	1.15	3.77	4.99	4.86	9.2	7.98	7.82
ENSDARG00000063149	2	protein_coding	tmtc1			2.21	2.05	1.67	4.53	6.03	5.54	11.37	9.23	9.68
ENSDARG00000061165	2	protein_coding	slc6a4a			2.34	1.64	1.8	7.73	9.71	9.26	21.64	16.82	16.84
ENSDARG00000099045	2	protein_coding	cacnb2a			1.09	1.08	0.91	5.62	6.84	7.52	15.69	12.35	11.55
ENSDARG00000101890	2	protein_coding	pigr			0.42	0.03	0.1	1.73	2.21	2.27	4.89	3.94	3.59
ENSDARG00000103651	2	protein_coding	map3k12			1.06	0.89	0.67	4.39	7.63	8.37	17.24	14.74	14.96
ENSDARG00000000161	2	protein_coding	itsn2a			1.15	1.32	1.12	2.22	3.74	3.57	7.06	5.89	6.07
ENSDARG00000104340	2	protein_coding	rspo1			0.15	0.22	0.11	0.49	0.85	0.92	1.86	1.53	1.51
ENSDARG00000036967	2	protein_coding	smox			6.57	4.87	6.2	11.76	23.28	18.88	41.24	36.91	34.43
ENSDARG00000016584	2	protein_coding	rgs7a			0.93	0.6	0.54	2.38	4.76	3.93	11.74	9.46	8.68
ENSDARG00000005780	2	protein_coding	npy8br			0.65	0.3	0.26	1.26	2.66	2.21	5.6	4.47	4.4
ENSDARG00000044672	2	protein_coding	parapinopsinb			0.12	0.07	0.02	0.25	0.54	0.54	1.06	0.99	0.93
ENSDARG00000074082	2	protein_coding	CU467828.1			0.56	0.19	0.43	1.78	2.82	3.35	6.31	5.73	5.42
ENSDARG00000042904	2	protein_coding	foxo3b	TF	FOXO6	10.59	8.96	9.05	23.42	35.67	37.59	64.86	59.45	55.33
ENSDARG00000087659	2	protein_coding	si:ch211-219a15.3			0.18	0.04	0.05	1.19	2.25	1.97	4.51	3.98	3.63
ENSDARG00000056001	2	protein_coding	fryb			6.43	5.41	4.87	14.71	22.14	22.62	40.01	39.05	34.03
ENSDARG00000043332	2	protein_coding	prkcz			3.41	2.98	2.79	7.35	11.24	10.97	20.07	19.26	16.39
ENSDARG00000060085	2	protein_coding	kcnq3			1.93	2.27	1.85	6.71	10.58	11.93	22.72	19.04	16.62
ENSDARG00000060259	2	protein_coding	zgc:162160			0.84	1.01	0.91	2.28	3.78	4.25	8.07	7.56	6.07
ENSDARG00000091306	2	protein_coding	kcnn1a			2.82	2.42	1.73	9.25	12.96	14.93	26.1	21.85	21.22
ENSDARG00000077352	2	protein_coding	b4galnt1b			1.26	1.2	1.47	3.4	5.47	5.61	9.95	8.47	8.05
ENSDARG00000042861	2	protein_coding	ltk			0.95	1.11	0.98	2.28	3.38	3.89	5.99	4.87	4.95
ENSDARG00000030733	2	protein_coding	b3gat2			1.49	1.13	1.3	5.29	7.11	7.5	11.55	11.26	10.24
ENSDARG00000091130	2	protein_coding	kcnq2b			0.39	0.32	0.3	3.43	4.95	5.24	8.26	7.74	7.01
ENSDARG00000102406	2	protein_coding	si:ch211-165e15.1			6.32	5.49	5.18	16.37	22.55	23.29	37.07	32.17	31.01
ENSDARG00000056833	2	protein_coding	svopa			0.49	0.78	0.41	4.3	6.12	6.48	11.64	10.48	9.4
ENSDARG00000060915	2	protein_coding	fbxl16			3.85	3.58	3.64	16.41	17.12	22.55	34.53	29.25	28.9
ENSDARG00000070449	2	protein_coding	tspan5b			6.57	7.81	5.46	21.72	21.01	25.62	41.07	41.59	39.58
ENSDARG00000101307	2	protein_coding	pcdh1gb2			2.02	2.01	1.46	7.08	6.21	8.91	14.64	14.34	13.34
ENSDARG00000095022	2	protein_coding	thsd7ba			0.47	0.59	0.47	3.98	4.67	5.34	10.59	10.64	9.54
ENSDARG00000059900	2	protein_coding	tbc1d9			3.64	3.74	3.71	9.73	11.1	12.45	20.36	21.05	18.96
ENSDARG00000104749	2	protein_coding	FBXO48 (1 of many)			0.17	0.37	0.34	1.97	2.12	2.65	4.75	4.46	4.26
ENSDARG00000045556	2	protein_coding	OTUD7A			1.49	1.14	1.05	5.28	5.31	6.44	12.24	11.15	10.09
ENSDARG00000051879	2	protein_coding	abcc8			0.89	0.85	0.6	4.37	5.81	6.74	14.3	13.52	11.99
ENSDARG00000092260	2	protein_coding	si:ch73-290k24.6			0.74	0.84	0.8	5.49	7.37	8.55	18.08	17.58	15.51
ENSDARG00000034215	2	protein_coding	rab42a			2.06	2.32	1.81	7.79	9.98	11.21	22.84	21.36	18.34
ENSDARG00000043746	2	protein_coding	nrxn3a			2.7	1.5	1.6	16.97	20.07	26.03	53.83	51.76	43.21
ENSDARG00000070730	2	protein_coding	gabra5			0.94	0.69	0.75	5.15	7.7	8.79	16.65	17.11	14.25
ENSDARG00000094052	2	protein_coding	taok3b			0.35	0.24	0.14	2.23	3.41	2.99	6.17	6.19	5.44
ENSDARG00000011602	2	protein_coding	si:dkeyp-117h8.2			0.87	0.96	0.71	4.38	6.62	6.2	11.38	11.81	10.18
ENSDARG00000062744	2	protein_coding	scn1lab			2.17	1.77	1.52	10.38	13.34	13.52	26.28	28.21	23.6
ENSDARG00000098368	2	protein_coding	aplp1			8.58	7.2	8.27	44.16	56.88	55.9	98.24	109.53	91.34
ENSDARG00000004302	2	protein_coding	slc45a1			1.35	1.45	1.57	6.51	6.73	6.65	12.54	12.81	10.79
ENSDARG00000103608	2	protein_coding	zgc:153431			0.54	0.69	0.66	2.37	2.44	2.49	4.59	4.32	3.85
ENSDARG00000078688	2	protein_coding	frs3			0.64	0.61	0.61	3.49	3.47	4.12	7.25	7.42	6.12
ENSDARG00000070590	2	protein_coding	nt5c1ab			0	0.03	0.06	1.34	2.06	1.5	3.7	3.92	2.88
ENSDARG00000008186	2	protein_coding	syk			0.6	0.82	0.67	1.88	2.5	2.03	4.67	4.76	3.73
ENSDARG00000059690	2	protein_coding	slc29a4			1.46	1.71	1.47	4.71	6.69	6.03	12.51	12.33	9.56
ENSDARG00000029219	2	protein_coding	avpr2ab			0.07	0.28	0.33	1.01	0.86	1.05	2.18	1.94	1.78
ENSDARG00000079858	2	protein_coding	tmem163a			0.81	0.88	0.59	4.32	3.25	4.16	7.74	7	6.6
ENSDARG00000102820	2	protein_coding	cib2			0.76	1.64	1.54	4.36	4.92	3.67	8.85	7.66	7.94
ENSDARG00000030621	2	protein_coding	th			1.06	0.66	0.77	3.57	2.91	2.9	6.63	5.67	4.71
ENSDARG00000089943	2	protein_coding	npy2rl			0.4	0.09	0.1	1.29	1.38	0.79	2.86	2.55	1.74
ENSDARG00000043436	2	protein_coding	si:dkey-5n18.1			0.24	0.36	0.85	3.17	3.4	2.75	6.87	5.33	4.79
ENSDARG00000053449	2	protein_coding	pyya			0.06	0.19	0.26	6.78	8.04	6.54	13.61	11.19	9.67
ENSDARG00000089543	2	protein_coding	CU984579.1			0.21	0.27	0.21	0.96	1.1	0.95	1.93	1.38	1.06
ENSDARG00000075111	2	protein_coding	als2a			0.93	1.51	0.68	3.98	2.76	5.2	9.48	7.3	4.89
ENSDARG00000098937	2	protein_coding	si:ch73-315f9.2			0.57	0.35	0.36	1.87	1.46	2.08	3.43	2.64	2.15
ENSDARG00000079468	2	protein_coding	rhobtb1			1.39	1.43	1.22	5.76	5.68	7.71	14.37	10.25	9.22
ENSDARG00000098566	2	protein_coding	si:ch73-233f7.4			0.87	0.4	1.03	5.03	6.77	8.6	15.01	11.51	10.09
ENSDARG00000104702	2	protein_coding	cat			3.06	2.83	3.01	19.12	19.8	20.97	51.55	31.88	30.78
ENSDARG00000034086	2	protein_coding	zgc:65895	TF		4	4.63	3.36	10.92	14.01	13.93	28.49	20.11	18.98
ENSDARG00000041915	2	protein_coding	stum			0.3	0.45	0.4	1.52	2.55	2.57	5.77	3.69	3.77
ENSDARG00000103001	2	protein_coding	si:ch73-215d9.1			1.43	1.67	1.59	2.77	4.67	5.25	10.31	6.38	7.24
ENSDARG00000043684	2	protein_coding	bpnt1			0.67	0.75	0.53	3.6	5.32	6.72	11.65	7	8.5
ENSDARG00000003380	2	protein_coding	PAOX			0.58	0.72	0.45	2.03	3.69	3.45	6.37	4.32	5.04
ENSDARG00000041179	2	protein_coding	crygm5			0	0	0	0.04	1.66	1.97	4.78	3.69	2.91
ENSDARG00000090738	2	protein_coding	mylka			0.18	0	0.06	0.19	1.13	0.61	2.72	2.07	1.59
ENSDARG00000079107	2	protein_coding	clec11a			0.33	0.22	0.1	0.19	0.95	0.62	2.02	1.44	1.36
ENSDARG00000078659	2	protein_coding	tmem176			3.01	2.24	2.13	6.37	9.47	6.13	17.85	12.32	12.79
ENSDARG00000019861	2	protein_coding	fgl2a			0.1	0.02	0	0.58	1.38	0.88	3.07	1.89	2.09
ENSDARG00000007275	2	protein_coding	si:ch211-251b21.1			10.29	6.71	14.01	81.68	153.83	126.87	414.9	249.42	250.54
ENSDARG00000016494	2	protein_coding	ddc			0.15	0.07	0.06	0.7	1.56	1.14	4.42	2.79	2.78
ENSDARG00000078522	2	protein_coding	si:ch211-80h18.1			4.63	4.65	5.6	25.96	32.63	25.37	88.21	54.1	55.09
ENSDARG00000062314	2	protein_coding	rasl10a			0.4	0.56	0.24	0.9	2.28	1.07	3.82	2.43	2.32
ENSDARG00000033382	2	protein_coding	grifin			0.22	0.07	0.22	18.41	21.13	20.74	39.53	22.81	30.81
ENSDARG00000045408	2	protein_coding	tagln			0.13	0.25	0.32	1.38	1.53	1.14	2.57	1.3	2.04
ENSDARG00000038729	2	protein_coding	s100z			0.82	0.56	1	1.64	2.84	2.64	5.96	3.08	4.78
ENSDARG00000040479	2	protein_coding	cga			0	0	0	0.33	0.5	0.41	1.03	0.44	0.9
ENSDARG00000089490	2	protein_coding	kcnq4			0.09	0.19	0.03	0.54	0.71	0.77	1.77	1	1.64
ENSDARG00000086184	2	protein_coding	FBXO48 (1 of many)			0.41	0	0	0.82	1.18	0.39	2.47	1.61	1.78
ENSDARG00000061419	2	protein_coding	zmat4b			0.4	0.26	0.27	1.38	1.31	0.63	2.41	1.56	1.59
ENSDARG00000054058	2	protein_coding	h1fx			3.78	2.84	3.05	10.51	8.42	5.95	22.03	12.01	18.33
ENSDARG00000058960	2	protein_coding	otol1b			0.46	0.26	0.24	1.19	0.96	1.06	3.13	1.95	2.58
ENSDARG00000040608	2	protein_coding	gcnt7			0.42	0.56	0.55	1.81	1.19	1.43	4.46	2.59	3.37
ENSDARG00000071772	2	protein_coding	si:ch211-253p2.2			0.4	0.75	0.39	0.23	0.39	0.34	1.96	1.5	1.6
ENSDARG00000090833	2	protein_coding	igfbp6b			0.07	0.46	0.1	0.19	0.21	0.24	1.66	1.28	1.34
ENSDARG00000079697	2	protein_coding	zgc:194908			0.31	0.53	0.69	0.37	0.6	0.66	3.19	2.71	2.77
ENSDARG00000061240	2	protein_coding	cbln4			0.27	0.51	0.89	0.3	0.73	0.75	4.1	3.78	4.08
ENSDARG00000074508	2	protein_coding	si:dkey-28e7.3			1.99	1.31	1.55	1.1	1.53	1.3	11.15	10.28	10.98
ENSDARG00000004643	2	protein_coding	cdhr1a			0.22	0.44	0.1	0.32	0.54	0.52	12.05	11	11.42
ENSDARG00000009637	2	protein_coding	rcvrn3			1.87	1.76	1.26	5.13	7.11	6.89	435.52	390.15	411.97
ENSDARG00000098742	2	protein_coding	lrtm1			0.17	0.04	0	0.07	0.15	0.13	3.51	3.26	3.46
ENSDARG00000012125	2	protein_coding	cnga1			0.06	0.02	0.07	0.1	0.18	0.11	5.12	4.67	5.14
ENSDARG00000053480	2	protein_coding	aqp9b			0.44	0.21	0.08	0.25	0.3	0.3	33.74	31.43	34.05
ENSDARG00000086493	2	protein_coding	mtnr1bb			0.1	0.24	0.14	0.17	0.09	0.03	2.9	2.38	2.49
ENSDARG00000062959	2	protein_coding	zgc:158785			0.54	0.65	0.55	0.67	0.44	0.52	3.91	3.39	3.77
ENSDARG00000059342	2	protein_coding	avil			0.04	0.02	0	0.06	0.06	0.04	3.2	2.5	2.8
ENSDARG00000019179	2	protein_coding	lrit1a			0.05	0.12	0.16	0.1	0.15	0.12	9.58	7.66	8.68
ENSDARG00000026820	2	protein_coding	gc3			0.42	0.4	0.34	0.89	1.97	1.56	57.33	46.11	52.24
ENSDARG00000099712	2	protein_coding	zgc:163073			0	0	0	0	0	0	5.09	3.87	4.59
ENSDARG00000104387	2	protein_coding	slc4a5			0.22	0.3	0.56	0.2	0.36	0.29	6.91	5.71	6.36
ENSDARG00000078647	2	protein_coding	samsn1b			0.2	0.19	0.33	0.11	0.17	0.1	8.73	7.18	8.11
ENSDARG00000011671	2	protein_coding	pde6b			0.44	0.13	0.07	0.57	0.21	0.31	7.45	6.4	6.89
ENSDARG00000022668	2	protein_coding	grapb			0.03	0.03	0.02	0.1	0.05	0.04	1.18	1.03	1.04
ENSDARG00000090381	2	protein_coding	CABZ01072157.1			0	0.02	0	0.21	0.06	0.12	3.66	3.16	3.3
ENSDARG00000013730	2	protein_coding	slc4a4a			9.88	6.22	10.55	1.04	5.83	3.65	45.74	43.45	42.82
ENSDARG00000044387	2	protein_coding	cldn2			0.57	0.83	0.87	0.32	0.43	0.43	3.74	3.68	3.41
ENSDARG00000057169	2	protein_coding	abca4a			1.8	1.84	1.96	0.97	1.25	1.34	11.11	7.7	8.74
ENSDARG00000009466	2	protein_coding	rgs9bp			0.39	0.49	0.41	0.19	0.06	0.2	3.31	2.24	2.67
ENSDARG00000079985	2	protein_coding	nrip2			1.77	1.37	1.37	1.32	2.33	2.03	13.99	10.07	10.64
ENSDARG00000074258	2	protein_coding	gramd1bb			1	0.71	0.86	1.02	1.58	1.81	13.11	9.59	10.14
ENSDARG00000073824	2	protein_coding	RASGRF1			1.27	0.92	1.02	2.11	2.45	2.69	23.55	17.68	18.03
ENSDARG00000000380	2	protein_coding	pde6a			0.34	0.16	0.24	0.47	0.32	0.44	9.95	7.48	7.64
ENSDARG00000100613	2	protein_coding	CABZ01089777.1			0	0.03	0.18	0.05	0	0	6.1	4.62	4.61
ENSDARG00000052782	2	protein_coding	glrba			0.04	0.06	0.1	0.18	0.3	0.21	4.43	3.34	3.19
ENSDARG00000056511	2	protein_coding	arr3a			0.14	0.56	0.54	5.11	8.57	7.51	504.47	377.17	365.83
ENSDARG00000058015	2	protein_coding	ano3			0.69	0.53	0.51	0.91	0.79	0.78	10.65	8.38	7.76
ENSDARG00000089519	2	protein_coding	fbln7			0.17	0.32	0.14	0.07	0.35	0.23	6.13	4.33	4.35
ENSDARG00000101924	2	protein_coding	si:dkey-65b13.13			0.07	0.07	0.16	0.04	0.02	0.1	7.3	5.23	5.02
ENSDARG00000087403	2	protein_coding	si:ch211-214p13.3			0	0	0	0	0	0.07	2.06	1.4	1.37
ENSDARG00000052138	2	protein_coding	slc1a2a			0.03	0.01	0.1	0.01	0.14	0.12	37.59	26.12	29.62
ENSDARG00000069607	2	protein_coding	zgc:162331			0	0	0	0	0.08	0	6.53	4.72	5.24
ENSDARG00000038862	2	protein_coding	kcnb2			2.36	2.17	2.56	2.61	2.07	1.58	30.02	21.83	22.64
ENSDARG00000099406	2	protein_coding	lrit1b			0.28	0.51	0.33	0.77	0.53	0.63	24.58	16.78	17.9
ENSDARG00000045574	2	protein_coding	lrmp			0.84	0.39	0.92	0.27	0.36	0.32	11.82	8.88	9.12
ENSDARG00000074149	2	protein_coding	itpr1b			1.01	1.24	1.06	0.46	0.73	0.71	13.63	10.5	10.37
ENSDARG00000062058	2	protein_coding	slc12a7b			4.21	3.49	3.49	2.55	4.33	3.17	34.24	25.81	26.56
ENSDARG00000090496	2	protein_coding	thsd7ab			1.55	1.01	1.25	0.48	1.27	1.36	14	10.55	11.17
ENSDARG00000035918	2	protein_coding	bzw2			3.64	1.62	3.21	0.98	3.9	2.52	27.07	20.17	21.07
ENSDARG00000052633	2	protein_coding	si:ch211-106n13.3			0.26	0.34	0.73	0.26	0.81	0.27	6.12	4.56	4.46
ENSDARG00000069843	2	protein_coding	kctd12.1			2.01	0.76	0.98	0.74	2.02	1.25	7.76	5.43	7.67
ENSDARG00000002300	2	protein_coding	p2rx2			0	0.04	0	0.06	0.62	0.12	2.88	2.02	3.04
ENSDARG00000073891	2	protein_coding	gdf10b			0.29	0.04	0.07	0.35	0.93	0.42	4.49	3.28	4.18
ENSDARG00000079188	2	protein_coding	nxph2b			0.36	0.22	0.12	0.33	1.58	0.97	7.64	5.11	6.97
ENSDARG00000052615	2	protein_coding	tnmd			0.09	0.02	0.05	1.07	1.93	1.38	17.02	13.42	17.82
ENSDARG00000094466	2	protein_coding	si:ch73-199e17.1			2.55	2.5	2.48	3.25	3.54	3.15	20.18	16.1	20.18
ENSDARG00000070597	2	protein_coding	prelp			0.07	0.02	0	0.39	0.96	0.91	9.75	7.45	9.25
ENSDARG00000092281	2	protein_coding	flnb			0.07	0.13	0.15	0.3	0.91	0.7	7.85	6.17	7.74
ENSDARG00000052734	2	protein_coding	hmgcra			0.97	0.94	1.3	1.63	3.26	3.41	18.98	13.31	18.78
ENSDARG00000069117	2	protein_coding	kcnh5b			0.19	0.19	0.26	0.23	0.36	0.57	2.6	1.95	2.56
ENSDARG00000007856	2	protein_coding	rtn4rl1a			0.69	0.27	0.28	0.59	1.31	0.97	5.18	4.11	5.56
ENSDARG00000033635	2	protein_coding	NPFFR2 (1 of many)			0.52	0.03	0.3	0.41	0.86	0.67	4.32	3.36	4.74
ENSDARG00000069827	2	protein_coding	crygm2d11			0	0	0.06	3.08	33.76	25.06	224.83	182.83	244.83
ENSDARG00000097576	2	protein_coding	VAMP1 (1 of many)			0.09	0	0	1.16	2.28	2.17	15.66	11.9	16.72
ENSDARG00000097613	2	protein_coding	igfn1.3			0.11	0.02	0.05	0.01	0.1	0.17	0.6	0.46	0.62
ENSDARG00000003303	2	protein_coding	stc1			0.44	0.05	0.1	0.36	0.56	0.19	1.96	1.47	1.71
ENSDARG00000060753	2	protein_coding	pear1			0.91	0.91	0.85	1.35	2.16	1.43	5.16	4.49	5.21
ENSDARG00000093608	2	protein_coding	ccl34b.1			0.1	0	0.07	2.46	6.15	2.27	25.09	20.45	25.73
ENSDARG00000100708	2	protein_coding	jakmip3			0.06	0.09	0.29	0.6	0.76	0.48	3.92	3.01	3.55
ENSDARG00000020581	2	protein_coding	otofb			0.49	0.72	0.94	2.19	4.68	2.47	17.26	14.29	15.2
ENSDARG00000028469	2	protein_coding	rps6ka2			0.17	0.14	0.03	0.61	1.6	1	7.82	6.3	6.9
ENSDARG00000061362	2	protein_coding	fam69ab			0.06	0.23	0.2	0.29	0.73	0.41	3.06	2.35	2.6
ENSDARG00000040841	2	protein_coding	adra2a			0.54	0.24	0.24	0.58	1.18	0.94	3.64	2.63	3.01
ENSDARG00000089156	2	protein_coding	egr3	TF	EGR3	0.48	0.43	0.14	0.99	2.05	1.19	6.54	4.66	5.42
ENSDARG00000054124	2	protein_coding	htr1d			0.09	0.31	0.07	0.53	1.35	0.76	5.4	3.8	4.37
ENSDARG00000027192	2	protein_coding	hcn3			0.1	0.14	0.09	0.34	0.57	0.32	1.84	1.42	1.56
ENSDARG00000039264	2	protein_coding	igfbp5a			0.66	0.46	0.51	0.7	1.23	0.68	5.16	4.14	4.5
ENSDARG00000013921	2	protein_coding	frya			3.9	2.61	3.57	2.58	6.7	3.79	34.84	28.96	29.15
ENSDARG00000076361	2	protein_coding	B4GALNT2 (1 of many)			1.03	1.26	0.84	1.06	2.07	1.56	7.65	6.45	6.78
ENSDARG00000087224	2	protein_coding	si:ch73-380n15.2			0.21	0.14	0.32	0.23	0.82	0.45	4.05	3.47	3.82
ENSDARG00000070726	2	protein_coding	cnga3a			0.19	0.33	0.16	0.46	0.51	0.86	27	22.53	24.81
ENSDARG00000041735	2	protein_coding	tmem237a			0.07	0.03	0.18	0.11	0.49	0.14	18.52	15.55	16.56
ENSDARG00000070781	2	protein_coding	gjd2b			0.09	0.22	0.23	0.28	0.49	0.29	6.95	5.96	6.21
ENSDARG00000071076	2	protein_coding	ldhbb			0.57	0.24	0.21	0.24	1.67	0.99	17.13	15.2	15.96
ENSDARG00000010010	2	protein_coding	trim13			2.97	2.62	2.42	3.53	4.43	4.18	25.25	20.9	22.03
ENSDARG00000043907	2	protein_coding	fgf11b			0.21	0.34	0.27	0.49	0.93	0.72	8.08	6.43	6.78
ENSDARG00000097187	2	protein_coding	si:ch211-153l6.6			0.13	0.02	0.1	0.25	0.41	0.44	6.14	5.25	5.33
ENSDARG00000061819	2	protein_coding	wscd2			0.68	0.44	0.53	0.82	1.48	0.98	11.02	9.39	9.56
ENSDARG00000087402	2	protein_coding	TPM1			4.54	2.6	2.94	4.05	8.03	7.22	95.34	79.06	84.03
ENSDARG00000078132	2	protein_coding	tex2l			0.08	0.06	0.07	0.07	0.35	0.39	4.69	3.85	4.07
ENSDARG00000078369	2	protein_coding	opn7b			0.15	0.05	0	0.18	0.18	0.18	1.25	0.95	1.06
ENSDARG00000008060	2	protein_coding	scara3			0.17	0.12	0.08	0.34	0.58	0.42	3.92	2.69	3.22
ENSDARG00000073695	2	protein_coding	mamdc2b			0.08	0.05	0	0.16	0.36	0.25	2.4	1.77	2.07
ENSDARG00000053939	2	protein_coding	tgfa			0.06	0.19	0.08	0.47	0.58	0.69	4.53	3.3	3.72
ENSDARG00000069254	2	protein_coding	chrm4a			1.81	1.34	0.86	2.39	3.06	3.36	17.91	13.64	14.34
ENSDARG00000025189	2	protein_coding	cpne8			0.15	0.17	0.14	0.77	1.35	1.34	12.38	9.83	11.44
ENSDARG00000069139	2	protein_coding	grik1a			0.93	0.82	0.74	1.4	1.54	1.45	7.46	6.15	7.03
ENSDARG00000087745	2	protein_coding	lrrc38b			0.47	0.23	0.21	0.68	1.12	1.46	9.92	7.42	8.6
ENSDARG00000056642	2	protein_coding	hdac9b			3.52	3.36	3.4	4.26	4.88	5.84	23	18.77	19.98
ENSDARG00000023771	2	protein_coding	gabrb3			0.49	0.35	0.88	1.55	2.42	2.44	31.83	24.84	27.94
ENSDARG00000033411	2	protein_coding	cabp1b			0.07	0.07	0.07	0.3	0.41	0.43	6.59	5.08	5.73
ENSDARG00000089101	2	protein_coding	plrdgb			0	0	0.09	0.4	0.41	0.47	5.95	4.66	5.29
ENSDARG00000007382	2	protein_coding	ubtd1a			1.4	0.62	0.86	0.45	1.47	1.45	28.23	20.42	24.46
ENSDARG00000018726	2	protein_coding	slco3a1			1.74	1.87	1.6	1.5	2.04	1.92	10.1	7.94	9.09
ENSDARG00000106018	2	protein_coding	CACNA2D3 (1 of many)			0.27	0.35	0.07	0.22	0.24	0.3	3.36	2.49	2.78
ENSDARG00000091116	2	protein_coding	pkhd1l1			0.46	0.7	0.44	0.33	0.75	0.74	17.29	13.21	14.54
ENSDARG00000102443	2	protein_coding	si:ch1073-450f2.1			0.94	0.66	0.55	0.81	0.98	0.94	10.96	8.81	9.28
ENSDARG00000038378	2	protein_coding	sagb			0.78	0.87	0.49	0.63	3.71	3.48	93.84	74.52	79.09
ENSDARG00000043902	2	protein_coding	gabrr1			0	0	0.03	0.03	0.11	0.02	12.36	9.76	10.28
ENSDARG00000017634	2	protein_coding	pdcb			0.33	0.29	0.15	0.35	0.51	0.35	71.6	55.68	57.38
ENSDARG00000069038	2	protein_coding	si:ch211-242e8.1			0	0.02	0.04	0.07	0.23	0.1	4.48	3.4	3.59
ENSDARG00000098320	2	protein_coding	grm1b			0.08	0	0.15	0.05	0.51	0.37	9.74	7.78	7.92
ENSDARG00000091573	2	protein_coding	si:ch1073-90m23.1			0.08	0.02	0.03	0.06	0.11	0	1.55	1.18	1.31
ENSDARG00000101150	2	protein_coding	RAB19			0.42	0.23	0.66	0.34	0.48	0.44	2.6	1.94	2.27
ENSDARG00000086825	2	protein_coding	znf521	TF	ZNF521	0.19	0.09	0.25	0.11	0.38	0.33	1.44	1.12	1.35
ENSDARG00000099344	2	protein_coding	PLA2G10			0.07	0	0	0.18	0.06	0.09	1.39	0.92	1.19
ENSDARG00000057368	2	protein_coding	rps8b			0.2	0.39	0.24	0.57	0.31	0.68	4.23	2.69	3.58
ENSDARG00000057029	2	protein_coding	htr2aa			0	0	0.04	0.23	0.04	0.25	1.52	1.06	1.5
ENSDARG00000078474	2	protein_coding	myo15ab			0.02	0.01	0.03	0.07	0.07	0.13	0.5	0.39	0.44
ENSDARG00000103259	2	protein_coding	opn4xb			0.25	0.14	0.32	1.07	0.65	1.37	5.5	4.55	4.88
ENSDARG00000076414	2	protein_coding	espn			0.91	1.2	0.82	3	1.82	3.03	13.97	11.11	12.8
ENSDARG00000075929	2	protein_coding	si:dkey-219c10.4			0	0	0.03	0.21	0.17	0.26	1.22	0.88	1.22
ENSDARG00000077367	2	protein_coding	ntng2a			1	0.93	1.03	3.52	4.72	6.59	24.15	18.6	24.37
ENSDARG00000045811	2	protein_coding	lrtm2b			0.41	0.21	0.38	0.08	0.33	0.11	7	6.21	7.61
ENSDARG00000079111	2	protein_coding	ACTC1 (1 of many)			9.37	3.6	5.73	0.56	2.41	1.34	74.51	68.14	79.56
ENSDARG00000098747	2	protein_coding	MYH7 (1 of many)			0.37	0.19	0.2	0	0.03	0.03	2.89	2.29	3.01
ENSDARG00000044132	2	protein_coding	ogn			4.17	2.15	3.93	1.87	2.23	2.05	24.1	19.52	22.11
ENSDARG00000105404	2	protein_coding	zmp:0000000932			0.07	0.25	0.09	0.28	0.21	0.03	2.82	1.95	2.75
ENSDARG00000071640	2	protein_coding	drd1a			0.22	0.36	0.27	0.47	0.35	0.21	2.09	1.64	2.01
ENSDARG00000103380	2	protein_coding	LPIN1 (1 of many)			0.52	0.44	0.45	0.65	0.56	0.52	2.95	2.33	2.8
ENSDARG00000059574	2	protein_coding	fscn2a			0.03	0.07	0.07	0.11	0.03	0.03	8.88	7.38	9.28
ENSDARG00000010555	2	protein_coding	pdha1b			0.15	0.28	0.24	1.01	0.31	0.27	10.82	8.88	11.29
ENSDARG00000013752	2	protein_coding	tnni2a.3			0	0.1	0.06	0.03	0.11	0.1	1.73	1.26	1.77
ENSDARG00000061149	2	protein_coding	nrn1lb			0.09	0	0.04	0.05	0.31	0.29	9.67	6.86	9.86
ENSDARG00000056791	2	protein_coding	PDE6H			0.04	0	0	0	0.14	0	2.59	1.83	2.53
ENSDARG00000069305	2	protein_coding	si:ch211-203k16.3			0.09	0.16	0.07	0.11	0.12	0.15	4.88	3.29	4.74
ENSDARG00000105060	2	protein_coding	rdh8b			0.92	1.08	1.34	1.19	1.36	1.2	10.05	7.57	9.6
ENSDARG00000102415	2	protein_coding	scinla			17.53	18.69	22.28	16.51	24.02	22.84	185.37	130.03	170.86
ENSDARG00000035163	2	protein_coding	tmem136b			0.09	0	0.09	0.03	0.52	0.2	4.1	3.28	4.28
ENSDARG00000090793	2	protein_coding	si:ch211-207j7.2			0.29	0.32	0.41	0.27	0.4	0.29	1.81	1.5	1.86
ENSDARG00000078204	2	protein_coding	BX072576.1			0.15	0.24	0	0.28	0.38	0.23	2.49	1.92	2.66
ENSDARG00000037159	2	protein_coding	oprd1b			0.04	0.02	0.02	0.03	0.13	0.08	1.56	1.25	1.86
ENSDARG00000078917	2	protein_coding	zgc:195245			0.32	0.05	0	0	0.06	0.21	4.77	3.46	5.4
ENSDARG00000101597	2	protein_coding	si:dkeyp-57d7.4			1.43	2.25	1.18	1.78	0.52	1.15	30.1	21.54	33.56
[truncated: 3,651 more rows]
[truncated: 1 more columns]
