# Supplementary material for: Integrative mRNA and miRNA Expression Profiles from Developing Zebrafish Head Highlight Brain-Preference Genes and Regulatory Networks
Source: Mol Neurobiol. 2024 Jul 31;62(2):2148–62. doi: 10.1007/s12035-024-04364-5 (PMC11772381; doi:10.1007/s12035-024-04364-5)
Supplement: Supplementary file 3 — Supplementary file3 (XLSX 102 KB) [file 12035_2024_4364_MOESM3_ESM.xlsx]

## Sheet: Sheet1
				GSE134055			GSE171906
gene id	gene name	Description	Transcription factor(TFs)	Maximum expression	Tissue of maxmium expression	Tau index	Maximum expression	Tissue of maxmium expression	Tau index
ENSDARG00000098551	CABZ01085700.1	protein bicaudal D homolog 1-like		14.1124	Brain	0.8974	19.8816	Brain	0.8682
ENSDARG00000057468	kcnc2	potassium voltage-gated channel, Shaw-related subfamily, member 2		24.3596	Brain	0.9276	36.8988	Brain	0.9197
ENSDARG00000077654	grm8a	glutamate receptor, metabotropic 8a		23.4621	Brain	0.8876	56.4441	Brain	0.9268
ENSDARG00000033296	gpr37b	G protein-coupled receptor 37b		31.014	Brain	0.8193	59.6879	Brain	0.8365
ENSDARG00000101363	ano2	anoctamin 2b		12.6714	Brain	0.9428	19.7078	Brain	0.8506
ENSDARG00000015931	si:ch211-214j24.9	synaptosome associated protein 91b		248.513	Brain	0.8827	335.907	Brain	0.9387
ENSDARG00000070220	pou3f2a	POU class 3 homeobox 2a	TF	14.3883	Brain	0.9117	27.2786	Brain	0.9819
ENSDARG00000075956	faxca	failed axon connections homolog, metaxin like GST domain containing a		54.4038	Brain	0.913	57.6866	Brain	0.9269
ENSDARG00000068701	gpr85	G protein-coupled receptor 85		29.5941	Brain	0.8602	37.6958	Brain	0.922
ENSDARG00000079824	ninj2	ninjurin 2		13.9397	Brain	0.8865	40.4015	Brain	0.9199
ENSDARG00000101967	sult4a1	sulfotransferase family 4A, member 1		160.258	Brain	0.9127	149.545	Brain	0.9746
ENSDARG00000088181	mpped1	metallophosphoesterase domain containing 1		39.765	Brain	0.9086	56.4034	Brain	0.9246
ENSDARG00000045789	srgap1b	SLIT-ROBO Rho GTPase activating protein 1b		14.2265	Brain	0.8215	19.1421	Brain	0.8666
ENSDARG00000032799	kcnd2	potassium voltage-gated channel, Shal-related subfamily, member 2		18.4129	Brain	0.9492	30.3572	Brain	0.8931
ENSDARG00000045760	prmt8b	protein arginine methyltransferase 8b		28.6352	Brain	0.9322	49.5734	Brain	0.9243
ENSDARG00000063299	pcloa	piccolo presynaptic cytomatrix protein a		77.2075	Brain	0.9055	47.1712	Brain	0.881
ENSDARG00000006747	tmem178b	transmembrane protein 178B		32.5752	Brain	0.8659	45.4314	Brain	0.8141
ENSDARG00000008720	lmo3	LIM domain only 3		116.931	Brain	0.9459	133.312	Brain	0.9643
ENSDARG00000045685	cntn1b	contactin 1b		60.7681	Brain	0.8861	71.8153	Brain	0.9664
ENSDARG00000062797	nell2b	neural EGFL like 2b		236.567	Brain	0.943	205.765	Brain	0.8704
ENSDARG00000087241	ucn3l	urocortin 3, like		14.2194	Brain	0.9166	71.2263	Brain	0.9778
ENSDARG00000021595	lhfpl3	LHFPL tetraspan subfamily member 3		109.742	Brain	0.8732	92.5722	Brain	0.9189
ENSDARG00000099850	iqsec3a	IQ motif and Sec7 domain ArfGEF 3a		39.2279	Brain	0.9708	44.1298	Brain	0.9059
ENSDARG00000069160	fam19a5a	TAFA chemokine like family member 5a		32.4382	Brain	0.9376	65.6143	Brain	0.937
ENSDARG00000105760	CABZ01072523.1			19.7069	Brain	0.9291	29.7706	Brain	0.8326
ENSDARG00000017108	kcna1b	potassium voltage-gated channel, shaker-related subfamily, member 1b		28.7881	Brain	0.9161	36.7164	Brain	0.8966
ENSDARG00000063150	nrxn2b			62.414	Brain	0.8151	64.9353	Brain	0.8537
ENSDARG00000090815	kcnj10a	potassium inwardly rectifying channel subfamily J member 10a		18.5909	Brain	0.9228	36.0465	Brain	0.9435
ENSDARG00000078060	syt7b	synaptotagmin VIIb		16.9831	Brain	0.8869	17.9232	Brain	0.9143
ENSDARG00000099257	si:ch73-119p20.1	si:ch73-119p20.1		376.974	Brain	0.8378	202.503	Brain	0.8959
ENSDARG00000086214	ntrk3b	neurotrophic tyrosine kinase, receptor, type 3b		18.9185	Brain	0.9296	26.4112	Brain	0.959
ENSDARG00000045936	pax6b	paired box 6b	TF	10.9838	Brain	0.8635	17.1449	Brain	0.9091
ENSDARG00000067964	slc6a5	solute carrier family 6 member 5		19.8396	Brain	0.8567	16.0842	Brain	0.8971
ENSDARG00000103316	si:ch211-212k18.5	si:ch211-212k18.5	TF	14.4328	Brain	0.8378	13.4759	Brain	0.8927
ENSDARG00000077986	TMEM151A (1 of many)	transmembrane protein 151B-like		11.5718	Brain	0.9417	10.3338	Brain	0.8658
ENSDARG00000036560	gpr185b	G protein-coupled receptor 185 b		16.3801	Brain	0.9674	22.9163	Brain	0.9848
ENSDARG00000036501	rab39bb	RAB39B, member RAS oncogene family b		42.774	Brain	0.9157	44.5106	Brain	0.9541
ENSDARG00000036505	syt4	synaptotagmin IV		141.308	Brain	0.9109	184.833	Brain	0.8684
ENSDARG00000077256	nat8l	N-acetyltransferase 8-like		166.334	Brain	0.9175	98.8095	Brain	0.9618
ENSDARG00000036344	calb2b	calbindin 2b		51.0444	Brain	0.9275	51.1052	Brain	0.9298
ENSDARG00000054931	ppp2r5b	protein phosphatase 2, regulatory subunit B', beta		64.5483	Brain	0.8603	65.9856	Brain	0.9249
ENSDARG00000086222	nat16	N-acetyltransferase 16		411.711	Brain	0.9132	336.726	Brain	0.941
ENSDARG00000105529	vgf	VGF nerve growth factor inducible		100.409	Brain	0.8824	88.8694	Brain	0.9669
ENSDARG00000062165	tub	TUB bipartite transcription factor	TF	32.2731	Brain	0.8955	52.4367	Brain	0.8584
ENSDARG00000053559	tspan3b	tetraspanin 3b		31.8708	Brain	0.9594	36.2532	Brain	0.9022
ENSDARG00000060639	apba2b	amyloid beta (A4) precursor protein-binding, family A, member 2b		160.583	Brain	0.8439	149.405	Brain	0.9131
ENSDARG00000018817	bdnf	brain-derived neurotrophic factor		48.1148	Brain	0.9274	69.2536	Brain	0.9411
ENSDARG00000027394	si:ch211-150g13.3	transmembrane protein 276b		35.8716	Brain	0.921	23.8999	Brain	0.9066
ENSDARG00000041150	slc17a6b	solute carrier family 17 member 6b		63.2468	Brain	0.8969	107.013	Brain	0.9358
ENSDARG00000051852	kcnc1a	potassium voltage-gated channel, Shaw-related subfamily, member 1a		74.8846	Brain	0.9552	98.7063	Brain	0.9662
ENSDARG00000024299	c1qtnf4	C1q and TNF related 4		485.36	Brain	0.9085	413.71	Brain	0.8874
ENSDARG00000012306	syt13	synaptotagmin XIII		88.6507	Brain	0.8436	103.182	Brain	0.8821
ENSDARG00000069254	chrm4a	cholinergic receptor, muscarinic 4a		32.6742	Brain	0.9271	32.8955	Brain	0.9763
ENSDARG00000074866	ptpn5	protein tyrosine phosphatase non-receptor type 5		35.4414	Brain	0.8497	52.8669	Brain	0.9097
ENSDARG00000035970	ptprn2	protein tyrosine phosphatase receptor type N2		212.62	Brain	0.9112	229.821	Brain	0.9381
ENSDARG00000026599	en2a	engrailed homeobox 2a	TF	12.601	Brain	0.9556	17.6518	Brain	0.9408
ENSDARG00000098810	VSTM2B	V-set and transmembrane domain containing 2B		103.553	Brain	0.9469	58.5828	Brain	0.9738
ENSDARG00000078088	si:ch211-186j3.6	si:ch211-186j3.6		15.1869	Brain	0.8932	13.658	Brain	0.9303
ENSDARG00000035899	lingo1b	leucine rich repeat and Ig domain containing 1b		35.4022	Brain	0.943	41.0981	Brain	0.9797
ENSDARG00000076701	b4galnt4b	beta-1,4-N-acetyl-galactosaminyl transferase 4b		12.4108	Brain	0.9591	11.8316	Brain	0.9391
ENSDARG00000077791	brsk2b	BR serine/threonine kinase 2b		67.6133	Brain	0.9058	119.935	Brain	0.9508
ENSDARG00000016739	LRRC4C	leucine rich repeat containing 4C, genome duplicate b		22.5221	Brain	0.9581	35.6342	Brain	0.9567
ENSDARG00000068296	SLCO3A1 (1 of many)	solute carrier organic anion transporter family member 3A1b		22.6267	Brain	0.9487	35.6189	Brain	0.8794
ENSDARG00000059601	map1aa	microtubule-associated protein 1Aa		185.433	Brain	0.8393	84.6248	Brain	0.9032
ENSDARG00000059534	JPH3 (1 of many)	junctophilin 3a		44.011	Brain	0.8776	40.9885	Brain	0.9515
ENSDARG00000030097	sdcbp	syndecan binding protein (syntenin)		58.4047	Brain	0.8697	59.5429	Brain	0.9041
ENSDARG00000078078	lrfn4b	leucine-rich repeat and fibronectin type-III domain-containing protein 4-like		36.7221	Brain	0.9412	33.6663	Brain	0.9894
ENSDARG00000077162	nwd2	NACHT and WD repeat domain containing 2		17.3015	Brain	0.9273	12.3737	Brain	0.9152
ENSDARG00000103591	dkk3a	dickkopf WNT signaling pathway inhibitor 3a		128.549	Brain	0.9011	96.7331	Brain	0.9167
ENSDARG00000102584	cpne7	copine VII		23.1962	Brain	0.8518	21.1908	Brain	0.9316
ENSDARG00000088100	KCNIP4	potassium voltage-gated channel interacting protein 4a		31.2355	Brain	0.833	31.8116	Brain	0.8831
ENSDARG00000090326	MAPK8IP1 (1 of many)			56.6179	Brain	0.9417	61.6307	Brain	0.9736
ENSDARG00000105490	rph3ab	rabphilin 3A homolog (mouse), b		25.3596	Brain	0.8615	70.115	Brain	0.9417
ENSDARG00000063158	CABZ01081780.1	sodium/potassium/calcium exchanger 2-like		79.2821	Brain	0.8484	100.224	Brain	0.8262
ENSDARG00000101446	PCP4L1 (1 of many)			307.728	Brain	0.8169	162.98	Brain	0.8616
ENSDARG00000010042	dnm1a	dynamin 1a		160.861	Brain	0.9416	147.666	Brain	0.9327
ENSDARG00000098751	lzts3a	leucine zipper putative tumor suppressor 3		15.866	Brain	0.8914	42.7439	Brain	0.9316
ENSDARG00000096920	si:zfos-375h5.1			26.2585	Brain	0.9149	34.8579	Brain	0.9264
ENSDARG00000045979	zgc:153704	zgc:153704		22.139	Brain	0.8252	98.5	Brain	0.859
ENSDARG00000090035	rtn4r	reticulon 4 receptor		28.8502	Brain	0.824	44.2262	Brain	0.9789
ENSDARG00000078272	CABP7 (1 of many)	calcium-binding protein 7-like		22.718	Brain	0.9582	32.0051	Brain	0.938
ENSDARG00000094526	ksr2	kinase suppressor of ras 2		26.4593	Brain	0.9546	37.1206	Brain	0.9299
ENSDARG00000012281	zgc:65851	zgc:65851		101.682	Brain	0.9587	112.86	Brain	0.9622
ENSDARG00000006832	galnt9	polypeptide N-acetylgalactosaminyltransferase 9		29.2406	Brain	0.9355	36.198	Brain	0.9227
ENSDARG00000056833	svopa	SV2 related protein a		30.1119	Brain	0.9331	49.9875	Brain	0.9581
ENSDARG00000068624	si:dkey-27p18.5	spectrin, beta, non-erythrocytic 4a		47.7081	Brain	0.8944	46.64	Brain	0.9257
ENSDARG00000089271	si:dkey-114c15.7			83.7773	Brain	0.8097	60.6148	Brain	0.8872
ENSDARG00000062376	nlgn3b	neuroligin 3b		58.8806	Brain	0.9232	46.4466	Brain	0.9241
ENSDARG00000032737	gria3a	glutamate receptor, ionotropic, AMPA 3a		76.309	Brain	0.8698	124.556	Brain	0.826
ENSDARG00000035553	cx27.5	gap junction protein beta 1a		22.777	Brain	0.8052	68.4715	Brain	0.9106
ENSDARG00000068480	map7d2a	MAP7 domain containing 2a		25.1396	Brain	0.9231	52.6063	Brain	0.911
ENSDARG00000033498	rorb	RAR-related orphan receptor B	TF	10.7365	Brain	0.8087	11.6601	Brain	0.9013
ENSDARG00000039181	trpm3	transient receptor potential cation channel, subfamily M, member 3		22.8121	Brain	0.9193	29.5945	Brain	0.9329
ENSDARG00000061541	unc5db	unc-5 netrin receptor Db		10.6412	Brain	0.868	21.7068	Brain	0.8789
ENSDARG00000056036	stxbp1b	syntaxin binding protein 1b		13.4116	Brain	0.9204	19.2856	Brain	0.878
ENSDARG00000021735	cacna1ba	calcium channel, voltage-dependent, N type, alpha 1B subunit, a		11.9639	Brain	0.8638	16.9432	Brain	0.9186
ENSDARG00000025728	grin1b	glutamate receptor, ionotropic, N-methyl D-aspartate 1b		118.099	Brain	0.9583	104.352	Brain	0.9748
ENSDARG00000035508	barhl1a	BarH-like homeobox 1a	TF	16.2395	Brain	0.9704	19.6504	Brain	0.9401
ENSDARG00000061047	abcg4a	ATP-binding cassette, sub-family G (WHITE), member 4a		22.6529	Brain	0.9658	29.1108	Brain	0.962
ENSDARG00000010031	ssh1b	slingshot protein phosphatase 1b		23.2792	Brain	0.8579	43.4023	Brain	0.9187
ENSDARG00000060846	cabp7b	calcium binding protein 7b		13.717	Brain	0.999	32.8872	Brain	0.9936
ENSDARG00000094052	taok3b	TAO kinase 3b		41.5603	Brain	0.8993	65.9986	Brain	0.9066
ENSDARG00000060393	fibcd1	fibrinogen C domain containing 1b		18.9171	Brain	0.8179	23.1233	Brain	0.8325
ENSDARG00000060434	map1b	microtubule-associated protein 1B		101.917	Brain	0.902	50.9077	Brain	0.9595
ENSDARG00000060152	fam155b	NALCN channel auxiliary factor 2		12.2565	Brain	0.8391	31.9035	Brain	0.8973
ENSDARG00000035338	tppp2	tubulin polymerization-promoting protein family member 2		165.168	Brain	0.8767	140.407	Brain	0.9847
ENSDARG00000103498	epd	ependymin		30910.4	Brain	0.9051	14025.2	Brain	0.9103
ENSDARG00000034424	atp1b2b	ATPase Na+/K+ transporting subunit beta 2b		14.4779	Brain	0.9358	19.7316	Brain	0.9449
ENSDARG00000103123	NYAP1	neuronal tyrosine-phosphorylated phosphoinositide-3-kinase adapter 1		20.8431	Brain	0.9365	31.6314	Brain	0.9403
ENSDARG00000054683	prdm8b	PR domain containing 8b	TF	30.4219	Brain	0.8316	42.8125	Brain	0.9528
ENSDARG00000059997	sv2c	synaptic vesicle glycoprotein 2Ca		21.8618	Brain	0.9203	28.6878	Brain	0.9652
ENSDARG00000079697	zgc:194908	zgc:194908		10.8098	Brain	0.8764	26.4149	Brain	0.9041
ENSDARG00000002816	rasgrf2b	Ras protein-specific guanine nucleotide-releasing factor 2b		17.7662	Brain	0.889	16.4595	Brain	0.8681
ENSDARG00000098511	ntrk2b	neurotrophic tyrosine kinase, receptor, type 2b		42.7318	Brain	0.9542	44.5587	Brain	0.9501
ENSDARG00000005372	camk4	calcium/calmodulin-dependent protein kinase IV		114.771	Brain	0.8677	151.501	Brain	0.8957
ENSDARG00000009281	dnm1b	dynamin 1b		93.2521	Brain	0.8985	92.6037	Brain	0.9185
ENSDARG00000092517	gpsm1a	G protein signaling modulator 1a		16.474	Brain	0.95	17.0807	Brain	0.8178
ENSDARG00000018270	olfm1a	olfactomedin 1a		942.226	Brain	0.8787	746.417	Brain	0.9209
ENSDARG00000104868	KCNT1 (1 of many)	potassium sodium-activated channel subfamily T member 1b		44.2233	Brain	0.8285	87.441	Brain	0.9082
ENSDARG00000079805	tagln3a	transgelin 3a		222.045	Brain	0.9265	148.345	Brain	0.9459
ENSDARG00000074320	KCNAB3	voltage-gated potassium channel subunit beta-2-like		16.6217	Brain	0.9736	47.4827	Brain	0.9882
ENSDARG00000041926	dlg4a	discs large MAGUK scaffold protein 4		50.696	Brain	0.9656	117.822	Brain	0.9695
ENSDARG00000078302	brinp1	bone morphogenetic protein/retinoic acid inducible neural-specific 1		30.1496	Brain	0.8807	44.3945	Brain	0.9134
ENSDARG00000042845	oxt	oxytocin		670.496	Brain	0.9727	914.533	Brain	0.967
ENSDARG00000079348	GRIN2B (1 of many)	glutamate receptor ionotropic, NMDA 2B-like		15.5009	Brain	0.9064	44.9475	Brain	0.9436
ENSDARG00000091956	tmem184bb	transmembrane protein 184Bb, duplicate 1		14.3197	Brain	0.8433	18.8059	Brain	0.864
ENSDARG00000088789	mast1b	microtubule associated serine/threonine kinase 1b		10.8454	Brain	0.8706	10.8215	Brain	0.9357
ENSDARG00000103413	zgc:109949	retbindin		35.0544	Brain	0.8682	46.541	Brain	0.8402
ENSDARG00000102472	btbd17b	BTB (POZ) domain containing 17b		16.0585	Brain	0.9016	23.826	Brain	0.9347
ENSDARG00000062537	si:dkey-117i10.1	G protein subunit gamma 14		38.3268	Brain	0.9633	34.5151	Brain	0.9718
ENSDARG00000101478	plppr2a	phospholipid phosphatase related 2a		26.3084	Brain	0.8785	26.6103	Brain	0.8866
ENSDARG00000076052	sez6l2	seizure related 6 homolog (mouse)-like 2		253.41	Brain	0.9362	342.147	Brain	0.9537
ENSDARG00000075813	asphd1	aspartate beta-hydroxylase domain containing 1		22.4012	Brain	0.9264	56.9193	Brain	0.9551
ENSDARG00000078736	DOC2A	double C2-like domains, alpha		40.49	Brain	0.8944	50.9593	Brain	0.9087
ENSDARG00000097322	LINC00672	si:dkey-81l17.6		84.2262	Brain	0.8317	109.831	Brain	0.8175
ENSDARG00000016480	slc17a7a	solute carrier family 17 member 7a		126.772	Brain	0.9809	121.245	Brain	0.9503
ENSDARG00000058154	znf385c	zinc finger protein 385C		29.0693	Brain	0.8888	27.728	Brain	0.9401
ENSDARG00000076103	grid2ipa	glutamate receptor, ionotropic, delta 2 (Grid2) interacting protein, a		20.4998	Brain	0.9325	21.5962	Brain	0.9555
ENSDARG00000078149	grin2ca	glutamate receptor, ionotropic, N-methyl D-aspartate 2Ca		10.8156	Brain	0.858	17.4875	Brain	0.9804
ENSDARG00000070780	rln3a	relaxin 3a		40.4862	Brain	0.9055	84.5892	Brain	0.9486
ENSDARG00000056768	rprml	reprimo-like		23.1826	Brain	0.9355	49.3647	Brain	0.969
ENSDARG00000087616	maptb	microtubule-associated protein tau b		220.157	Brain	0.8118	152.531	Brain	0.8536
ENSDARG00000040430	nptxra			169.396	Brain	0.9268	260.149	Brain	0.9523
ENSDARG00000034493	grin2aa	glutamate receptor, ionotropic, N-methyl D-aspartate 2A, a		16.7204	Brain	0.8689	16.2964	Brain	0.8802
ENSDARG00000060915	fbxl16	F-box and leucine-rich repeat protein 16		49.8867	Brain	0.8705	62.8638	Brain	0.9527
ENSDARG00000037390	gsg1l	gsg1-like		13.5107	Brain	0.8411	23.2252	Brain	0.8224
ENSDARG00000075345	si:ch211-76l23.7	si:ch211-76l23.7		17.075	Brain	0.8271	20.1086	Brain	0.8418
ENSDARG00000032565	cacng2a	calcium channel, voltage-dependent, gamma subunit 2a		39.4854	Brain	0.9522	48.0002	Brain	0.9714
ENSDARG00000077053	ppfia3	PTPRF interacting protein alpha 3		107.42	Brain	0.8983	142.281	Brain	0.9181
ENSDARG00000004597	lrrc4ba	leucine rich repeat containing 4Ba		30.7508	Brain	0.9118	18.6087	Brain	0.9782
ENSDARG00000075830	syt3	synaptotagmin III		101.674	Brain	0.8651	50.8593	Brain	0.9006
ENSDARG00000060539	shank1	SH3 and multiple ankyrin repeat domains 1		24.5812	Brain	0.9012	36.5529	Brain	0.9348
ENSDARG00000028521	c1ql3b	complement C1q like 1		16.9295	Brain	0.9502	21.1213	Brain	0.9177
ENSDARG00000025301	gfap	glial fibrillary acidic protein		30.4451	Brain	0.8933	49.6261	Brain	0.9369
ENSDARG00000055855	kcnc3a	potassium voltage-gated channel, Shaw-related subfamily, member 3a		94.1596	Brain	0.9704	120.01	Brain	0.9557
ENSDARG00000053449	pyya	peptide YYa		78.7698	Brain	0.9276	73.624	Brain	0.9745
ENSDARG00000053453	mpp2a	MAGUK p55 scaffold protein 2a		21.7004	Brain	0.9226	28.8234	Brain	0.9605
ENSDARG00000007654	nsfa	N-ethylmaleimide-sensitive factor a		495.741	Brain	0.8523	427.947	Brain	0.9057
ENSDARG00000037916	cdk5r1a	cyclin-dependent kinase 5, regulatory subunit 1a (p35)		39.4521	Brain	0.974	39.2475	Brain	0.9755
ENSDARG00000076401	cacng3b	calcium channel, voltage-dependent, gamma subunit 3b		14.4233	Brain	0.8404	18.0121	Brain	0.9238
ENSDARG00000090170	rab11fip4a	RAB11 family interacting protein 4 (class II) a		210.225	Brain	0.8582	211.066	Brain	0.8641
ENSDARG00000074524	cntnap1	contactin associated protein 1		36.9052	Brain	0.9732	44.0173	Brain	0.9761
ENSDARG00000059773	SRCIN1	si:ch211-278a6.1		49.2752	Brain	0.9036	29.5456	Brain	0.9543
ENSDARG00000015184	mpp3a	MAGUK p55 scaffold protein 3a		21.2868	Brain	0.9038	16.6137	Brain	0.9081
ENSDARG00000014871	syngr3a	synaptogyrin 3a		142.329	Brain	0.8828	77.4198	Brain	0.8839
ENSDARG00000105113	galr2b	galanin receptor 2b		11.7281	Brain	0.9761	21.6255	Brain	0.9413
ENSDARG00000102424	ARHGAP44 (1 of many)	Rho GTPase activating protein 44a		36.9061	Brain	0.8597	38.1986	Brain	0.8851
ENSDARG00000052642	shisa9b	shisa family member 9b		13.3356	Brain	0.9123	13.442	Brain	0.9548
ENSDARG00000091579	si:ch211-66e2.5	si:ch211-66e2.5		19.7524	Brain	0.8788	41.3301	Brain	0.9326
ENSDARG00000014420	elavl3	ELAV like neuron-specific RNA binding protein 3		394.451	Brain	0.9053	205.718	Brain	0.9695
ENSDARG00000074443	gas7a	growth arrest-specific 7a		90.3073	Brain	0.9086	43.1849	Brain	0.911
ENSDARG00000089292	adgrl1a	adhesion G protein-coupled receptor L1a		18.8504	Brain	0.9289	22.9685	Brain	0.977
ENSDARG00000077847	olfm2a	olfactomedin 2a		87.11	Brain	0.8649	84.5767	Brain	0.947
ENSDARG00000018109	mafga	v-maf avian musculoaponeurotic fibrosarcoma oncogene homolog Ga	TF	10.7671	Brain	0.8924	12.8593	Brain	0.9816
ENSDARG00000039240	cacng5b	calcium channel, voltage-dependent, gamma subunit 5b		10.9318	Brain	0.9058	20.5883	Brain	0.8431
ENSDARG00000099238	zgc:153845	rasd family member 4		23.6706	Brain	0.9098	56.3081	Brain	0.9086
ENSDARG00000099260	CABZ01087512.1	phosphatidylinositol transfer protein cytoplasmic 1a		34.7888	Brain	0.8686	79.2933	Brain	0.8456
ENSDARG00000052360	cacng1b	calcium channel, voltage-dependent, gamma subunit 1b		10.4002	Brain	0.9991	15.5682	Brain	0.9812
ENSDARG00000086706	zgc:114175	bMERB domain containing 1		77.675	Brain	0.8576	197.033	Brain	0.8699
ENSDARG00000104339	FQ377629.1	transcription activator BRG1-like		41.6473	Brain	0.829	61.9459	Brain	0.902
ENSDARG00000027419	gad1b	glutamate decarboxylase 1b		659.713	Brain	0.9355	491.813	Brain	0.9074
ENSDARG00000063264	pcdh9	protocadherin 9		39.6759	Brain	0.89	17.9636	Brain	0.9181
ENSDARG00000058892	cep170ab	centrosomal protein 170Ab		34.0793	Brain	0.9243	28.632	Brain	0.948
ENSDARG00000005343	ccdc85al	coiled-coil domain containing 85A, like		18.0359	Brain	0.8535	35.1271	Brain	0.8906
ENSDARG00000075924	RAPGEF4 (1 of many)	Rap guanine nucleotide exchange factor 4b		23.2937	Brain	0.9079	29.8593	Brain	0.8591
ENSDARG00000006093	cdk15	cyclin-dependent kinase 15		46.0026	Brain	0.8336	43.3222	Brain	0.8157
ENSDARG00000062744	scn1lab	sodium channel, voltage-gated, type I like, alpha b		48.9419	Brain	0.8178	49.4551	Brain	0.8382
ENSDARG00000096271	march7	family with sequence similarity 171 member B		78.9527	Brain	0.9523	83.5807	Brain	0.9465
ENSDARG00000074921	fam117ba	family with sequence similarity 117 member Ba		122.914	Brain	0.9169	95.2175	Brain	0.923
ENSDARG00000062323	adam23a	ADAM metallopeptidase domain 23a		157.171	Brain	0.8702	203.153	Brain	0.9279
ENSDARG00000071011	cdk5r2a	cyclin-dependent kinase 5, regulatory subunit 2a (p39)		270.321	Brain	0.9711	320.805	Brain	0.9867
ENSDARG00000077047	ptprnb	protein tyrosine phosphatase receptor type Nb		176.114	Brain	0.9015	154.659	Brain	0.9256
ENSDARG00000095896	pou3f3b	POU class 3 homeobox 3b	TF	30.1191	Brain	0.8473	34.2882	Brain	0.9633
ENSDARG00000098290	unc80	unc-80 homolog, NALCN channel complex subunit		20.4004	Brain	0.9285	45.2083	Brain	0.9549
ENSDARG00000070148	cygb2	cytoglobin 2		34.9491	Brain	0.8153	41.3516	Brain	0.9557
ENSDARG00000099515	ephx4	epoxide hydrolase 4		21.7692	Brain	0.9398	40.468	Brain	0.962
ENSDARG00000104361	barhl2	BarH-like homeobox 2	TF	17.7968	Brain	0.8817	29.7509	Brain	0.8772
ENSDARG00000070929	sox14	SRY-box transcription factor 14	TF	21.015	Brain	0.9112	20.9297	Brain	0.8444
ENSDARG00000061817	kif1aa	kinesin family member 1Aa		155.722	Brain	0.8335	170.859	Brain	0.9144
ENSDARG00000034522	rab6ba	RAB6B, member RAS oncogene family a		166.517	Brain	0.8378	119.38	Brain	0.9208
ENSDARG00000053724	adcyap1r1b	adenylate cyclase activating polypeptide 1b (pituitary) receptor type I		38.7679	Brain	0.8192	73.4197	Brain	0.933
ENSDARG00000076351	brinp3a.1	bone morphogenetic protein/retinoic acid inducible neural-specific 3a, tandem duplicate 1		15.1971	Brain	0.8852	24.409	Brain	0.8894
ENSDARG00000061051	brinp3a.2	bone morphogenetic protein/retinoic acid inducible neural-specific 3a, tandem duplicate 2		14.1492	Brain	0.8667	28.8825	Brain	0.8558
ENSDARG00000021607	negr1	neuronal growth regulator 1		138.519	Brain	0.8128	97.2073	Brain	0.8568
ENSDARG00000070730	gabra5	gamma-aminobutyric acid type A receptor subunit alpha5		54.7952	Brain	0.8986	46.9314	Brain	0.9356
ENSDARG00000023771	gabrb3	gamma-aminobutyric acid type A receptor subunit beta3		32.9888	Brain	0.949	78.0312	Brain	0.9379
ENSDARG00000077352	b4galnt1b	beta-1,4-N-acetyl-galactosaminyl transferase 1b		17.6137	Brain	0.8874	19.9271	Brain	0.8985
ENSDARG00000018032	scn8ab	sodium channel, voltage gated, type VIII, alpha subunit b		46.1349	Brain	0.8847	44.5443	Brain	0.9117
ENSDARG00000015531	slc4a8	solute carrier family 4 member 8		48.0956	Brain	0.8438	59.4124	Brain	0.8674
ENSDARG00000027963	camkva	CaM kinase-like vesicle-associated a		38.6733	Brain	0.8301	49.4723	Brain	0.8611
ENSDARG00000060116	camk1a	calcium/calmodulin-dependent protein kinase Ia		18.3412	Brain	0.9218	28.0741	Brain	0.9223
ENSDARG00000060095	kcnb1	potassium voltage-gated channel, Shab-related subfamily, member 1		13.1922	Brain	0.8934	16.077	Brain	0.9635
ENSDARG00000025974	magi3b	novel protein similar to human membrane-associated guanylate kinase-related (MAGI-3) (MAGI-3)		10.1521	Brain	0.8313	12.8544	Brain	0.8263
ENSDARG00000002241	kcna2a	potassium voltage-gated channel subfamily A member 2		11.6113	Brain	0.9531	15.8584	Brain	0.9693
ENSDARG00000074781	ptprt	protein tyrosine phosphatase receptor type T		23.1131	Brain	0.8755	21.6619	Brain	0.9
ENSDARG00000059523	rims4	regulating synaptic membrane exocytosis 4		33.2285	Brain	0.9586	33.4341	Brain	0.984
ENSDARG00000018896	mmp24	matrix metallopeptidase 24		34.2439	Brain	0.916	49.5265	Brain	0.9273
ENSDARG00000014169	CABZ01041610.1			91.6258	Brain	0.9307	142.303	Brain	0.9327
ENSDARG00000059854	CABZ01041604.1	E3 ubiquitin-protein ligase RNF182-like		39.2343	Brain	0.9596	67.2266	Brain	0.9496
ENSDARG00000075815	slc12a5a	solute carrier family 12 member 5a		64.2881	Brain	0.942	109.257	Brain	0.9799
ENSDARG00000074794	necab3	N-terminal EF-hand calcium binding protein 3		117.84	Brain	0.8811	87.6786	Brain	0.9133
ENSDARG00000091130	kcnq2b	potassium voltage-gated channel subfamily KQT member 2		17.1221	Brain	0.9523	48.1772	Brain	0.919
ENSDARG00000038465	stmn3	stathmin-like 3		84.0781	Brain	0.9388	142.162	Brain	0.9143
ENSDARG00000059818	kif5ab	kinesin family member 5A, b		32.8142	Brain	0.9674	33.0197	Brain	0.9627
ENSDARG00000059775	slc32a1	solute carrier family 32 member 1		95.0184	Brain	0.9864	105.701	Brain	0.9904
ENSDARG00000100145	CABZ01092282.1			121.384	Brain	0.9222	307.74	Brain	0.8865
ENSDARG00000095614	cacna1eb	calcium channel, voltage-dependent, R type, alpha 1E subunit b		18.1797	Brain	0.9056	24.6557	Brain	0.9161
ENSDARG00000039522	tubb2	tubulin, beta 2A class IIa		180.154	Brain	0.8842	207.134	Brain	0.9735
ENSDARG00000073896	cx47.1	gap junction protein gamma 2		11.8323	Brain	0.9362	19.8622	Brain	0.9384
ENSDARG00000036483	c1ql3b	complement component 1, q subcomponent-like 3b		14.8863	Brain	0.9669	32.5457	Brain	0.931
ENSDARG00000058876	mmp16b	matrix metallopeptidase 16b (membrane-inserted)		19.2921	Brain	0.968	27.323	Brain	0.9894
ENSDARG00000027957	fgf12a	fibroblast growth factor 12a		55.3418	Brain	0.8478	63.7509	Brain	0.8977
ENSDARG00000056478	ACAP2 (1 of many)	ArfGAP with coiled-coil, ankyrin repeat and PH domains 2a		13.6578	Brain	0.9083	15.4756	Brain	0.918
ENSDARG00000058701	nos1apb	nitric oxide synthase 1 (neuronal) adaptor protein b		24.7923	Brain	0.9624	30.3053	Brain	0.9777
ENSDARG00000038981	zgc:153615	zgc:153615		161.584	Brain	0.9321	186.667	Brain	0.9891
ENSDARG00000063018	fam78ba	family with sequence similarity 78 member Ba		14.4414	Brain	0.9808	18.2133	Brain	0.9831
ENSDARG00000009922	dmbx1a	diencephalon/mesencephalon homeobox 1a	TF	13.0605	Brain	0.9978	12.2974	Brain	0.9466
ENSDARG00000079665	gpr158b	G protein-coupled receptor 158b		19.9961	Brain	0.8882	19.1287	Brain	0.8844
ENSDARG00000089109	bcl2b	BCL2 apoptosis regulator b		66.5145	Brain	0.8329	45.0772	Brain	0.8988
ENSDARG00000101215	sgip1b	SH3GL interacting endocytic adaptor 1b		31.7865	Brain	0.8214	36.0253	Brain	0.8836
ENSDARG00000077022	fam131a	family with sequence similarity 131 member A		17.2151	Brain	0.8318	30.4979	Brain	0.8612
ENSDARG00000079671	plppr4a	phospholipid phosphatase related 4a		42.4083	Brain	0.9292	44.6225	Brain	0.9155
ENSDARG00000097187	si:ch211-153l6.6	si:ch211-153l6.6		49.9125	Brain	0.9695	55.0182	Brain	0.9732
ENSDARG00000021200	nebl	nebulette		80.429	Brain	0.9547	92.826	Brain	0.9376
ENSDARG00000062024	kif1ab	kinesin family member 1Ab		241.078	Brain	0.8356	240.806	Brain	0.8813
ENSDARG00000056262	slc35g2a	solute carrier family 35 member G2a		31.4386	Brain	0.8738	47.4161	Brain	0.9751
ENSDARG00000010144	plppr3a	phospholipid phosphatase related 3a		11.4935	Brain	0.9351	13.3403	Brain	0.8443
ENSDARG00000023542	cdh7	cadherin 7a		11.7844	Brain	0.8537	16.4827	Brain	0.8722
ENSDARG00000104264	zgc:123035	XK related 4		21.5925	Brain	0.9392	45.499	Brain	0.9125
ENSDARG00000055843	cdh10a	cadherin 10, type 2a (T2-cadherin)		10.7408	Brain	0.928	12.3022	Brain	0.9307
ENSDARG00000014280	dlgap1a	discs, large (Drosophila) homolog-associated protein 1a		10.5656	Brain	0.9741	21.1586	Brain	0.9344
ENSDARG00000074601	cbln2a	cerebellin 2a precursor		54.9959	Brain	0.9662	101.273	Brain	0.9719
ENSDARG00000038859	rgs20	regulator of G protein signaling 20		24.8494	Brain	0.9096	18.3209	Brain	0.9378
ENSDARG00000027740	adcyap1b	adenylate cyclase activating polypeptide 1b		1014.48	Brain	0.8779	676.889	Brain	0.8928
ENSDARG00000007663	amph	amphiphysin		93.7148	Brain	0.905	125.754	Brain	0.9395
ENSDARG00000014302	brinp2	bone morphogenetic protein/retinoic acid inducible neural-specific 2		47.7704	Brain	0.9303	45.5669	Brain	0.9618
ENSDARG00000068323	astn1	astrotactin 1		88.7179	Brain	0.837	83.1811	Brain	0.828
ENSDARG00000004580	nmnat2	nicotinamide nucleotide adenylyltransferase 2		202.401	Brain	0.8983	235.873	Brain	0.9415
ENSDARG00000074739	slitrk3b	SLIT and NTRK-like family, member 3b		15.291	Brain	0.8969	15.4516	Brain	0.9614
ENSDARG00000077470	FAM163A	family with sequence similarity 163 member Aa		11.1785	Brain	0.9423	14.2204	Brain	0.9193
ENSDARG00000009372	diras1b	DIRAS family, GTP-binding RAS-like 1b		13.9893	Brain	0.9838	27.7624	Brain	0.978
ENSDARG00000068232	cbln12	cerebellin 12		264.234	Brain	0.9785	458.403	Brain	0.9511
ENSDARG00000077996	cdh24b	cadherin-24		48.7299	Brain	0.8497	67.1329	Brain	0.8998
ENSDARG00000074064	rem2	RAS (RAD and GEM)-like GTP binding 2		25.2344	Brain	0.9226	31.5333	Brain	0.8958
ENSDARG00000060637	clstn2	calsyntenin 2a		23.0941	Brain	0.8051	14.3548	Brain	0.8409
ENSDARG00000008191	tmeff1a	transmembrane protein with EGF-like and two follistatin-like domains 1a		16.2639	Brain	0.8488	37.555	Brain	0.869
ENSDARG00000060085	kcnq3	potassium voltage-gated channel, KQT-like subfamily, member 3		47.0981	Brain	0.9048	66.2359	Brain	0.9392
ENSDARG00000079777	map6d1	MAP6 domain containing 1		21.1404	Brain	0.9375	45.0281	Brain	0.9306
ENSDARG00000076757	ephb1	EPH receptor B1		12.9007	Brain	0.8497	22.7027	Brain	0.8561
ENSDARG00000038574	scg2b	secretogranin II b		1012.54	Brain	0.8604	550.246	Brain	0.9249
ENSDARG00000061636	kcnj9	potassium inwardly rectifying channel subfamily J member 9		25.0168	Brain	0.9491	37.1431	Brain	0.9592
ENSDARG00000036626	sema6ba	sema domain, transmembrane domain (TM), and cytoplasmic domain, (semaphorin) 6Ba		16.0965	Brain	0.9475	15.4676	Brain	0.9183
ENSDARG00000004291	hecw1b	HECT, C2 and WW domain containing E3 ubiquitin protein ligase 1b		25.4753	Brain	0.9055	27.4537	Brain	0.9161
ENSDARG00000074558	cntnap2b	contactin associated protein 2b		37.0599	Brain	0.8387	37.4154	Brain	0.9103
ENSDARG00000020794	neurod6b	neuronal differentiation 6b	TF	38.6273	Brain	0.9564	58.1494	Brain	0.9575
ENSDARG00000105201	adcyap1r1a	adenylate cyclase activating polypeptide 1a (pituitary) receptor type I		102.478	Brain	0.9362	107.592	Brain	0.8029
ENSDARG00000101704	lrrc24	leucine rich repeat containing 24		11.72	Brain	0.9506	22.1994	Brain	0.9179
ENSDARG00000090727	celf5b	cugbp, Elav-like family member 5b		17.6828	Brain	0.9496	35.4094	Brain	0.9641
ENSDARG00000103518	abhd8a			32.5494	Brain	0.936	34.9593	Brain	0.9067
ENSDARG00000043012	napgb	N-ethylmaleimide-sensitive factor attachment protein, gamma b		119.109	Brain	0.8896	205.459	Brain	0.8147
ENSDARG00000067815	LINGO3 (1 of many)	leucine-rich repeat and immunoglobulin-like domain-containing nogo receptor-interacting protein 3		19.2675	Brain	0.9611	48.7212	Brain	0.9633
ENSDARG00000105022	KCNJ10 (1 of many)	ATP-sensitive inward rectifier potassium channel 10		95.9658	Brain	0.9793	359.178	Brain	0.9793
ENSDARG00000100128	CU861477.1			28.989	Brain	0.9647	48.6371	Brain	0.9036
ENSDARG00000040246	rap2ab	RAP2A, member of RAS oncogene family b		42.2313	Brain	0.9112	74.5187	Brain	0.869
ENSDARG00000089090	mmd2b			11.5741	Brain	0.8538	20.0522	Brain	0.9129
ENSDARG00000079873	SLC29A4 (1 of many)	asolute carrier family 29 member 4b		23.9486	Brain	0.8714	28.2235	Brain	0.9557
ENSDARG00000037747	fscn1b	fascin actin-bundling protein 1b		91.4381	Brain	0.8458	78.9619	Brain	0.918
ENSDARG00000070543	grin2ab	glutamate receptor, ionotropic, N-methyl D-aspartate 2A, b		21.5831	Brain	0.8547	25.4451	Brain	0.9411
ENSDARG00000063169	ubn1	ubinuclein 1		27.3509	Brain	0.8925	33.4131	Brain	0.9153
ENSDARG00000037760	uncx4.1	Unc4.1 homeobox (C. elegans)	TF	12.5388	Brain	0.9086	16.2851	Brain	0.946
ENSDARG00000074372	elfn1b	extracellular leucine-rich repeat and fibronectin type III domain containing 1b		12.0779	Brain	0.9169	11.4492	Brain	0.958
ENSDARG00000076174	trim2b	tripartite motif containing 2b		56.1342	Brain	0.9081	68.4526	Brain	0.9397
ENSDARG00000014273	camk2d2	calcium/calmodulin-dependent protein kinase (CaM kinase) II delta 2		232.62	Brain	0.8215	329.419	Brain	0.8344
ENSDARG00000056797	ppp2r2ca	protein phosphatase 2, regulatory subunit B, gamma a		41.8223	Brain	0.8265	40.4178	Brain	0.8951
ENSDARG00000056742	crmp1	collapsin response mediator protein 1		30.4781	Brain	0.8959	56.973	Brain	0.9169
ENSDARG00000078898	pcdh7a	protocadherin 7a		44.8019	Brain	0.8068	33.1539	Brain	0.9051
ENSDARG00000078599	micu3a	mitochondrial calcium uptake family, member 3a		16.4083	Brain	0.813	43.1158	Brain	0.8987
ENSDARG00000070173	gria2a	glutamate receptor, ionotropic, AMPA 2a		162.012	Brain	0.9057	252.857	Brain	0.938
ENSDARG00000052782	glrba	glycine receptor, beta a		17.2933	Brain	0.9546	24.5193	Brain	0.9593
ENSDARG00000052764	chrnb3a	cholinergic receptor nicotinic beta 3 subunit a		15.4406	Brain	0.8125	24.0464	Brain	0.8679
ENSDARG00000093064	SMIM18	small integral membrane protein 18		66.7515	Brain	0.9552	89.2582	Brain	0.9918
ENSDARG00000037262	cdkn2a/b	cyclin-dependent kinase inhibitor 2A/B (p15, inhibits CDK4)		17.9743	Brain	0.9205	102.738	Brain	0.8494
ENSDARG00000005739	gpm6ba	glycoprotein M6Ba		253.218	Brain	0.8462	181.12	Brain	0.8773
ENSDARG00000069951	eef1a1b	eukaryotic translation elongation factor 1 alpha 1b		267.203	Brain	0.8342	332.441	Brain	0.9055
ENSDARG00000078902	rims1b	regulating synaptic membrane exocytosis 1b		216.74	Brain	0.8453	103.257	Brain	0.939
ENSDARG00000053248	inab	internexin neuronal intermediate filament protein, alpha b		17.8717	Brain	0.9104	21.9962	Brain	0.9643
ENSDARG00000022971	epha6	eph receptor A6		27.0839	Brain	0.8478	41.5042	Brain	0.8777
ENSDARG00000069737	pou4f2	POU class 4 homeobox 2	TF	34.0556	Brain	0.9782	50.2631	Brain	0.9905
ENSDARG00000040048	GALNTL6	polypeptide N-acetylgalactosaminyltransferase like 6		17.19	Brain	0.9447	27.5077	Brain	0.9481
ENSDARG00000075098	wdr17	WD repeat domain 17		17.7456	Brain	0.875	33.3304	Brain	0.9395
ENSDARG00000069701	lgi2b	leucine-rich repeat LGI family, member 2b		12.0017	Brain	0.9333	14.7575	Brain	0.964
ENSDARG00000078908	fbxo41	F-box protein 41		45.1887	Brain	0.8998	65.5751	Brain	0.8637
ENSDARG00000052713	lrrtm1	leucine rich repeat transmembrane neuronal 1		55.6047	Brain	0.8624	57.5364	Brain	0.9047
ENSDARG00000051970	smu1b	SMU1 DNA replication regulator and spliceosomal factor b		21.1788	Brain	0.8622	65.586	Brain	0.8253
ENSDARG00000087426	si:ch211-151p13.8	si:ch211-151p13.8		106.81	Brain	0.9749	124.016	Brain	0.9642
ENSDARG00000069632	emp1	epithelial membrane protein 1		65.0729	Brain	0.8559	133.694	Brain	0.9218
ENSDARG00000030376	grin2bb	glutamate receptor, ionotropic, N-methyl D-aspartate 2B, genome duplicate b		36.2773	Brain	0.8942	36.3909	Brain	0.9026
ENSDARG00000027497	mast1a	microtubule associated serine/threonine kinase 1a		18.3981	Brain	0.882	19.5879	Brain	0.9164
ENSDARG00000075141	gprc5bb	G protein-coupled receptor, class C, group 5, member Bb		26.9068	Brain	0.9252	69.9251	Brain	0.9203
ENSDARG00000026383	si:dkey-27j5.5	si:dkey-27j5.5		11.5144	Brain	0.9375	28.7223	Brain	0.8966
ENSDARG00000093323	si:ch211-114l13.1	si:ch211-114l13.1		26.7091	Brain	0.8323	19.9719	Brain	0.8262
ENSDARG00000089879	soul5l	heme-binding protein soul5, like		12.8689	Brain	0.939	31.3239	Brain	0.8709
ENSDARG00000091359	CABZ01118678.1	calmodulin-regulated spectrin-associated protein 3-like		39.1131	Brain	0.9048	30.1514	Brain	0.9399
ENSDARG00000103651	map3k12	mitogen-activated protein kinase kinase kinase 12		21.0923	Brain	0.9642	35.3003	Brain	0.9716
ENSDARG00000098936	kif5aa	kinesin family member 5A, a		215.252	Brain	0.8953	180.475	Brain	0.941
ENSDARG00000093411	gad1a	glutamate decarboxylase 1a		22.9619	Brain	0.9154	31.2903	Brain	0.8396
ENSDARG00000042114	bin1a	myc box-dependent-interacting protein 1-like		93.4208	Brain	0.8695	135.191	Brain	0.8752
ENSDARG00000063224	nxph2a	neurexophilin 2a		11.6002	Brain	0.9243	12.5767	Brain	0.9181
ENSDARG00000027079	znf804a	zinc finger protein 804A		16.7483	Brain	0.846	15.9327	Brain	0.9141
ENSDARG00000041735	tmem237a	transmembrane protein 237a		19.9169	Brain	0.8426	28.1652	Brain	0.8697
ENSDARG00000019185	slain1a	SLAIN motif family, member 1a		15.7727	Brain	0.8251	19.6796	Brain	0.9007
ENSDARG00000094003	serp2	stress-associated endoplasmic reticulum protein family member 2		18.8657	Brain	0.9272	35.3983	Brain	0.9071
ENSDARG00000068691	kctd4	potassium channel tetramerization domain containing 4		37.2021	Brain	0.9867	61.2467	Brain	0.9851
ENSDARG00000069866	sox1a	SRY-box transcription factor 1a	TF	22.9072	Brain	0.9636	34.4459	Brain	0.9615
ENSDARG00000076027	kif5c	kinesin family member 5C		19.9699	Brain	0.9572	25.5898	Brain	0.9314
ENSDARG00000079858	tmem163a	transmembrane protein 163a		24.6142	Brain	0.8161	32.7793	Brain	0.8929
ENSDARG00000062447	hecw2a	HECT, C2 and WW domain containing E3 ubiquitin protein ligase 2a		21.9858	Brain	0.9145	24.4758	Brain	0.8714
ENSDARG00000006383	stxbp5l	syntaxin binding protein 5L		64.2311	Brain	0.9299	90.5907	Brain	0.9145
ENSDARG00000041071	jagn1a	jagunal homolog 1a		11.2502	Brain	0.8391	19.5132	Brain	0.9408
ENSDARG00000062106	klf5b	Kruppel-like factor 5b	TF	14.4097	Brain	0.9216	17.9705	Brain	0.8592
ENSDARG00000016022	zic5	zic family member 5 (odd-paired homolog, Drosophila)	TF	68.8304	Brain	0.9416	88.4403	Brain	0.9075
ENSDARG00000015554	zic2a	zic family member 2 (odd-paired homolog, Drosophila), a	TF	214.088	Brain	0.9434	172.378	Brain	0.9379
ENSDARG00000040946	olig2	oligodendrocyte lineage transcription factor 2	TF	39.4163	Brain	0.9744	41.4725	Brain	0.987
ENSDARG00000025891	shox	short stature homeobox	TF	34.0235	Brain	0.9388	44.6373	Brain	0.8714
ENSDARG00000005853	slc25a6	solute carrier family 25 member 6		94.8561	Brain	0.8547	127.076	Brain	0.9278
ENSDARG00000069297	upf3a	UPF3A regulator of nonsense mediated mRNA decay		147.306	Brain	0.8523	123.185	Brain	0.8073
ENSDARG00000017466	ncam2	neural cell adhesion molecule 2		44.0002	Brain	0.8755	52.0021	Brain	0.9351
ENSDARG00000061517	lrp1bb	low density lipoprotein receptor-related protein 1Bb		10.5557	Brain	0.8306	13.1176	Brain	0.8523
ENSDARG00000054378	pcbp3	poly(rC) binding protein 3		395.942	Brain	0.8323	195.219	Brain	0.8913
ENSDARG00000019566	neurod1	neuronal differentiation 1	TF	423.757	Brain	0.9004	286.821	Brain	0.9758
ENSDARG00000104005	FQ790211.1	solute carrier family 4 member 3		17.4058	Brain	0.8911	23.5341	Brain	0.863
ENSDARG00000079741	CABZ01075131.1	cysteine-serine-rich nuclear protein 3	TF	29.3594	Brain	0.8792	34.9353	Brain	0.9259
ENSDARG00000060303	slc4a10b	solute carrier family 4 member 10b		80.186	Brain	0.9737	106.787	Brain	0.9684
ENSDARG00000056439	march4	membrane associated ring-CH-type finger 4		46.167	Brain	0.9828	50.2319	Brain	0.9724
ENSDARG00000102185	PCDH8	si:ch211-199f5.1		11.4081	Brain	0.9405	25.4827	Brain	0.9366
ENSDARG00000075685	tlr7	FERM and PDZ domain containing 4		18.5727	Brain	0.8373	27.813	Brain	0.9118
ENSDARG00000077761	nlgn4b	neuroligin 4 X-linked b		10.5089	Brain	0.9734	13.5463	Brain	0.9695
ENSDARG00000098790	sowahca	sosondowah ankyrin repeat domain family Ca		11.4311	Brain	0.8408	12.79	Brain	0.8531
ENSDARG00000102334	si:ch211-124n19.2			10.182	Brain	0.8305	10.8211	Brain	0.8507
ENSDARG00000087867	CABZ01043956.1	proton myo-inositol cotransporter-like		23.4904	Brain	0.8556	22.5045	Brain	0.9153
ENSDARG00000077715	GRIK3	glutamate ionotropic receptor kainate type subunit 3		11.0554	Brain	0.9225	27.6954	Brain	0.9405
ENSDARG00000091817	CR391998.1	putative protein TPRXL		11.124	Brain	0.9322	16.5151	Brain	0.9383
ENSDARG00000006773	elovl4a	ELOVL fatty acid elongase 4a		56.5204	Brain	0.8048	40.1099	Brain	0.8441
ENSDARG00000070810	ccka	cholecystokinin a		46.512	Brain	0.8142	64.1812	Brain	0.9479
ENSDARG00000044605	stx12l	syntaxin 12, like		82.9223	Brain	0.8741	76.3539	Brain	0.9156
ENSDARG00000058392	adcy2a	adenylate cyclase 2a		20.3895	Brain	0.8913	23.8775	Brain	0.903
ENSDARG00000097576	VAMP1 (1 of many)	vesicle associated membrane protein 1b		65.7567	Brain	0.9647	69.3305	Brain	0.8873
ENSDARG00000101449	grik5	glutamate receptor, ionotropic, kainate 5		11.4339	Brain	0.8365	11.4481	Brain	0.9204
ENSDARG00000073883	clstn3	calsyntenin 3		234.097	Brain	0.8266	325.603	Brain	0.9198
ENSDARG00000070626	cacng8b	calcium channel, voltage-dependent, gamma subunit 8b		45.9813	Brain	0.8294	73.5173	Brain	0.9119
ENSDARG00000004561	prkcg	protein kinase C, gamma		10.7265	Brain	0.8634	20.2516	Brain	0.9398
ENSDARG00000062462	shisa7a	protein shisa-7-like		100.743	Brain	0.9717	83.3185	Brain	0.9608
ENSDARG00000076804	ttyh1	tweety family member 1		120.372	Brain	0.876	185.606	Brain	0.8847
ENSDARG00000078125	rusc1	RUN and SH3 domain containing 1		151.83	Brain	0.8115	116.372	Brain	0.8821
ENSDARG00000033234	stmn2a	stathmin 2a		980.357	Brain	0.867	440.747	Brain	0.9498
ENSDARG00000053431	si:ch211-257p13.3	si:ch211-257p13.3		19.9066	Brain	0.8987	27.4788	Brain	0.9393
ENSDARG00000043460	wu:fj39g12	wu:fj39g12		151.834	Brain	0.9946	212.806	Brain	0.9841
ENSDARG00000070575	fam131bb	family with sequence similarity 131 member Bb		31.8938	Brain	0.9615	32.8808	Brain	0.9872
ENSDARG00000099965	FP085428.1	si:ch211-154o6.4		26.057	Brain	0.8598	65.9976	Brain	0.8735
ENSDARG00000012367	trim46a	tripartite motif containing 46a		20.8889	Brain	0.9298	25.8422	Brain	0.9486
ENSDARG00000019753	kcnn3	potassium intermediate/small conductance calcium-activated channel, subfamily N, member 3		12.4247	Brain	0.8231	24.3848	Brain	0.9081
ENSDARG00000079008	FAM189B	family with sequence similarity 189 member B		25.944	Brain	0.8758	21.8242	Brain	0.8303
ENSDARG00000097110	si:dkey-56f14.4	FXYD domain containing ion transport regulator 7		45.4382	Brain	0.8493	40.154	Brain	0.8485
ENSDARG00000055288	prelid3a	PRELI domain containing 3A		34.8019	Brain	0.8171	36.0696	Brain	0.8626
ENSDARG00000060948	dync1i1	dynein, cytoplasmic 1, intermediate chain 1		25.2327	Brain	0.8291	43.5827	Brain	0.8715
ENSDARG00000103940	frrs1l	ferric chelate reductase 1 like		43.9963	Brain	0.8962	45.7975	Brain	0.894
ENSDARG00000088342	tmem145	transmembrane protein 145		50.5132	Brain	0.8961	66.0228	Brain	0.8498
ENSDARG00000012347	nacad	NAC alpha domain containing		143.523	Brain	0.8158	69.5223	Brain	0.9037
ENSDARG00000056105	syt11b	synaptotagmin XIb		71.3556	Brain	0.876	92.9217	Brain	0.8979
ENSDARG00000003903	hapln2	hyaluronan and proteoglycan link protein 2		17.2248	Brain	0.8029	48.9491	Brain	0.8439
ENSDARG00000099412	bcan	brevican		46.8615	Brain	0.8494	46.2222	Brain	0.8964
ENSDARG00000070442	si:ch211-113g11.6	si:ch211-113g11.6		185.627	Brain	0.9103	88.8434	Brain	0.949
ENSDARG00000040214	scrt1b	scratch family zinc finger 1b	TF	22.0051	Brain	0.9897	33.0788	Brain	0.9726
ENSDARG00000029114	si:dkey-40m6.8	lemur tyrosine kinase 3		70.0708	Brain	0.9177	51.7328	Brain	0.901
ENSDARG00000076262	pou3f2b	POU class 3 homeobox 2b	TF	19.2924	Brain	0.9755	24.4673	Brain	0.9692
ENSDARG00000078981	faxcb	failed axon connections homolog, metaxin like GST domain containing b		29.45	Brain	0.9383	44.2729	Brain	0.9321
ENSDARG00000031598	calb1	calbindin 1		21.7077	Brain	0.8958	30.6024	Brain	0.9542
ENSDARG00000075133	adgrb1a	adhesion G protein-coupled receptor B1a		58.8438	Brain	0.8423	56.2731	Brain	0.8444
ENSDARG00000060112	sybu	syntabulin (syntaxin-interacting)		137.634	Brain	0.9054	197.512	Brain	0.9208
ENSDARG00000069981	cspg5a	chondroitin sulfate proteoglycan 5a		256.247	Brain	0.84	210.142	Brain	0.8532
ENSDARG00000060532	adam22	ADAM metallopeptidase domain 22		72.3484	Brain	0.8039	69.9758	Brain	0.812
ENSDARG00000101606	rims2a	regulating synaptic membrane exocytosis 2a		114.585	Brain	0.8099	131.934	Brain	0.9039
ENSDARG00000069765	syngap1b	synaptic Ras GTPase activating protein 1b		62.8096	Brain	0.9497	79.4997	Brain	0.9417
ENSDARG00000059945	sv2a	synaptic vesicle glycoprotein 2A		265.305	Brain	0.9063	215.765	Brain	0.9138
ENSDARG00000077905	si:ch211-236p22.1	CUB and Sushi multiple domains 3a		22.7279	Brain	0.959	12.737	Brain	0.9173
ENSDARG00000022176	IGLON5	IgLON family member 5		42.3727	Brain	0.9573	49.656	Brain	0.9061
ENSDARG00000038445	spire1b			15.7237	Brain	0.8917	29.4844	Brain	0.8812
ENSDARG00000069583	CNDP1	carnosine dipeptidase 1		107.227	Brain	0.9517	45.1733	Brain	0.9133
ENSDARG00000077489	lrfn2b	leucine rich repeat and fibronectin type III domain containing 2b		11.1336	Brain	0.8535	14.9954	Brain	0.9327
ENSDARG00000078034	zgc:112001	zgc:112001		13.6045	Brain	0.9666	28.1594	Brain	0.9712
ENSDARG00000007151	kcnk2b	potassium channel, subfamily K, member 2b		10.6174	Brain	0.8902	16.8706	Brain	0.9203
ENSDARG00000009020	cnr1	cannabinoid receptor 1		41.8954	Brain	0.8997	80.5334	Brain	0.8436
ENSDARG00000078327	CEP170B (1 of many)	centrosomal protein 170Bb		39.1838	Brain	0.9255	26.1169	Brain	0.9608
ENSDARG00000108787	TRIM67	tripartite motif containing 67		10.801	Brain	0.9432	15.9722	Brain	0.9513
ENSDARG00000062693	nrxn3b	neurexin 3b		32.2731	Brain	0.9381	34.4488	Brain	0.941
ENSDARG00000069026	adcy1a	adenylate cyclase 1a		16.4089	Brain	0.9203	22.388	Brain	0.9638
ENSDARG00000043673	BEGAIN	si:dkey-174m14.3		77.7702	Brain	0.956	67.5912	Brain	0.9728
ENSDARG00000028354	stxbp6l	syntaxin binding protein 6 (amisyn), like		552.537	Brain	0.8937	329.573	Brain	0.9494
ENSDARG00000062849	kcnk10a	potassium channel, subfamily K, member 10a		11.2769	Brain	0.9232	15.4848	Brain	0.9748
ENSDARG00000092376	dlgap2b	disks large-associated protein 2		11.3636	Brain	0.9426	17.3701	Brain	0.9048
ENSDARG00000095347	si:dkeyp-72h1.1	si:dkeyp-72h1.1		88.4508	Brain	0.8084	118.257	Brain	0.8804
ENSDARG00000043396	fndc4a	fibronectin type III domain containing 4a		16.6843	Brain	0.9518	38.2977	Brain	0.9588
ENSDARG00000089549	BAALC	BAALC binder of MAP3K1 and KLF4 b		14.4031	Brain	0.9489	17.7052	Brain	0.9341
ENSDARG00000056092	si:dkey-12h9.6	si:dkey-12h9.6		10.4657	Brain	0.9203	17.121	Brain	0.9409
ENSDARG00000008829	chga	chromogranin A		170.339	Brain	0.8732	219.932	Brain	0.9478
ENSDARG00000013292	tmem179	transmembrane protein 179a, genome duplicate A		52.084	Brain	0.8351	71.4575	Brain	0.8873
ENSDARG00000026484	rab15	RAB15, member RAS oncogene family		28.8837	Brain	0.82	28.2557	Brain	0.9085
ENSDARG00000008209	myt1la	myelin transcription factor 1-like, a	TF	100.505	Brain	0.9551	76.5297	Brain	0.975
ENSDARG00000030832	otofa	otoferlin a		85.9696	Brain	0.8293	67.9862	Brain	0.8932
ENSDARG00000026796	grm1a	glutamate receptor, metabotropic 1a		38.169	Brain	0.8596	66.5648	Brain	0.924
ENSDARG00000024189	pnocb	prepronociceptin b		14.692	Brain	0.8823	31.5545	Brain	0.8921
ENSDARG00000020609	snap25a	synaptosome associated protein 25a		11385.3	Brain	0.8656	4150.32	Brain	0.9182
ENSDARG00000023228	vsnl1a	visinin-like 1a		1721.03	Brain	0.8601	383.095	Brain	0.8792
ENSDARG00000007171	aig1	androgen-induced 1 (H. sapiens)		13.3195	Brain	0.8622	35.5478	Brain	0.8987
ENSDARG00000014927	uts1	urotensin 1		27.2306	Brain	0.9195	120.085	Brain	0.9524
ENSDARG00000053122	clvs2	clavesin 2		45.9	Brain	0.9503	46.2345	Brain	0.9656
ENSDARG00000076500	chgb	chromogranin B		36.3035	Brain	0.9507	44.5695	Brain	0.93
ENSDARG00000017162	kif3ca	kinesin family member 3C		25.6421	Brain	0.8089	35.8578	Brain	0.9102
ENSDARG00000012667	tfap2b	transcription factor AP-2 beta	TF	21.1215	Brain	0.8013	10.7146	Brain	0.9505
ENSDARG00000088117	fut8b	fucosyltransferase 8b (alpha (1,6) fucosyltransferase)		14.5996	Brain	0.9401	18.8415	Brain	0.9689
ENSDARG00000100851	gphnb	gephyrin b		48.3317	Brain	0.9139	88.5762	Brain	0.889
ENSDARG00000100007	CABZ01087448.1	Rho GTPase activating protein 39		18.5858	Brain	0.9577	37.669	Brain	0.8201
ENSDARG00000079396	lrfn5b	leucine rich repeat and fibronectin type III domain containing 5b		22.7556	Brain	0.8728	32.1583	Brain	0.9319
ENSDARG00000099720	evlb	Enah/Vasp-like b		59.46	Brain	0.8969	132.389	Brain	0.9073
ENSDARG00000058558	lzts3b	leucine zipper, putative tumor suppressor family member 3b		27.3579	Brain	0.9611	41.3463	Brain	0.9546
ENSDARG00000041515	rasal1b	rasGAP-activating-like protein 1		11.0109	Brain	0.964	33.1118	Brain	0.9483
ENSDARG00000074761	ccdc64	BICD family like cargo adaptor 1		16.6899	Brain	0.8317	18.4332	Brain	0.857
ENSDARG00000088825	citb	citron Rho-interacting kinase-like		97.5892	Brain	0.9106	127.568	Brain	0.9189
ENSDARG00000013843	sept5a	septin 5a		114.119	Brain	0.851	136.494	Brain	0.8443
ENSDARG00000099386	lrrtm4l2			15.544	Brain	0.9245	12.7586	Brain	0.9195
ENSDARG00000043697	nefmb	neurofilament medium chain b		36.3044	Brain	0.9406	32.4803	Brain	0.9759
ENSDARG00000076170	pcsk1nl	proprotein convertase subtilisin/kexin type 1 inhibitor, like		635.865	Brain	0.8359	294.376	Brain	0.9577
ENSDARG00000076943	lhfpl4b	LHFPL tetraspan subfamily member 4b		32.5094	Brain	0.9803	76.2029	Brain	0.919
ENSDARG00000077112	si:ch211-180f4.1	si:ch211-180f4.1		30.9394	Brain	0.9649	28.2428	Brain	0.9542
ENSDARG00000068100	si:ch211-240g9.1	TAFA chemokine like family member 5, like		35.4083	Brain	0.9275	57.3669	Brain	0.9219
ENSDARG00000036156	fnbp1a	formin binding protein 1a		28.7587	Brain	0.8159	21.0598	Brain	0.8531
ENSDARG00000043474	atp2b3a	ATPase plasma membrane Ca2+ transporting 3a		315.174	Brain	0.8375	224.099	Brain	0.9051
ENSDARG00000062346	cacna1ea	calcium voltage-gated channel subunit alpha1 E		40.1123	Brain	0.8967	44.5277	Brain	0.9254
ENSDARG00000045639	elavl4	ELAV like neuron-specific RNA binding protein 4		558.366	Brain	0.8334	243.723	Brain	0.9029
ENSDARG00000014462	rab3c	RAB3C, member RAS oncogene family		85.0635	Brain	0.817	117.215	Brain	0.8631
ENSDARG00000062017	fsd1	fibronectin type III and SPRY domain containing 1		19.0174	Brain	0.8286	28.6551	Brain	0.8908
ENSDARG00000056774	gpr37l1b	G protein-coupled receptor 37 like 1b		96.9192	Brain	0.9413	153.678	Brain	0.9629
ENSDARG00000038655	ajap1	adherens junctions associated protein 1		64.485	Brain	0.9163	30.458	Brain	0.8764
ENSDARG00000098823	PDZD4 (1 of many)	PDZ domain containing 4		13.2967	Brain	0.9763	16.5703	Brain	0.988
ENSDARG00000092039	si:dkey-70p6.1	si:dkey-70p6.1		16.1185	Brain	0.9202	23.8763	Brain	0.9587
ENSDARG00000042922	gpr173	G protein-coupled receptor 173		21.2533	Brain	0.8979	44.3085	Brain	0.9386
ENSDARG00000068787	slc6a17	solute carrier family 6 member 17		127.482	Brain	0.9601	118.982	Brain	0.9333
ENSDARG00000055825	celsr3	cadherin, EGF LAG seven-pass G-type receptor 3		27.8425	Brain	0.9171	26.6101	Brain	0.9259
ENSDARG00000056101	kcnd3	potassium voltage-gated channel, Shal-related subfamily, member 3		40.4107	Brain	0.8192	39.3567	Brain	0.94
ENSDARG00000056175	scrt2	scratch family zinc finger 2	TF	17.0818	Brain	0.9733	19.6823	Brain	0.9908
ENSDARG00000060368	syn1	synapsin I		165.78	Brain	0.9371	152.701	Brain	0.9746
ENSDARG00000076873	unm_hu7912	un-named hu7912		77.8515	Brain	0.8747	72.8029	Brain	0.9448
ENSDARG00000060601	rgs7bpa	regulator of G protein signaling 7 binding protein a		30.6817	Brain	0.8548	34.4137	Brain	0.9289
ENSDARG00000068370	ralgps1	Ral GEF with PH domain and SH3 binding motif 1		36.4042	Brain	0.9424	32.3773	Brain	0.9693
ENSDARG00000078187	slc12a5b	solute carrier family 12 member 5b		103.084	Brain	0.9763	86.2003	Brain	0.9848
ENSDARG00000019990	cabp1a	calcium binding protein 1a		16.2195	Brain	0.8493	39.6601	Brain	0.9541
ENSDARG00000078536	MEGF9 (1 of many)	si:ch211-158d24.2		28.5056	Brain	0.9032	33.7617	Brain	0.9096
ENSDARG00000001154	rimbp2	RIMS binding protein 2b		16.7919	Brain	0.811	34.4831	Brain	0.8683
ENSDARG00000078485	snpha	syntaphilin-like		12.4547	Brain	0.8636	30.1842	Brain	0.9053
ENSDARG00000002230	sypb	synaptophysin b		604.533	Brain	0.8626	656.628	Brain	0.8709
ENSDARG00000059885	frmd3	FERM domain containing 3		14.9321	Brain	0.925	37.7987	Brain	0.8223
ENSDARG00000074828	RHOBTB2 (1 of many)			12.6587	Brain	0.8173	29.7905	Brain	0.8743
ENSDARG00000059763	gabrd	gamma-aminobutyric acid type A receptor subunit delta		167.889	Brain	0.9423	356.043	Brain	0.9766
ENSDARG00000013669	napba	N-ethylmaleimide-sensitive factor attachment protein, beta a		954.537	Brain	0.9257	278.127	Brain	0.8711
ENSDARG00000044053	vsnl1b	visinin-like 1b		1503.96	Brain	0.9312	1011.56	Brain	0.9463
ENSDARG00000098320	grm1b	glutamate receptor, metabotropic 1b		44.32	Brain	0.8748	38.4702	Brain	0.9701
ENSDARG00000063056	tulp4b	TUB like protein 4b	TF	58.1302	Brain	0.8646	66.5506	Brain	0.9326
ENSDARG00000058117	snap25b	synaptosome associated protein 25b		1206.28	Brain	0.9016	959.557	Brain	0.9396
ENSDARG00000043932	stmn4l	stathmin-like 4, like		67.8683	Brain	0.8096	97.6846	Brain	0.9316
ENSDARG00000071230	lrfn5a	leucine rich repeat and fibronectin type III domain containing 5a		18.1622	Brain	0.9226	18.7203	Brain	0.9352
ENSDARG00000101501	si:ch73-305o9.3			34.1169	Brain	0.9024	30.5754	Brain	0.9667
ENSDARG00000002635	FAM184A (1 of many)	family with sequence similarity 184 member Aa		39.8908	Brain	0.8227	39.6356	Brain	0.8285
ENSDARG00000016460	fut9a	fucosyltransferase 9a		26.771	Brain	0.9811	30.5724	Brain	0.9021
ENSDARG00000078241	map7a	microtubule-associated protein 7a		31.0292	Brain	0.9087	38.0816	Brain	0.9374
ENSDARG00000043746	nrxn3a	neurexin 3a		212.051	Brain	0.8595	158.781	Brain	0.8791
ENSDARG00000077349	SORCS3	sortilin related VPS10 domain containing receptor 3b		11.134	Brain	0.8929	18.1515	Brain	0.9385
ENSDARG00000003998	phyhipla	phytanoyl-CoA 2-hydroxylase interacting protein-like a		40.8178	Brain	0.8955	54.3548	Brain	0.9002
ENSDARG00000056659	ttbk1b	tau tubulin kinase 1b		38.401	Brain	0.8536	49.7886	Brain	0.9106
ENSDARG00000040162	zgc:165461	fibroblast growth factor binding protein 3		405.794	Brain	0.9445	238.885	Brain	0.9914
ENSDARG00000094992	otx1b	orthodenticle homeobox 1	TF	20.0304	Brain	0.9231	20.4027	Brain	0.9284
ENSDARG00000074583	grid1a	glutamate receptor, ionotropic, delta 1a		12.9393	Brain	0.901	19.4463	Brain	0.8493
ENSDARG00000076462	ndnfl	neuron-derived neurotrophic factor , like		16.8209	Brain	0.9227	28.1278	Brain	0.922
ENSDARG00000089553	si:dkey-221l4.11	claudin 23-like		22.5234	Brain	0.8773	44.5462	Brain	0.9411
ENSDARG00000100722	si:ch211-160f23.7			18.328	Brain	0.9176	19.9129	Brain	0.9705
ENSDARG00000070769	foxg1a	forkhead box G1a	TF	12.8731	Brain	0.946	21.4922	Brain	0.9355
ENSDARG00000021151	ptpreb	protein tyrosine phosphatase receptor type Eb		28.8694	Brain	0.8204	31.5764	Brain	0.8866
ENSDARG00000042846	disp2	dispatched homolog 2 (Drosophila)		21.5535	Brain	0.917	28.2385	Brain	0.9631
ENSDARG00000013020	dtnbb	dystrobrevin, beta b		55.8575	Brain	0.9029	71.8895	Brain	0.8931
ENSDARG00000079500	kif3cb	kinesin family member 3Cb		45.5473	Brain	0.9478	59.1059	Brain	0.9755
ENSDARG00000053298	nkx2.2a	NK2 homeobox 2a	TF	10.9844	Brain	0.8352	14.2028	Brain	0.9294
ENSDARG00000053544	hspa4l	heat shock protein 4 like		75.2956	Brain	0.8675	73.5631	Brain	0.9231
ENSDARG00000011235	otx2	orthodenticle homeobox 2b	TF	39.42	Brain	0.943	40.1208	Brain	0.9721
ENSDARG00000004158	tmem63c	transmembrane protein 63C		17.2498	Brain	0.8366	26.7087	Brain	0.8976
ENSDARG00000053475	ngb	neuroglobin		39.5869	Brain	0.9492	54.8979	Brain	0.9761
ENSDARG00000090064	TMEM179 (1 of many)	transmembrane protein 179		73.7928	Brain	0.9492	125.157	Brain	0.9766
ENSDARG00000037613	lgals8b	galectin 8b		10.4282	Brain	0.9275	25.0314	Brain	0.9485
ENSDARG00000053190	galnt16	UDP-N-acetyl-alpha-D-galactosamine:polypeptide N-acetylgalactosaminyltransferase 16		27.2054	Brain	0.8312	41.5364	Brain	0.8479
ENSDARG00000040135	fosaa	v-fos FBJ murine osteosarcoma viral oncogene homolog Aa	TF	14.9157	Brain	0.918	20.4542	Brain	0.9341
ENSDARG00000067999	GJD2 (1 of many)			25.993	Brain	0.9628	49.2142	Brain	0.9921
ENSDARG00000079024	rps6kl1	ribosomal protein S6 kinase-like 1		10.7805	Brain	0.8008	17.2178	Brain	0.876
ENSDARG00000074644	spock1	SPARC (osteonectin), cwcv and kazal like domains proteoglycan 1		30.8648	Brain	0.8312	42.1266	Brain	0.8595
ENSDARG00000101318	pcdh2ab9	protocadherin 2 alpha b 9		16.2692	Brain	0.9682	114.187	Brain	0.9344
ENSDARG00000099783	pcdh2ac	protocadherin 2 alpha c		78.7806	Brain	0.9459	12.3325	Brain	0.9987
ENSDARG00000099487	si:ch73-233f7.7			26.139	Brain	0.9716	24.2936	Brain	0.9813
ENSDARG00000100424	si:ch73-233f7.8			21.6179	Brain	0.9582	18.4854	Brain	0.9661
ENSDARG00000101667	si:ch73-233f7.6			26.6887	Brain	0.976	10.0947	Brain	0.9815
ENSDARG00000098566	si:ch73-233f7.4			12.2308	Brain	0.9967	14.7634	Brain	0.9936
ENSDARG00000077023	pcdhb			24.1523	Brain	0.98	30.1358	Brain	0.993
ENSDARG00000098291	trpc3	transient receptor potential cation channel, subfamily C, member 3		18.4641	Brain	0.8127	31.8365	Brain	0.8652
ENSDARG00000013389	zgc:110204	gamma-aminobutyric acid type A receptor subunit alpha4		26.8598	Brain	0.9798	35.0292	Brain	0.9596
ENSDARG00000025106	ppp3cb	protein phosphatase 3, catalytic subunit, beta isozyme		229.107	Brain	0.9025	305.313	Brain	0.9233
ENSDARG00000086585	nrg2b	neuregulin 2b		15.8958	Brain	0.8835	21.5797	Brain	0.8104
ENSDARG00000062830	fam46d	uncharacterized LOC100149701		13.4394	Brain	0.936	11.5014	Brain	0.8839
ENSDARG00000037553	il1rapl2	interleukin 1 receptor accessory protein-like 2		10.7862	Brain	0.9528	15.7008	Brain	0.9529
ENSDARG00000029296	NEXMIF	neurite extension and migration factor b		21.9055	Brain	0.8117	16.3452	Brain	0.9016
ENSDARG00000074865	frmpd3	FERM and PDZ domain containing 3		13.9048	Brain	0.8695	48.8524	Brain	0.9454
ENSDARG00000037498	gria3b	glutamate receptor, ionotropic, AMPA 3b		71.5187	Brain	0.931	78.7995	Brain	0.9596
ENSDARG00000104786	nlgn3a	neuroligin 3a		33.4546	Brain	0.8034	47.3559	Brain	0.8889
ENSDARG00000079781	slitrk4	SLIT and NTRK-like family, member 4		29.3897	Brain	0.8951	35.8487	Brain	0.9587
ENSDARG00000062277	ppp2r2cb	protein phosphatase 2, regulatory subunit B, gamma b		15.497	Brain	0.8949	24.8277	Brain	0.8958
ENSDARG00000031382	reep2	receptor accessory protein 2		64.0656	Brain	0.8125	56.7752	Brain	0.878
ENSDARG00000079586	gabrb2	gamma-aminobutyric acid type A receptor subunit beta2a		171.805	Brain	0.9089	227.175	Brain	0.915
ENSDARG00000004648	kctd16a	potassium channel tetramerization domain containing 16a		10.0851	Brain	0.9482	15.3609	Brain	0.9836
ENSDARG00000037122	TENM2	teneurin transmembrane protein 2a		22.0244	Brain	0.8502	28.9135	Brain	0.8659
ENSDARG00000055752	npas4a	neuronal PAS domain protein 4a	TF	96.943	Brain	0.9309	120.723	Brain	0.9921
ENSDARG00000032199	gpc3	glypican 3		13.8664	Brain	0.8778	16.9377	Brain	0.911
ENSDARG00000071497	zic3	zic family member 3 heterotaxy 1 (odd-paired homolog, Drosophila)	TF	82.4354	Brain	0.9588	62.0174	Brain	0.9488
ENSDARG00000053262	atp1b4	ATPase Na+/K+ transporting subunit beta 4		282.548	Brain	0.804	197.633	Brain	0.8854
ENSDARG00000074285	si:ch73-335m24.2	si:ch73-335m24.2		104.169	Brain	0.8081	143.17	Brain	0.8632
ENSDARG00000036383	si:ch73-335m24.5	solute carrier family 24 member 6a		44.1807	Brain	0.876	47.5318	Brain	0.8475
ENSDARG00000092970	tmsb2	thymosin beta 2		402.841	Brain	0.875	305.279	Brain	0.9608
ENSDARG00000052769	glrbb	glycine receptor, beta b		98.901	Brain	0.9109	111.017	Brain	0.9333
ENSDARG00000052765	gria2b	glutamate receptor, ionotropic, AMPA 2b		355.432	Brain	0.9107	450.861	Brain	0.9435
ENSDARG00000087599	TENM3	si:dkey-237h12.3		10.5956	Brain	0.8444	18.7513	Brain	0.8082
ENSDARG00000074535	lingo2a	si:ch211-170a17.1		30.8415	Brain	0.9058	31.708	Brain	0.9491
ENSDARG00000104945	sncb	synuclein, beta		1397.95	Brain	0.9031	1574.94	Brain	0.9163
ENSDARG00000040198	fstl5	follistatin-like 5		73.5435	Brain	0.8949	66.588	Brain	0.8948
ENSDARG00000014233	sept8b	septin 8b		32.1918	Brain	0.8581	51.9649	Brain	0.8448
ENSDARG00000100093	ppp2r2ba	protein phosphatase 2, regulatory subunit B, beta a		19.5063	Brain	0.8252	34.3251	Brain	0.8672
ENSDARG00000098862	plpp4	phospholipid phosphatase 4		10.5096	Brain	0.9827	29.8084	Brain	0.9549
ENSDARG00000063411	lrrc73	leucine rich repeat containing 73		24.5138	Brain	0.9323	48.7403	Brain	0.9097
ENSDARG00000057881	si:dkey-33c12.3	si:dkey-33c12.3		3136.03	Brain	0.8194	705.425	Brain	0.8287
ENSDARG00000058008	six3a	SIX homeobox 3a	TF	10.274	Brain	0.8947	20.452	Brain	0.9029
ENSDARG00000056753	dctn1b	dynactin 1b		103.365	Brain	0.9333	120.113	Brain	0.8928
ENSDARG00000101995	GABRG1	gamma-aminobutyric acid type A receptor subunit gamma1		11.4456	Brain	0.987	14.3929	Brain	0.987
ENSDARG00000069970	lingo2b	leucine rich repeat and Ig domain containing 2b		12.6506	Brain	0.8267	26.0833	Brain	0.9695
ENSDARG00000056651	gfra4a	GDNF family receptor alpha 4a		16.09	Brain	0.9176	25.1013	Brain	0.9013
ENSDARG00000003146	si:dkey-27m7.4	novel protein similar to vertebrate neurofilament, medium polypeptide (NEFM)		18.6831	Brain	0.9408	21.8197	Brain	0.9442
ENSDARG00000056004	sprn	shadow of prion protein		27.0989	Brain	0.9705	37.2449	Brain	0.9633
ENSDARG00000056080	si:dkey-191g9.5	si:dkey-191g9.5		21.7194	Brain	0.8378	28.1892	Brain	0.9094
ENSDARG00000069469	khdrbs2	KH domain containing, RNA binding, signal transduction associated 2		21.0002	Brain	0.872	25.5609	Brain	0.8898
ENSDARG00000055698	pcnxl2	pecanex 2		75.5515	Brain	0.8924	49.5327	Brain	0.9157
ENSDARG00000039497	ccdc85a	coiled-coil domain containing 85A		15.7225	Brain	0.828	26.6145	Brain	0.866
ENSDARG00000030733	b3gat2	beta-1,3-glucuronyltransferase 2 (glucuronosyltransferase S)		31.4698	Brain	0.8213	57.2131	Brain	0.8603
ENSDARG00000011862	inaa	internexin neuronal intermediate filament protein, alpha a		13.7068	Brain	0.921	16.0283	Brain	0.9149
ENSDARG00000079249	ogdhl	oxoglutarate dehydrogenase L		17.5426	Brain	0.8837	18.3076	Brain	0.8927
ENSDARG00000015854	chata	choline O-acetyltransferase a		24.1907	Brain	0.8962	31.2274	Brain	0.9893
ENSDARG00000010934	syt14a	synaptotagmin XIVa		23.3963	Brain	0.9048	17.6249	Brain	0.9008
ENSDARG00000027285	kcnf1b	potassium voltage-gated channel, subfamily F, member 1b		13.5657	Brain	0.9101	36.7665	Brain	0.9547
ENSDARG00000087517	btbd3b	BTB (POZ) domain containing 3b		60.274	Brain	0.9323	57.208	Brain	0.9878
ENSDARG00000098526	gpr75	G protein-coupled receptor 75		31.8057	Brain	0.8114	44.3322	Brain	0.9066
ENSDARG00000013491	map3k9	mitogen-activated protein kinase kinase kinase 9		12.1139	Brain	0.9426	13.0326	Brain	0.9439
ENSDARG00000092896	si:ch211-67f24.7			13.8663	Brain	0.8907	42.6442	Brain	0.8971
ENSDARG00000060481	atl1	atlastin GTPase 1		60.5531	Brain	0.8393	95.4627	Brain	0.8833
ENSDARG00000059832	adgrb3	adhesion G protein-coupled receptor B3		174.845	Brain	0.8571	183.67	Brain	0.8708
ENSDARG00000074415	zgc:171482	zgc:171482		13.8042	Brain	0.9329	12.0814	Brain	0.9079
ENSDARG00000105099	golga7bb	golgin A7 family, member Bb		11.5431	Brain	0.9942	13.742	Brain	0.9892
ENSDARG00000059891	CU633832.1	gamma-aminobutyric acid receptor subunit pi-like		33.8233	Brain	0.9484	57.1943	Brain	0.9271
ENSDARG00000104735	nkx6.2	NK6 homeobox 2	TF	13.1065	Brain	0.9063	12.7483	Brain	0.9337
ENSDARG00000043864	nptnb	neuroplastin b		99.2106	Brain	0.9478	110.352	Brain	0.8946
ENSDARG00000078123	slitrk3a	SLIT and NTRK-like family, member 3a		32.0825	Brain	0.8605	29.6968	Brain	0.8963
ENSDARG00000034168	serpini1	serpin peptidase inhibitor, clade I (neuroserpin), member 1		113.283	Brain	0.8089	102.46	Brain	0.8702
ENSDARG00000093091	iqsec3b	IQ motif and Sec7 domain ArfGEF 3b		23.8617	Brain	0.9611	44.9033	Brain	0.9795
ENSDARG00000003210	ANO2 (1 of many)			19.4029	Brain	0.9253	26.7739	Brain	0.9552
ENSDARG00000030078	glipr1b	GLI pathogenesis-related 1b		23.6843	Brain	0.9586	43.926	Brain	0.9602
ENSDARG00000031712	grm3	glutamate receptor, metabotropic 3		25.2522	Brain	0.9816	39.7856	Brain	0.9906
ENSDARG00000098880	pclob	piccolo presynaptic cytomatrix protein b		64.594	Brain	0.936	45.4731	Brain	0.9231
ENSDARG00000003020	lrrc4.2	leucine rich repeat containing 4.2		36.4464	Brain	0.8943	41.8123	Brain	0.9643
ENSDARG00000040633	PRMT8 (1 of many)	protein arginine N-methyltransferase 8-B-like		10.1494	Brain	0.87	11.8817	Brain	0.8567
ENSDARG00000079496	bicd1a	bicaudal D homolog 1a		13.3127	Brain	0.8935	23.5011	Brain	0.9316
ENSDARG00000063026	mlc1	modulator of VRAC current 1		31.9033	Brain	0.8956	41.1056	Brain	0.9336
ENSDARG00000062821	slc6a15	solute carrier family 6 member 15		29.2166	Brain	0.8193	27.2625	Brain	0.8678
ENSDARG00000041791	mgat4c	mgat4 family member C		14.0571	Brain	0.9396	16.8022	Brain	0.9669
ENSDARG00000069038	si:ch211-242e8.1	si:ch211-242e8.1		14.8168	Brain	0.8937	31.8111	Brain	0.8857
ENSDARG00000057296	cbln1	cerebellin 1 precursor		67.5269	Brain	0.8602	90.4476	Brain	0.8821
ENSDARG00000041062	calb2a	calbindin 2a		147.296	Brain	0.8436	158.151	Brain	0.9418
ENSDARG00000056745	necab2	N-terminal EF-hand calcium binding protein 2		142.993	Brain	0.9354	80.1866	Brain	0.8766
ENSDARG00000073824	RASGRF1	Ras protein specific guanine nucleotide releasing factor 1		67.1562	Brain	0.9232	73.5416	Brain	0.9543
ENSDARG00000068138	ch25hl1.2	cholesterol 25-hydroxylase like 1, tandem duplicate 2		12.966	Brain	0.9716	26.141	Brain	0.9571
ENSDARG00000062086	kiaa1549lb			36.0967	Brain	0.9526	26.8697	Brain	0.9572
ENSDARG00000010029	spon1a	spondin 1a		12.02	Brain	0.9391	15.6297	Brain	0.9407
ENSDARG00000003994	syt9a	synaptotagmin IXa		22.0141	Brain	0.9239	17.2909	Brain	0.9094
ENSDARG00000068421	ttc9b	tetratricopeptide repeat domain 9B		27.8469	Brain	0.957	36.6611	Brain	0.939
ENSDARG00000068274	ANKRD65	ankyrin repeat domain 67		39.9893	Brain	0.8656	109.482	Brain	0.8611
ENSDARG00000021584	cntn5	contactin 5		26.7675	Brain	0.8296	29.8851	Brain	0.9207
ENSDARG00000040358	spred3	sprouty related EVH1 domain containing 3		23.1042	Brain	0.931	46.0502	Brain	0.9758
ENSDARG00000092624	SPTBN4			32.2674	Brain	0.8723	17.0567	Brain	0.9172
ENSDARG00000017429	sphkap	SPHK1 interactor, AKAP domain containing		29.1869	Brain	0.8813	31.3214	Brain	0.8995
ENSDARG00000061031	dner	delta/notch-like EGF repeat containing		132.566	Brain	0.9471	126.275	Brain	0.9449
ENSDARG00000039500	LRFN3	si:cabz01090165.1		15.7215	Brain	0.9484	18.9099	Brain	0.9496
ENSDARG00000026247	si:dkey-105e17.1	inhibitory synaptic factor 1		39.1	Brain	0.9684	66.5227	Brain	0.9781
ENSDARG00000102443	si:ch1073-450f2.1			16.6559	Brain	0.9199	16.3435	Brain	0.8893
ENSDARG00000099069	bsk146	brain specific kinase 146		39.9663	Brain	0.92	37.7916	Brain	0.9387
ENSDARG00000104259	CABZ01073167.1	RAB26, member RAS oncogene family		91.8458	Brain	0.9166	147.264	Brain	0.9339
ENSDARG00000074564	fam57bb	TLC domain containing 3Bb		51.1373	Brain	0.8239	55.9539	Brain	0.8191
ENSDARG00000077124	si:ch211-255p10.4	BR serine/threonine kinase 1a		13.9735	Brain	0.9866	44.0407	Brain	0.9837
ENSDARG00000103588	prrt2	proline-rich transmembrane protein 2		18.2128	Brain	0.9617	20.6352	Brain	0.9569
ENSDARG00000058421	lgi1b	leucine-rich, glioma inactivated 1b		22.6941	Brain	0.8206	40.5786	Brain	0.8413
ENSDARG00000079468	rhobtb1	Rho related BTB domain containing 1		10.7074	Brain	0.9226	18.1099	Brain	0.8772
ENSDARG00000002546	rundc3ab	RUN domain containing 3Ab		65.5927	Brain	0.856	82.5192	Brain	0.9125
ENSDARG00000010957	mpp2b	MAGUK p55 scaffold protein 2b		64.1335	Brain	0.867	109.44	Brain	0.8579
ENSDARG00000044161	grid1b	glutamate receptor, ionotropic, delta 1b		12.2633	Brain	0.9652	15.9799	Brain	0.9618
ENSDARG00000061990	kcnh4b	potassium voltage-gated channel, subfamily H (eag-related), member 4b		21.0752	Brain	0.9627	29.0543	Brain	0.9266
ENSDARG00000079204	adam11	ADAM metallopeptidase domain 11		52.975	Brain	0.8348	60.1886	Brain	0.924
ENSDARG00000016854	neurod2	neuronal differentiation 2	TF	25.2065	Brain	0.9297	33.2549	Brain	0.9215
ENSDARG00000078417	plxdc1	plexin domain containing 1		11.5097	Brain	0.913	15.1747	Brain	0.9192
ENSDARG00000062672	si:dkey-100n10.2	potassium inwardly rectifying channel subfamily J member 19b		16.5373	Brain	0.803	29.5263	Brain	0.8553
ENSDARG00000078132	tex2l	testis expressed 2, like		13.2484	Brain	0.9057	23.4427	Brain	0.9213
ENSDARG00000045156	rgs9b	regulator of G protein signaling 9b		14.0385	Brain	0.9191	20.0028	Brain	0.9462
ENSDARG00000041323	csdc2a	cold shock domain containing C2, RNA binding a	TF	52.8856	Brain	0.8036	88.6116	Brain	0.8487
ENSDARG00000045145	shisa9a	shisa family member 9a		32.1688	Brain	0.9515	46.2495	Brain	0.9644
ENSDARG00000061647	nrxn1a	neurexin 1a		197.47	Brain	0.8727	163.766	Brain	0.8979
ENSDARG00000061255	dusp3a	dual specificity phosphatase 3a		28.4675	Brain	0.8122	31.8729	Brain	0.8706
ENSDARG00000045087	cdk5r1b	cyclin-dependent kinase 5, regulatory subunit 1b (p35)		212.312	Brain	0.9548	154.009	Brain	0.9498
ENSDARG00000061473	tbkbp1	TBK1 binding protein 1		28.9833	Brain	0.9026	35.5903	Brain	0.9101
ENSDARG00000094512	gabrz	gamma-aminobutyric acid type A receptor subunit zeta		34.8785	Brain	0.9706	56.6803	Brain	0.9534
ENSDARG00000054177	adgra1a	adhesion G protein-coupled receptor A1a		10.1377	Brain	0.8697	13.6928	Brain	0.8503
ENSDARG00000089766	nrg3b	neuregulin 3b		21.8891	Brain	0.9115	31.6065	Brain	0.9714
ENSDARG00000057481	RNF157	ring finger protein 157		41.4103	Brain	0.8648	42.0487	Brain	0.9147
ENSDARG00000010083	rbfox3a	RNA binding fox-1 homolog 3a		63.2531	Brain	0.8685	78.374	Brain	0.8905
ENSDARG00000060680	si:ch73-127m5.1	si:ch73-127m5.1		66.6752	Brain	0.8613	64.4948	Brain	0.9196
ENSDARG00000103490	dpysl4	dihydropyrimidinase like 4		21.9729	Brain	0.8078	32.8128	Brain	0.8988
ENSDARG00000076702	CABZ01068356.1	PH and SEC7 domain-containing protein 1-like		33.2146	Brain	0.8117	55.9994	Brain	0.8691
ENSDARG00000098856	RYR2	ryanodine receptor 2a (cardiac)		42.3527	Brain	0.902	69.7827	Brain	0.8272
ENSDARG00000061778	fmn2b	formin 2b		28.4188	Brain	0.8265	43.1764	Brain	0.8651
ENSDARG00000096687	rgs7b	regulator of G protein signaling 7b		26.0418	Brain	0.8452	34.6365	Brain	0.8327
ENSDARG00000104549	arhgap44	Rho GTPase activating protein 44b		20.5142	Brain	0.8412	37.0758	Brain	0.8229
ENSDARG00000105003	scn1bb	sodium channel, voltage-gated, type I, beta b		261.108	Brain	0.8818	220.278	Brain	0.9357
ENSDARG00000078529	adgrb1b	adhesion G protein-coupled receptor B1b		241.293	Brain	0.9561	137.328	Brain	0.9699
ENSDARG00000063713	syngap1a	synaptic Ras GTPase activating protein 1a		76.7525	Brain	0.8991	97.9257	Brain	0.889
ENSDARG00000100821	scrt1a	scratch family zinc finger 1a	TF	32.4215	Brain	0.9911	53.7144	Brain	0.9893
ENSDARG00000074505	mturn	maturin, neural progenitor differentiation regulator homolog (Xenopus)		43.9252	Brain	0.9577	238.134	Brain	0.9624
ENSDARG00000014287	eno2	enolase 2		480.205	Brain	0.8519	417.021	Brain	0.9059
ENSDARG00000000503	stx1b	syntaxin 1B		1017.66	Brain	0.894	426.964	Brain	0.9498
ENSDARG00000078151	GRIK5 (1 of many)			15.8283	Brain	0.8263	14.8449	Brain	0.8744
ENSDARG00000086931	CABZ01029822.1	uncharacterized LOC100004582		30.0479	Brain	0.836	42.551	Brain	0.8561
ENSDARG00000014675	efna3a	ephrin-A3a		14.1839	Brain	0.9174	13.0047	Brain	0.9152
ENSDARG00000058649	trim46b	tripartite motif containing 46b		19.7719	Brain	0.9112	21.2041	Brain	0.9049
ENSDARG00000031283	vamp1	vesicle associated membrane protein 1a		626.767	Brain	0.8633	420.665	Brain	0.9139
ENSDARG00000062976	iffo1a	intermediate filament family orphan 1a		32.5746	Brain	0.8883	22.368	Brain	0.9137
ENSDARG00000013295	slc2a3a	solute carrier family 2 member 3a		68.726	Brain	0.8803	63.0675	Brain	0.9526
ENSDARG00000020450	cacng8a	calcium channel, voltage-dependent, gamma subunit 8a		45.8307	Brain	0.9744	68.1673	Brain	0.9834
ENSDARG00000063006	cacng7a	calcium channel, voltage-dependent, gamma subunit 7a		38.641	Brain	0.9562	40.9528	Brain	0.938
ENSDARG00000063144	shisa7b	shisa family member 7		67.2421	Brain	0.8806	51.526	Brain	0.9305
ENSDARG00000079847	zgc:194578	epsin 1b		52.3108	Brain	0.8449	51.3771	Brain	0.8115
ENSDARG00000031348	mc5ra	melanocortin 5a receptor		14.3797	Brain	0.876	25.7782	Brain	0.8055
ENSDARG00000041660	oprd1a	opioid receptor, delta 1a		11.3307	Brain	0.983	12.6613	Brain	0.9587
ENSDARG00000075928	hivep3a	HIVEP zinc finger 3a	TF	41.569	Brain	0.951	41.752	Brain	0.9688
ENSDARG00000034215	rab42a	RAB42, member RAS oncogene family a		60.9165	Brain	0.8406	77.9827	Brain	0.9105
ENSDARG00000056450	MANEAL	mannosidase endo-alpha like		17.3022	Brain	0.878	18.8709	Brain	0.9092
ENSDARG00000099793	cspg5b	chondroitin sulfate proteoglycan 5b		184.1	Brain	0.8426	142.7	Brain	0.849
ENSDARG00000036222	npy	neuropeptide Y		107.153	Brain	0.9754	250.563	Brain	0.9478
ENSDARG00000062305	rims3	regulating synaptic membrane exocytosis 3		82.6348	Brain	0.9181	86.6466	Brain	0.9513
ENSDARG00000014490	tac1	tachykinin precursor 1		60.4894	Brain	0.8858	87.4863	Brain	0.897
ENSDARG00000055206	dtnbp1b	dystrobrevin binding protein 1b		19.2519	Brain	0.8966	57.8548	Brain	0.9307
ENSDARG00000062208	prrt1	proline-rich transmembrane protein 1		140.002	Brain	0.9173	140.252	Brain	0.9314
ENSDARG00000016667	gabbr1b	gamma-aminobutyric acid (GABA) B receptor, 1b		88.8765	Brain	0.9162	91.9573	Brain	0.9319
ENSDARG00000056572	si:dkey-261i16.5	neurensin 1-like		66.9495	Brain	0.9704	74.7544	Brain	0.9678
ENSDARG00000035895	fndc5b	fibronectin type III domain containing 5b		58.8696	Brain	0.8002	89.885	Brain	0.839
ENSDARG00000070491	hpcal4	hippocalcin like 4		90.559	Brain	0.8108	81.2587	Brain	0.9058
ENSDARG00000056566	necab1	N-terminal EF-hand calcium binding protein 1		19.5871	Brain	0.9038	53.0428	Brain	0.9398
ENSDARG00000070537	stmn2b	stathmin 2b		335.607	Brain	0.815	193.496	Brain	0.9417
ENSDARG00000061042	gabbr2	gamma-aminobutyric acid (GABA) B receptor, 2		35.6798	Brain	0.9674	42.545	Brain	0.9414
ENSDARG00000001559	csmd2	CUB and Sushi multiple domains 2		22.0477	Brain	0.8737	40.0148	Brain	0.8701
ENSDARG00000033447	nxph1	neurexophilin 1		63.5345	Brain	0.9164	72.1707	Brain	0.9545
ENSDARG00000025667	adgrb2			10.8769	Brain	0.8731	28.17	Brain	0.908
ENSDARG00000070142	cart4	cocaine- and amphetamine-regulated transcript 4		10.5277	Brain	0.9921	31.0958	Brain	0.9497
ENSDARG00000094860	gpr186	G protein-coupled receptor 3		13.7708	Brain	0.9849	18.8796	Brain	0.959
ENSDARG00000097648	si:dkey-35i13.1	si:dkey-35i13.1		139.598	Brain	0.9114	105.651	Brain	0.9673
ENSDARG00000043241	arrb1	arrestin, beta 1		41.2795	Brain	0.915	53.0168	Brain	0.9635
ENSDARG00000028118	dscamb	Down syndrome cell adhesion molecule b		17.9071	Brain	0.8878	18.1237	Brain	0.9327
ENSDARG00000062633	cadm2b	cell adhesion molecule 2b		31.3184	Brain	0.9706	62.1858	Brain	0.9824
ENSDARG00000105088	tenm4	teneurin transmembrane protein 4		22.4133	Brain	0.8673	18.6886	Brain	0.8982
ENSDARG00000098057	dscaml1	DS cell adhesion molecule like 1		43.7009	Brain	0.9169	38.3469	Brain	0.9772
ENSDARG00000100971	fxyd6	FXYD domain containing ion transport regulator 6		158.748	Brain	0.846	140.252	Brain	0.9263
ENSDARG00000101713	scn2b	sodium channel, voltage-gated, type II, beta		110.848	Brain	0.8465	123.131	Brain	0.9084
ENSDARG00000105059	zgc:172282	zgc:172282		11.015	Brain	0.9458	15.5854	Brain	0.9801
ENSDARG00000069823	proca1	protein interacting with cyclin A1		28.657	Brain	0.9109	27.1238	Brain	0.9365
ENSDARG00000057661	aldoca	aldolase C, fructose-bisphosphate, a		130.14	Brain	0.9192	228.837	Brain	0.9519
ENSDARG00000042418	galnt17	polypeptide N-acetylgalactosaminyltransferase 17		29.6775	Brain	0.8969	40.46	Brain	0.8192
ENSDARG00000088898	caln1	calneuron 1		20.1235	Brain	0.9246	31.1274	Brain	0.9672
ENSDARG00000087258	ypel2b	yippee-like 2b		56.7252	Brain	0.8312	62.7005	Brain	0.89
ENSDARG00000042677	cadm1b	cell adhesion molecule 1b		22.8154	Brain	0.8223	23.7979	Brain	0.8624
ENSDARG00000042646	zgc:77784	zgc:77784		20.337	Brain	0.8179	35.0264	Brain	0.8625
ENSDARG00000074073	map6b	microtubule-associated protein 6b		36.9119	Brain	0.9441	32.4839	Brain	0.9531
ENSDARG00000069361	nrgnb	sperm autoantigenic protein 17		1080.04	Brain	0.8749	132.089	Brain	0.9321
ENSDARG00000056934	hepacama	hepatic and glial cell adhesion molecule a		36.1872	Brain	0.9463	49.867	Brain	0.891
ENSDARG00000079414	sez6b	seizure related 6 homolog b		36.129	Brain	0.9246	37.4186	Brain	0.9651
ENSDARG00000090481	tusc5a	trafficking regulator of GLUT4 (SLC2A4) 1a		32.0714	Brain	0.9313	20.3838	Brain	0.9782
ENSDARG00000090642	si:dkey-54n8.4	coiled-coil domain containing 92Ba		13.9935	Brain	0.9058	17.9362	Brain	0.9619
ENSDARG00000098528	rtn4rl1b	reticulon 4 receptor-like 1b		11.0254	Brain	0.8652	12.4668	Brain	0.9703
ENSDARG00000014018	lhx1a	LIM homeobox 1a	TF	38.8946	Brain	0.872	29.2265	Brain	0.8892
ENSDARG00000054456	clip3	CAP-GLY domain containing linker protein 3		281.845	Brain	0.8717	213.913	Brain	0.8695
ENSDARG00000098113	CABZ01007222.1	WSC domain containing 1a		13.4717	Brain	0.9207	12.0678	Brain	0.8965
ENSDARG00000104664	dclk1b	doublecortin-like kinase 1b		21.1949	Brain	0.8883	17.2986	Brain	0.8574
ENSDARG00000102636	zgc:73340	tRNA methyltransferase 9B		12.235	Brain	0.8623	22.5012	Brain	0.9179
ENSDARG00000101959	etv1	ETS variant transcription factor 1	TF	26.6794	Brain	0.8977	66.2449	Brain	0.8898
ENSDARG00000018967	gabbr1a	gamma-aminobutyric acid (GABA) B receptor, 1a		26.1737	Brain	0.9101	26.196	Brain	0.9308
ENSDARG00000079581	nyap2a	neuronal tyrosine-phosphorylated phosphoinositide-3-kinase adaptor 2a		21.0417	Brain	0.9605	23.0765	Brain	0.9728
ENSDARG00000100592	slc8a2b	solute carrier family 8 member 2b		30.9433	Brain	0.942	51.3318	Brain	0.9703
ENSDARG00000102067	grm5b	glutamate receptor, metabotropic 5b		13.1225	Brain	0.9801	17.6865	Brain	0.8931
ENSDARG00000093185	FO818659.1	guanylate cyclase 1, soluble, alpha 2		26.0598	Brain	0.8011	44.315	Brain	0.8556
ENSDARG00000037496	gria4a	glutamate receptor, ionotropic, AMPA 4a		65.3677	Brain	0.8678	70.3308	Brain	0.8854
ENSDARG00000104296	CABZ01079986.1	zgc:165508		50.3024	Brain	0.9283	107.248	Brain	0.9004
ENSDARG00000027602	lrfn1	leucine rich repeat and fibronectin type III domain containing 1		16.9223	Brain	0.836	26.733	Brain	0.897
ENSDARG00000090564	PDZD4 (1 of many)	PDZ domain-containing protein 4-like		38.2498	Brain	0.9712	47.8874	Brain	0.9782
ENSDARG00000077371	kcnk15	potassium channel, subfamily K, member 15		18.4193	Brain	0.9063	27.162	Brain	0.8424
ENSDARG00000015025	nadl1.1	L1 cell adhesion molecule, paralog b		51.4179	Brain	0.8132	45.9275	Brain	0.8602
ENSDARG00000032865	pacsin1a	protein kinase C and casein kinase substrate in neurons 1a		544.937	Brain	0.8307	372.434	Brain	0.8694
ENSDARG00000045945	syn2a	synapsin IIa		210.081	Brain	0.9111	267.902	Brain	0.9794
ENSDARG00000045944	slc6a1a	solute carrier family 6 member 1a		150.639	Brain	0.9806	128.578	Brain	0.9834
ENSDARG00000041417	atp6ap1a	ATPase H+ transporting accessory protein 1a		204.211	Brain	0.8197	159.82	Brain	0.8023
ENSDARG00000102064	kcna2b	potassium voltage-gated channel, shaker-related subfamily, member 2b		18.2595	Brain	0.8935	22.0368	Brain	0.9822
ENSDARG00000025206	syt2a	synaptotagmin IIa		194.587	Brain	0.9551	167.921	Brain	0.957
ENSDARG00000075948	slco4a1	solute carrier organic anion transporter family, member 4A1		15.0916	Brain	0.8215	18.6959	Brain	0.907
ENSDARG00000102879	myt1b	myelin transcription factor 1b	TF	60.555	Brain	0.8806	49.9781	Brain	0.8405
ENSDARG00000071209	oprl1	opiate receptor-like 1		12.081	Brain	0.8619	24.0442	Brain	0.8863
ENSDARG00000076364	EPB41L1	si:dkey-178k16.1		130.171	Brain	0.9042	126.49	Brain	0.935
ENSDARG00000058243	phactr3a	phosphatase and actin regulator 3a		20.6997	Brain	0.9081	26.3396	Brain	0.8978
ENSDARG00000001881	cacnb3a	calcium channel, voltage-dependent, beta 3a		26.033	Brain	0.9464	26.5156	Brain	0.8802
ENSDARG00000006838	eef1a2	eukaryotic translation elongation factor 1 alpha 2		64.9046	Brain	0.948	84.2979	Brain	0.978
ENSDARG00000075539	snphb	syntaphilin b		56.6156	Brain	0.9111	64.7304	Brain	0.9546
ENSDARG00000037588	bhlhe23	basic helix-loop-helix family, member e23	TF	16.74	Brain	0.9686	43.9468	Brain	0.9579
ENSDARG00000090963	atp6ap1lb	ATPase H+ transporting accessory protein 1 like b		69.2913	Brain	0.8148	71.1565	Brain	0.9272
ENSDARG00000023445	atp2b3b	ATPase plasma membrane Ca2+ transporting 3b		205.136	Brain	0.9424	195.13	Brain	0.9648
ENSDARG00000056732	her4.1	hairy-related 4, tandem duplicate 1	TF	57.666	Brain	0.9243	57.4255	Brain	0.9631
ENSDARG00000094426	her4.2	hairy-related 4, tandem duplicate 2	TF	14.564	Brain	0.8582	25.0865	Brain	0.9373
ENSDARG00000001437	slc2a1a	solute carrier family 2 member 1a		65.3323	Brain	0.8799	111.982	Brain	0.8822
ENSDARG00000077327	ano11	anoctamin 11		47.9004	Brain	0.9336	71.8615	Brain	0.9508
ENSDARG00000087916	tmem240a	transmembrane protein 240a		19.2447	Brain	0.9825	37.4177	Brain	0.9573
ENSDARG00000076730	syt6a	synaptotagmin VIa		23.4915	Brain	0.8873	38.0178	Brain	0.9307
ENSDARG00000076030	cacnb3b	calcium channel, voltage-dependent, beta 3b		12.3308	Brain	0.9246	19.9366	Brain	0.9488
ENSDARG00000005775	scn8aa	sodium channel, voltage gated, type VIII, alpha subunit a		104.453	Brain	0.9361	102.658	Brain	0.9383
ENSDARG00000070539	arf3a	ADP-ribosylation factor 3a		55.329	Brain	0.8718	75.3296	Brain	0.932
ENSDARG00000055754	smc1a	structural maintenance of chromosomes 1A		47.8682	Brain	0.847	38.3981	Brain	0.8961
ENSDARG00000031649	sst3	somatostatin family member 7		209.636	Brain	0.9397	197.126	Brain	0.9732
ENSDARG00000093804	sst6	somatostatin 6		26.3116	Brain	0.8286	44.1824	Brain	0.9432
ENSDARG00000077428	camta1a	calmodulin binding transcription activator 1a	TF	37.8698	Brain	0.8882	21.3417	Brain	0.9306
ENSDARG00000074030	myt1a	myelin transcription factor 1a	TF	56.7723	Brain	0.881	54.7244	Brain	0.8994
ENSDARG00000104767	DPP10	inactive dipeptidyl peptidase 10-like		21.8281	Brain	0.9557	29.6512	Brain	0.9519
ENSDARG00000098252	cpne9	copine family member IX		20.2474	Brain	0.823	65.8915	Brain	0.8165
ENSDARG00000028628	gdap1l1	ganglioside induced differentiation associated protein 1-like 1		32.4758	Brain	0.8901	43.9687	Brain	0.9302
ENSDARG00000055740	march9	membrane-associated ring finger (C3HC4) 9		16.7646	Brain	0.9405	43.103	Brain	0.9499
ENSDARG00000070222	fam43b	family with sequence similarity 43 member B		43.1405	Brain	0.8645	106.579	Brain	0.806
ENSDARG00000075455	soga3b	SOGA family member 3b		28.5959	Brain	0.899	80.6926	Brain	0.8406
ENSDARG00000087798	pdyn	prodynorphin		43.3316	Brain	0.8564	69.9123	Brain	0.926
ENSDARG00000039385	dlg4b			50.019	Brain	0.8101	88.3402	Brain	0.865
ENSDARG00000039901	SH3GL2 (1 of many)			26.5646	Brain	0.9233	64.4553	Brain	0.8625
ENSDARG00000077799	egr4	early growth response 4	TF	56.0198	Brain	0.9293	132.695	Brain	0.9764
ENSDARG00000102845	dclk2b	doublecortin-like kinase 2b		13.319	Brain	0.9712	21.7689	Brain	0.9489
ENSDARG00000045301	st8sia3	ST8 alpha-N-acetyl-neuraminide alpha-2,8-sialyltransferase 3		14.8972	Brain	0.9727	17.9079	Brain	0.9753
ENSDARG00000098909	SHC3	SHC (Src homology 2 domain containing) transforming protein 3		57.7951	Brain	0.8177	48.3146	Brain	0.8007
ENSDARG00000036913	st6galnac6	ST6 (alpha-N-acetyl-neuraminyl-2,3-beta-galactosyl-1,3)-N-acetylgalactosaminide alpha-2,6-sialyltransferase 6		19.8433	Brain	0.8825	28.9904	Brain	0.9371
ENSDARG00000079484	kcnt1	potassium sodium-activated channel subfamily T member 1a		17.0248	Brain	0.8751	26.7174	Brain	0.8708
ENSDARG00000036584	st8sia5	ST8 alpha-N-acetyl-neuraminide alpha-2,8-sialyltransferase 5		63.0798	Brain	0.87	99.9757	Brain	0.927
ENSDARG00000014201	otpa	orthopedia homeobox a	TF	20.9506	Brain	0.8714	35.3661	Brain	0.9169
ENSDARG00000102730	mapk10	mitogen-activated protein kinase 10		139.648	Brain	0.8602	144.429	Brain	0.8941
ENSDARG00000104480	hcn1	potassium/sodium hyperpolarization-activated cyclic nucleotide-gated channel 1-like		36.124	Brain	0.9225	64.0723	Brain	0.9395
ENSDARG00000027828	grin1a	glutamate receptor, ionotropic, N-methyl D-aspartate 1a		1268.87	Brain	0.8966	562.525	Brain	0.9238
ENSDARG00000002600	pcsk1	proprotein convertase subtilisin/kexin type 1		127.61	Brain	0.8458	147.977	Brain	0.931
ENSDARG00000070045	celf4	CUGBP, Elav-like family member 4		123.081	Brain	0.908	82.5697	Brain	0.8934
ENSDARG00000060025	nsmfa	NMDA receptor synaptonuclear signaling and neuronal migration factor a		10.9419	Brain	0.8175	22.6908	Brain	0.8685
ENSDARG00000001994	stxbp1a	syntaxin binding protein 1a		2064.88	Brain	0.867	631.983	Brain	0.9602
ENSDARG00000092722	unc5da	unc-5 netrin receptor Da		14.5659	Brain	0.805	22.5948	Brain	0.8915
ENSDARG00000019013	barhl1b	BarH-like homeobox 1b	TF	78.7165	Brain	0.9862	103.91	Brain	0.973
ENSDARG00000104101	RIMBP2 (1 of many)	RIMS binding protein 2a		44.6335	Brain	0.8239	69.4577	Brain	0.8878
ENSDARG00000057568	nefla	neurofilament light chain a		72.5621	Brain	0.8898	112.94	Brain	0.9279
ENSDARG00000021351	nefma	neurofilament medium chain a		288.93	Brain	0.9074	186.36	Brain	0.9783
ENSDARG00000074777	ank1b	ankyrin 1, erythrocytic b		169.901	Brain	0.8108	142.46	Brain	0.8685
ENSDARG00000057032	ppm1nb	protein phosphatase, Mg2+/Mn2+ dependent, 1Nb (putative)		59.1875	Brain	0.8185	98.891	Brain	0.8764
ENSDARG00000059368	gria4b	glutamate receptor, ionotropic, AMPA 4b		53.7739	Brain	0.8494	69.7538	Brain	0.8951
ENSDARG00000062056	elmod1	ELMO/CED-12 domain containing 1		612.433	Brain	0.8895	435.619	Brain	0.8961
ENSDARG00000087165	si:dkeyp-69c1.7			60.0467	Brain	0.9066	73.5508	Brain	0.9888
ENSDARG00000104326	si:dkey-183i3.9	si:dkey-183i3.9		17.8778	Brain	0.9758	34.3022	Brain	0.9344
ENSDARG00000073707	cnksr2b	connector enhancer of kinase suppressor of Ras 2b		42.9035	Brain	0.8722	63.768	Brain	0.8852
ENSDARG00000079908	tmem151a	transmembrane protein 151A-like		46.0325	Brain	0.8611	49.7515	Brain	0.8775
ENSDARG00000032714	gria1b	glutamate receptor, ionotropic, AMPA 1b		35.4473	Brain	0.8491	30.8252	Brain	0.8655
ENSDARG00000054911	tmsb	thymosin, beta		11.5445	Brain	0.8185	10.8383	Brain	0.8333
ENSDARG00000009553	gng3	guanine nucleotide binding protein (G protein), gamma 3		447.195	Brain	0.8762	420.234	Brain	0.9161
ENSDARG00000055132	lrfn4a	leucine rich repeat and fibronectin type III domain containing 4a		68.926	Brain	0.9025	44.4869	Brain	0.9691
ENSDARG00000055154	slc8a4a	solute carrier family 8 member 4a		62.2508	Brain	0.955	45.9851	Brain	0.9697
ENSDARG00000061454	nrxn2a	neurexin 2a		69.2848	Brain	0.8943	52.66	Brain	0.92
ENSDARG00000004988	ppp3ca	protein phosphatase 3, catalytic subunit, alpha isozyme		208.523	Brain	0.8647	165.241	Brain	0.9544
ENSDARG00000019312	rab39ba	RAB39B, member RAS oncogene family a		52.8385	Brain	0.8781	59.6802	Brain	0.884
ENSDARG00000044514	st6gal1	ST6 beta-galactosamide alpha-2,6-sialyltranferase 1		127.106	Brain	0.8462	117.27	Brain	0.9351
ENSDARG00000011171	si:ch211-12m10.1	teneurin transmembrane protein 2b		25.7483	Brain	0.8761	39.6334	Brain	0.8705
ENSDARG00000099096	gabrb4	gamma-aminobutyric acid type A receptor subunit beta4		23.124	Brain	0.994	26.5593	Brain	0.9874
ENSDARG00000087088	si:ch211-274p24.4	coiled-coil domain containing 92Bb		10.7201	Brain	0.9099	16.2057	Brain	0.9188
ENSDARG00000099221	ppp2r2bb	protein phosphatase 2, regulatory subunit B, beta b		40.0987	Brain	0.8258	42.0593	Brain	0.8095
ENSDARG00000053665	gabrg2	gamma-aminobutyric acid type A receptor subunit gamma2		71.5406	Brain	0.965	106.204	Brain	0.9886
ENSDARG00000068989	gabra1	gamma-aminobutyric acid type A receptor subunit alpha1		248.253	Brain	0.9644	250.645	Brain	0.9863
ENSDARG00000058736	gabra6b	gamma-aminobutyric acid type A receptor subunit alpha6b		20.9728	Brain	0.8823	35.5017	Brain	0.8918
ENSDARG00000100032	CABZ01088490.1			14.23	Brain	0.9914	44.9916	Brain	0.9733
ENSDARG00000060400	gpr185a	G protein-coupled receptor 185 a		11.236	Brain	0.9591	17.2689	Brain	0.9769
ENSDARG00000023940	si:ch73-362m14.4	si:ch73-362m14.4		48.0123	Brain	0.9387	58.4225	Brain	0.9622
ENSDARG00000053617	camk2a	calcium/calmodulin-dependent protein kinase II alpha		296.061	Brain	0.8517	210.59	Brain	0.837
ENSDARG00000090883	gabra3	gamma-aminobutyric acid type A receptor subunit alpha3		25.4351	Brain	0.9994	18.959	Brain	0.9147
ENSDARG00000099648	CABZ01102047.1			40.755	Brain	0.8325	48.2102	Brain	0.9059
ENSDARG00000058985	KCNJ6	potassium inwardly rectifying channel subfamily J member 6		50.3212	Brain	0.8965	87.1067	Brain	0.956
ENSDARG00000074329	arvcfa	ARVCF delta catenin family member a		45.3469	Brain	0.8756	49.1405	Brain	0.9363
ENSDARG00000067824	cntnap3	contactin associated protein family member 3		19.6859	Brain	0.8289	37.0176	Brain	0.8913
ENSDARG00000063436	rph3aa			13.4423	Brain	0.8641	20.4522	Brain	0.8434
ENSDARG00000053487	osbp2	oxysterol binding protein 2a		36.8601	Brain	0.9355	52.4435	Brain	0.9479
ENSDARG00000035538	atp6v0a2a	ATPase H+ transporting V0 subunit a2a		13.7573	Brain	0.87	27.6161	Brain	0.9169
ENSDARG00000073914	fam163b	family with sequence similarity 163 member B, genome duplicate a		27.626	Brain	0.9612	31.0146	Brain	0.9676
ENSDARG00000095294	si:dkey-200l5.4	si:dkey-200l5.4		1553.96	Brain	0.9016	1378.59	Brain	0.8698
ENSDARG00000077596	phf24	PHD finger protein 24		53.0503	Brain	0.913	71.7544	Brain	0.9187
ENSDARG00000078839	LRRTM4 (1 of many)	leucine-rich repeat transmembrane neuronal protein 4		14.779	Brain	0.9035	17.6231	Brain	0.9279
ENSDARG00000080015	lrrtm4l1	leucine rich repeat transmembrane neuronal 4 like 1		10.359	Brain	0.8944	16.0912	Brain	0.9242
ENSDARG00000044015	gfra2b			24.0635	Brain	0.9336	69.4583	Brain	0.9305
ENSDARG00000057665	sprn2	shadow of prion protein 2		41.6746	Brain	0.8584	86.2026	Brain	0.8606
ENSDARG00000062720	pcdh1a	protocadherin 1a		48.4217	Brain	0.8732	39.4077	Brain	0.9025
ENSDARG00000089562	BX957322.1	protocadherin alpha-C2-like		26.0545	Brain	0.9347	23.3232	Brain	0.9446
ENSDARG00000104598	zgc:123181	protocadherin 1 alpha 6		25.419	Brain	0.9195	74.7666	Brain	0.9146
ENSDARG00000099035	pcdh1g33	protocadherin 1 gamma 33		26.9059	Brain	0.9536	20.7797	Brain	0.9907
ENSDARG00000104826	pcdh1gc5	protocadherin 1 gamma c 5		45.4673	Brain	0.9505	26.9935	Brain	0.9742
ENSDARG00000104497	pcdh1g29	protocadherin 1 gamma 29		26.1024	Brain	0.9102	12.7282	Brain	0.9801
ENSDARG00000101865	pcdh1g30	protocadherin 1 gamma 30		35.7225	Brain	0.9398	18.4096	Brain	0.9805
ENSDARG00000100670	pcdh1g31	protocadherin 1 gamma 31		23.736	Brain	0.9145	10.4985	Brain	0.9769
ENSDARG00000056877	vamp2	vesicle-associated membrane protein 2		1613.35	Brain	0.8005	496.236	Brain	0.8131
ENSDARG00000086665	si:dkey-175g6.2	si:dkey-175g6.2		58.154	Brain	0.845	64.033	Brain	0.9441
ENSDARG00000062347	mtus2a	microtubule associated tumor suppressor candidate 2a		42.0482	Brain	0.9375	35.3723	Brain	0.9468
ENSDARG00000004445	grm5a	glutamate receptor, metabotropic 5a		49.3815	Brain	0.9585	60.0863	Brain	0.9329
ENSDARG00000056633	fgf13b	fibroblast growth factor 13b		25.3547	Brain	0.8275	32.7332	Brain	0.8481
ENSDARG00000056603	mcf2b	proto-oncogene DBL-like		14.1611	Brain	0.9829	16.4082	Brain	0.9893
ENSDARG00000043662	cnih2	cornichon family AMPA receptor auxiliary protein 2		77.7246	Brain	0.8748	87.1093	Brain	0.9066
ENSDARG00000013005	opcml	opioid binding protein/cell adhesion molecule-like		28.9584	Brain	0.9082	28.3453	Brain	0.8906
ENSDARG00000074521	map6a	microtubule-associated protein 6a		31.8435	Brain	0.958	60.907	Brain	0.9437
ENSDARG00000103071	si:ch211-244c8.4	si:ch211-244c8.4		41.5915	Brain	0.8818	31.6052	Brain	0.9371
ENSDARG00000007856	rtn4rl1a			13.3102	Brain	0.8924	20.6122	Brain	0.9459
ENSDARG00000043148	slc1a3b	solute carrier family 1 member 3b		111.538	Brain	0.9402	128.455	Brain	0.9775
ENSDARG00000100876	sez6a	seizure related 6 homolog a		10.0769	Brain	0.9099	15.6783	Brain	0.9768
ENSDARG00000068716	cuedc1a	CUE domain containing 1a		17.3242	Brain	0.9439	26.9083	Brain	0.9537
ENSDARG00000024865	dscama	Down syndrome cell adhesion molecule a		17.7349	Brain	0.929	21.0205	Brain	0.8252
ENSDARG00000053130	pcp4a	Purkinje cell protein 4a		293.918	Brain	0.9094	285.234	Brain	0.9033
ENSDARG00000033411	cabp1b	calcium binding protein 1b		10.3491	Brain	0.9553	13.3431	Brain	0.9308
ENSDARG00000017234	npy8ar	neuropeptide Y receptor Y8a		13.4011	Brain	0.9659	27.5418	Brain	0.9702
ENSDARG00000060877	edil3b	EGF-like repeats and discoidin I-like domains 3b		15.1685	Brain	0.9163	24.0971	Brain	0.9578
ENSDARG00000036031	sept5b	septin 5b		43.3508	Brain	0.8526	72.0738	Brain	0.9461
ENSDARG00000100089	camk2b2	calcium/calmodulin dependent protein kinase II beta		134.18	Brain	0.8482	184.005	Brain	0.9198
ENSDARG00000101054	syn2b	synapsin IIb		146.984	Brain	0.9161	105.171	Brain	0.9798
ENSDARG00000039647	slc6a1b	solute carrier family 6 member 1b		400.028	Brain	0.8992	354.297	Brain	0.8431
ENSDARG00000087981	slc6a11b	solute carrier family 6 member 11b		358.632	Brain	0.8821	274.088	Brain	0.9604
ENSDARG00000063433	atp2b2	ATPase plasma membrane Ca2+ transporting 2		367.239	Brain	0.8725	215.141	Brain	0.9087
ENSDARG00000101387	CAMK2N1	calcium/calmodulin dependent protein kinase II inhibitor 1		125.796	Brain	0.9121	133.001	Brain	0.916
ENSDARG00000076076	crtc1b	CREB regulated transcription coactivator 1b		18.8629	Brain	0.8396	19.2935	Brain	0.8697
ENSDARG00000063007	apc2	APC regulator of WNT signaling pathway 2		75.2831	Brain	0.9445	38.5211	Brain	0.9571
ENSDARG00000028066	diras1a	DIRAS family, GTP-binding RAS-like 1a		320.276	Brain	0.9436	249.115	Brain	0.978
ENSDARG00000077710	nlgn1	neuroligin 1		15.2684	Brain	0.8231	18.7575	Brain	0.8305
ENSDARG00000100764	zfyve9b	zinc finger, FYVE domain containing 9b		25.5976	Brain	0.9478	24.9047	Brain	0.9615
ENSDARG00000028552	plppr3b	phospholipid phosphatase related 3b		47.1412	Brain	0.9257	64.0751	Brain	0.9629
ENSDARG00000078504	si:ch73-60h1.1	si:ch73-60h1.1		18.1954	Brain	0.8829	16.2109	Brain	0.8967
ENSDARG00000043661	cadpsa	Ca2+-dependent activator protein for secretion a		13.8038	Brain	0.8135	20.077	Brain	0.9302
ENSDARG00000015002	cdh4	cadherin 4, type 1, R-cadherin (retinal)		31.8495	Brain	0.8195	34.1867	Brain	0.8589
ENSDARG00000053205	ppfia4	PTPRF interacting protein alpha 4		33.1567	Brain	0.8243	39.3533	Brain	0.853
ENSDARG00000000472	cntn2	contactin 2		28.2431	Brain	0.8648	52.7116	Brain	0.9188
ENSDARG00000031463	syt6b	synaptotagmin VIb		12.44	Brain	0.9193	26.2495	Brain	0.9195
ENSDARG00000070511	si:dkey-183j2.10	si:dkey-183j2.10		144.887	Brain	0.8933	192.69	Brain	0.967
ENSDARG00000056618	xk	X-linked Kx blood group (McLeod syndrome)		14.89	Brain	0.8138	33.4282	Brain	0.8734
ENSDARG00000079977	nhsb	Nance-Horan syndrome b (congenital cataracts and dental anomalies)		38.58	Brain	0.8697	21.7246	Brain	0.8737
ENSDARG00000020191	ppef1	protein phosphatase, EF-hand calcium binding domain 1		10.3606	Brain	0.8836	14.9289	Brain	0.85
ENSDARG00000056019	ttbk1a	tau tubulin kinase 1a		25.9233	Brain	0.9038	28.4934	Brain	0.937
ENSDARG00000006923	cacna1ab	calcium channel, voltage-dependent, P/Q type, alpha 1A subunit, b		87.9248	Brain	0.8767	103.618	Brain	0.9089
ENSDARG00000080021	zmat3	zinc finger, matrin-type 3	TF	14.48	Brain	0.8579	30.6167	Brain	0.9034
ENSDARG00000005141	camkvb	CaM kinase-like vesicle-associated b		66.2706	Brain	0.8898	58.7208	Brain	0.9203
ENSDARG00000007195	grm2b	glutamate receptor, metabotropic 2b		23.8985	Brain	0.9557	52.1685	Brain	0.9728
ENSDARG00000102773	cacna1da	calcium channel, voltage-dependent, L type, alpha 1D subunit, a		47.7106	Brain	0.886	33.5348	Brain	0.9322
ENSDARG00000029689	tkta	transketolase a		10.1119	Brain	0.8264	16.6384	Brain	0.8331
ENSDARG00000104989	wnk2	WNK lysine deficient protein kinase 2		25.7503	Brain	0.8936	40.3557	Brain	0.8864
ENSDARG00000105178	erc2	ELKS/RAB6-interacting/CAST family member 2		46.2142	Brain	0.9542	43.6919	Brain	0.9472
ENSDARG00000079161	bsnb	bassoon (presynaptic cytomatrix protein) b		240.279	Brain	0.9213	116.536	Brain	0.9355
ENSDARG00000061000	klhdc8a	kelch domain containing 8A		11.1425	Brain	0.9306	12.9813	Brain	0.9357
ENSDARG00000007824	camta1b	calmodulin binding transcription activator 1b	TF	117.89	Brain	0.8375	43.5464	Brain	0.8968
ENSDARG00000004302	slc45a1	solute carrier family 45 member 1		27.2638	Brain	0.8981	39.8748	Brain	0.9339
ENSDARG00000104853	il1rapl1b	interleukin 1 receptor accessory protein-like 1b		10.8038	Brain	0.9212	21.6629	Brain	0.9677
ENSDARG00000077608	gpr137bb	G protein-coupled receptor 137Bb		33.518	Brain	0.9175	63.4155	Brain	0.9471
ENSDARG00000076373	vopp1	VOPP1 WW domain binding protein		28.2448	Brain	0.9006	21.881	Brain	0.9625
ENSDARG00000021909	zgc:110852	zgc:110852		23.5554	Brain	0.9644	16.464	Brain	0.9107
ENSDARG00000071860	nrn1a	neuritin 1a		166.028	Brain	0.8473	226.937	Brain	0.9723
ENSDARG00000045447	slc35g2b	solute carrier family 35 member G2b		57.2394	Brain	0.9556	109.873	Brain	0.9658
ENSDARG00000015567	zic1	zic family member 1 (odd-paired homolog, Drosophila)	TF	466.255	Brain	0.9004	320.143	Brain	0.9712
ENSDARG00000031307	zic4	zic family member 4	TF	18.8462	Brain	0.914	32.4539	Brain	0.9853
ENSDARG00000061203	trpc1	transient receptor potential cation channel, subfamily C, member 1		30.3154	Brain	0.8168	50.8874	Brain	0.8919
ENSDARG00000015537	gad2	glutamate decarboxylase 2		436.292	Brain	0.9226	174.292	Brain	0.9372
ENSDARG00000077134	gpr158a	G protein-coupled receptor 158a		20.2677	Brain	0.9244	32.7037	Brain	0.9425
ENSDARG00000076826	dpp6a	dipeptidyl-peptidase 6a		30.4265	Brain	0.8954	34.9232	Brain	0.9589
ENSDARG00000015174	atp6v0a1b	ATPase H+ transporting V0 subunit a1b		237.064	Brain	0.8793	197.376	Brain	0.9252
ENSDARG00000011640	syt5b	synaptotagmin Vb		18.6647	Brain	0.9633	50.3703	Brain	0.9683
ENSDARG00000038814	myrip	myosin VIIA and Rab interacting protein b		37.2377	Brain	0.944	20.2914	Brain	0.8727
ENSDARG00000063032	dok6	docking protein 6		12.577	Brain	0.8684	16.5585	Brain	0.9095
ENSDARG00000077151	cbln2b	cerebellin 2b precursor		53.3152	Brain	0.9612	65.4134	Brain	0.9489
ENSDARG00000058969	cntnap2a	contactin associated protein 2a		51.0592	Brain	0.8328	66.4902	Brain	0.9058
ENSDARG00000062934	gpr12	G protein-coupled receptor 12		14.0254	Brain	0.9787	21.2615	Brain	0.9695
ENSDARG00000058039	bhlhe22	basic helix-loop-helix family, member e22	TF	50.5683	Brain	0.9927	82.0401	Brain	0.992
ENSDARG00000027657	crhb	corticotropin releasing hormone b		31.9797	Brain	0.9683	76.3378	Brain	0.9492
ENSDARG00000074480	cnksr2a	connector enhancer of kinase suppressor of Ras 2a		36.1091	Brain	0.8703	63.7673	Brain	0.866
ENSDARG00000090646	tnk2a	tyrosine kinase, non-receptor, 2a		16.6381	Brain	0.8405	26.5085	Brain	0.9235
ENSDARG00000014973	ntng1a	netrin g1a		30.3049	Brain	0.9214	41.2201	Brain	0.8699
ENSDARG00000034321	palmdb			155.507	Brain	0.8272	106.284	Brain	0.8009
ENSDARG00000078755	plppr4b	phospholipid phosphatase-related protein type 4-like		20.3725	Brain	0.9911	22.2863	Brain	0.9659
ENSDARG00000093677	si:ch211-56a11.2	protein phosphatase 1 regulatory subunit 17		13.8222	Brain	0.9385	18.9452	Brain	0.9786
ENSDARG00000040008	neurod6a	neuronal differentiation 6a	TF	24.9144	Brain	0.9856	33.4365	Brain	0.9882
ENSDARG00000071374	lrrtm2	leucine rich repeat transmembrane neuronal 2		27.1619	Brain	0.897	20.0808	Brain	0.9781
ENSDARG00000101812	zgc:114120	zgc:114120		29.1265	Brain	0.8031	37.33	Brain	0.8719
ENSDARG00000079656	fam171a2b	protein FAM171A2-like		27.8727	Brain	0.9723	27.2742	Brain	0.9754
ENSDARG00000098816	kcnc3b	potassium voltage-gated channel, Shaw-related subfamily, member 3b		21.3788	Brain	0.8939	36.7041	Brain	0.9166
ENSDARG00000056294	SBK1	SH3 domain binding kinase 1		45.7991	Brain	0.9913	61.0353	Brain	0.9627
ENSDARG00000071454	crp1	C-reactive protein 1		252.448	Brain	0.876	347.39	Brain	0.9641
ENSDARG00000014792	lrrc4bb	leucine rich repeat containing 4Bb		74.997	Brain	0.9087	99.7287	Brain	0.9674
ENSDARG00000101172	CABZ01089030.1	transmembrane protein 200C, genome duplicate a		13.7928	Brain	0.9141	17.3664	Brain	0.8949
ENSDARG00000090145	tmem240b	transmembrane protein 240b		14.1402	Brain	0.9706	43.3609	Brain	0.9274
ENSDARG00000006079	gpr37l1a	G protein-coupled receptor 37 like 1a		11.4521	Brain	0.9025	23.2205	Brain	0.9167
ENSDARG00000071678	atcaya	ATCAY kinesin light chain interacting caytaxin a		115.59	Brain	0.8747	147.962	Brain	0.8403
ENSDARG00000078169	cacna2d2b	calcium channel, voltage-dependent, alpha 2/delta subunit 2b		34.6382	Brain	0.9488	68.577	Brain	0.9594
ENSDARG00000075189	cntnap5b	contactin associated protein family member 5b		15.0748	Brain	0.9186	18.2414	Brain	0.8812
ENSDARG00000077609	elfn2a			13.1981	Brain	0.9693	10.275	Brain	0.9814
ENSDARG00000018542	hapln4	hyaluronan and proteoglycan link protein 4		27.566	Brain	0.9571	23.3867	Brain	0.9895
ENSDARG00000005783	ncanb	neurocan b		23.2485	Brain	0.9685	53.0282	Brain	0.9445
ENSDARG00000071325	cbarpb	CACN subunit beta associated regulatory protein b		57.7485	Brain	0.8258	90.6078	Brain	0.8375
ENSDARG00000071375	celf5a	cugbp, Elav-like family member 5a		55.0471	Brain	0.9527	42.8298	Brain	0.9523
ENSDARG00000061829	UNC13A	unc-13 homolog A (C. elegans)		123.167	Brain	0.8671	121.935	Brain	0.9136
ENSDARG00000061970	lingo3a	leucine rich repeat and Ig domain containing 3a		18.4296	Brain	0.9396	30.5063	Brain	0.9089
ENSDARG00000056979	lhx9	LIM homeobox 9	TF	49.1311	Brain	0.8797	49.6286	Brain	0.8595
ENSDARG00000053375	nptxrb	neuronal pentraxin receptor b		51.6287	Brain	0.8866	91.151	Brain	0.9257
ENSDARG00000094533	si:dkey-246e1.3	si:dkey-246e1.3		14.8735	Brain	0.8865	31.7289	Brain	0.9497
ENSDARG00000070913	sox2	SRY-box transcription factor 2	TF	27.2702	Brain	0.8477	49.4505	Brain	0.8976
ENSDARG00000036446	PRKAR2B	protein kinase cAMP-dependent type II regulatory subunit beta		41.2927	Brain	0.8795	71.974	Brain	0.9135
ENSDARG00000063568	syt7a	synaptotagmin VIIa		28.7193	Brain	0.8795	38.8246	Brain	0.9272
ENSDARG00000105296	AP3B2	adaptor related protein complex 3 beta 2 subunit		66.5408	Brain	0.8821	70.3611	Brain	0.9308
ENSDARG00000045926	crabp1a	cellular retinoic acid binding protein 1a		151.8	Brain	0.8724	409.415	Brain	0.9286
ENSDARG00000034165	lingo1a	leucine rich repeat and Ig domain containing 1a		49.6529	Brain	0.8748	49.6105	Brain	0.8502
ENSDARG00000101776	syt12	synaptotagmin XII		105.499	Brain	0.9617	136.311	Brain	0.9534
ENSDARG00000005095	glcea	glucuronic acid epimerase a		11.718	Brain	0.8167	32.5139	Brain	0.8816
ENSDARG00000032959	kcnc1b	potassium voltage-gated channel, Shaw-related subfamily, member 1b		25.0208	Brain	0.8597	35.8921	Brain	0.9501
ENSDARG00000060711	sv2bb	synaptic vesicle glycoprotein 2Bb		91.8846	Brain	0.8189	102.045	Brain	0.8614
ENSDARG00000077228	ntrk3a	neurotrophic tyrosine kinase, receptor, type 3a		25.5545	Brain	0.8255	20.2367	Brain	0.8844
ENSDARG00000102204	jph3	junctophilin 3b		37.8091	Brain	0.8947	38.0586	Brain	0.9513
ENSDARG00000102229	mapk8ip1a	mitogen-activated protein kinase 8 interacting protein 1a		43.1838	Brain	0.8296	44.5522	Brain	0.8898
ENSDARG00000088593	chst1	carbohydrate (keratan sulfate Gal-6) sulfotransferase 1		16.5821	Brain	0.8573	17.637	Brain	0.8314
ENSDARG00000103379	pax6a	paired box 6a	TF	15.6931	Brain	0.9017	31.5527	Brain	0.8855
ENSDARG00000062477	kiaa1549la	KIAA1549-like a		102.803	Brain	0.86	100.322	Brain	0.9178
ENSDARG00000022045	map1ab	microtubule-associated protein 1Ab		355.346	Brain	0.8038	145.7	Brain	0.8452
ENSDARG00000045832	cart2	cocaine- and amphetamine-regulated transcript 2		188.215	Brain	0.9571	232.736	Brain	0.9834
ENSDARG00000062942	kcna1a	potassium voltage-gated channel, shaker-related subfamily, member 1a		47.5896	Brain	0.9366	42.7901	Brain	0.9491
ENSDARG00000004577	TMEM178B (1 of many)	transmembrane protein 178Ba		31.9734	Brain	0.9251	66.1841	Brain	0.927
ENSDARG00000009941	erc1a	ELKS/RAB6-interacting/CAST family member 1a		34.3731	Brain	0.9234	50.5373	Brain	0.9238
ENSDARG00000077569	lrrn3a	leucine rich repeat neuronal 3a		34.1016	Brain	0.8819	45.2332	Brain	0.9417
ENSDARG00000076213	DOCK4 (1 of many)	dedicator of cytokinesis 4		17.2428	Brain	0.8835	35.3474	Brain	0.8376
ENSDARG00000051875	islr2	immunoglobulin superfamily containing leucine-rich repeat 2		161.898	Brain	0.8499	113.082	Brain	0.9532
ENSDARG00000030621	th	tyrosine hydroxylase		10.005	Brain	0.8372	14.9311	Brain	0.9791
ENSDARG00000046150	b4galnt4a	beta-1,4-N-acetyl-galactosaminyl transferase 4a		13.9797	Brain	0.8707	13.7889	Brain	0.9367
ENSDARG00000076508	grm8b	glutamate receptor, metabotropic 8b		11.1777	Brain	0.8024	15.7451	Brain	0.9325
ENSDARG00000018743	scamp5a	secretory carrier membrane protein 5a		126.462	Brain	0.8471	90.1074	Brain	0.8294
ENSDARG00000089042	foxb1a	forkhead box B1a	TF	18.1206	Brain	0.932	16.7706	Brain	0.9411
ENSDARG00000075513	CU302436.3	coiled-coil domain containing 136b		196.455	Brain	0.8539	183.968	Brain	0.9017
ENSDARG00000001127	slc17a6a	solute carrier family 17 member 6a		107.387	Brain	0.951	138.661	Brain	0.9756
ENSDARG00000058015	ano3	anoctamin 3		27.9179	Brain	0.8772	32.4757	Brain	0.9233
ENSDARG00000051730	slc7a10b	solute carrier family 7 member 10b		14.6648	Brain	0.8986	32.0257	Brain	0.9039
ENSDARG00000090108	si:ch1073-174d20.1	dysbindin domain containing 1		17.5508	Brain	0.8091	19.8833	Brain	0.93
ENSDARG00000102453	slc1a2b	solute carrier family 1 member 2b		4970.85	Brain	0.8971	810.559	Brain	0.9798
