# Supplementary material for: Integrative mRNA and miRNA Expression Profiles from Developing Zebrafish Head Highlight Brain-Preference Genes and Regulatory Networks
Source: Mol Neurobiol. 2024 Jul 31;62(2):2148–62. doi: 10.1007/s12035-024-04364-5 (PMC11772381; doi:10.1007/s12035-024-04364-5)
Supplement: Supplementary file 4 — Supplementary file4 (XLSX 12 KB) [file 12035_2024_4364_MOESM4_ESM.xlsx]

## Sheet: Sheet1
ID	Description	GeneRatio	BgRatio	pvalue	p.adjust	qvalue	geneID	Count
DOID:1826	epilepsy syndrome	44/320	177/6268	1.72e-19	1.07e-16	1.03e-16	SLC2A1/STXBP1/SCN8A/CACNA1A/SYT1/NTNG1/GAD2/GABBR1/KCNA1/BDNF/GABRB3/PNOC/GFAP/GRM1/GAD1/CRH/GRIN2B/GRIA1/GRIA3/SERPINI1/GRIN2A/CALB2/SLC1A3/SYN2/GRIA2/GABRG2/LGI1/CNTNAP2/SV2A/KCNQ3/ADAM22/GABBR2/CACNA1E/SCN2A/GABRA1/LGI2/GABRB2/PDYN/KCNJ10/KCNQ2/SCN5A/GPHN/SLC1A2/SCN1B	44
DOID:936	brain disease	59/320	402/6268	3.35e-14	1.04e-11	9.98e-12	SLC2A1/STXBP1/SCN8A/CACNA1A/CHGA/CNR1/SYT1/ENO2/NTNG1/L1CAM/GAD2/GABBR1/KCNA1/BDNF/GABRB3/PNOC/GFAP/GRM1/GAD1/CRH/GRIN2B/TH/GRIA1/GRIA3/SERPINI1/GRIN2A/CALB2/SLC1A3/SYN2/GRIA2/GABRG2/CRHR1/LGI1/CNTNAP2/SV2A/KCNQ3/ADAM22/GABBR2/CACNA1E/SCN2A/MLC1/GABRA1/CHRM4/LGI2/GJC2/BRSK2/GABRB2/PDYN/KCNJ10/KCNQ2/SCN5A/PPP2R2B/GPHN/RIMS2/JPH3/SLC1A2/SNCB/SCN1B/ADCYAP1R1	59
DOID:2234	focal epilepsy	20/320	57/6268	1.74e-12	3.6e-10	3.46e-10	GABBR1/BDNF/GABRB3/PNOC/GRM1/CRH/GRIA1/GRIA3/SLC1A3/GRIA2/LGI1/CNTNAP2/GABBR2/SCN2A/LGI2/GABRB2/PDYN/KCNJ10/GPHN/SLC1A2	20
DOID:3328	temporal lobe epilepsy	17/320	48/6268	7.16e-11	1.11e-08	1.07e-08	GABBR1/BDNF/GABRB3/PNOC/GRM1/CRH/GRIA1/GRIA3/SLC1A3/GRIA2/LGI1/CNTNAP2/GABBR2/SCN2A/LGI2/GABRB2/PDYN/KCNJ10/GPHN/SLC1A2	17
DOID:0060037	developmental disorder of mental health	41/320	315/6268	1.7e-08	2.11e-06	2.03e-06	STXBP1/CAMK4/CACNA1A/LMO3/GABRA4/NTNG1/L1CAM/GABBR1/BDNF/SNAP25/GABRB3/GAD1/GRIN2B/CALB1/GRIA3/GRIN2A/CDK5R1/CADM1/SLC1A3/GRIA2/SMC1A/CNTNAP2/PRSS12/GABBR2/NRXN1/NLGN4X/SCN2A/GABRA1/EEF1A1/GRIK2/GABRA5/SEZ6L2/DOCK4/GRM8/PTPRN/NLGN1/NLGN4Y/BCL2/NTRK2/NLGN3/IL1RAPL1	41
DOID:0050701	electroclinical syndrome	10/320	26/6268	2.68e-07	2.77e-05	2.66e-05	SLC2A1/SCN8A/GABBR1/GABRB3/GABRG2/KCNQ3/CACNA1E/SCN2A/GABRA1/KCNQ2	10
DOID:2030	anxiety disorder	15/320	63/6268	3.94e-07	3.49e-05	3.35e-05	CNR1/GABBR1/BDNF/CRH/ADCYAP1/NPY/CRHR1/GABRA6/CNTNAP2/CCK/OPRL1/GRM8/NTRK3/GRM7/ADCYAP1R1	15
DOID:0060040	pervasive developmental disorder	26/320	175/6268	6.63e-07	4.68e-05	4.49e-05	GABRA4/NTNG1/GABBR1/BDNF/GABRB3/GAD1/CALB1/GRIN2A/CADM1/GRIA2/CNTNAP2/GABBR2/NRXN1/NLGN4X/SCN2A/GABRA1/GRIK2/GABRA5/SEZ6L2/DOCK4/GRM8/NLGN1/NLGN4Y/BCL2/NTRK2/NLGN3	26
DOID:0060041	autism spectrum disorder	25/320	165/6268	7.53e-07	4.68e-05	4.49e-05	GABRA4/GABBR1/BDNF/GABRB3/GAD1/CALB1/GRIN2A/CADM1/GRIA2/CNTNAP2/GABBR2/NRXN1/NLGN4X/SCN2A/GABRA1/GRIK2/GABRA5/SEZ6L2/DOCK4/GRM8/NLGN1/NLGN4Y/BCL2/NTRK2/NLGN3	25
DOID:12849	autistic disorder	25/320	165/6268	7.53e-07	4.68e-05	4.49e-05	GABRA4/GABBR1/BDNF/GABRB3/GAD1/CALB1/GRIN2A/CADM1/GRIA2/CNTNAP2/GABBR2/NRXN1/NLGN4X/SCN2A/GABRA1/GRIK2/GABRA5/SEZ6L2/DOCK4/GRM8/NLGN1/NLGN4Y/BCL2/NTRK2/NLGN3	25
DOID:3324	mood disorder	24/320	171/6268	5.06e-06	0.00028579	0.000274188	SCN8A/NTNG1/SLC17A7/BDNF/DSCAM/GFAP/GRIN1/ZNF804A/CRH/ADCYAP1/GRIN2B/GRIN2A/NAPG/ARRB1/SYN2/CAMK2A/GABRG2/SLC6A5/GABRA5/GABRB2/BCL2/CAMK2B/NLGN3/VGF	24
DOID:3312	bipolar disorder	21/320	139/6268	6.23e-06	0.000322266	0.000309183	SCN8A/NTNG1/SLC17A7/BDNF/DSCAM/GFAP/GRIN1/ZNF804A/ADCYAP1/GRIN2B/GRIN2A/NAPG/SYN2/CAMK2A/GABRG2/SLC6A5/GABRA5/GABRB2/BCL2/NLGN3/VGF	21
DOID:480	movement disease	13/320	61/6268	8.92e-06	0.000425921	0.00040863	SCN8A/CACNA1A/GAD2/BDNF/GABRB3/GAD1/TH/GABRG2/CRHR1/GABRA1/CHRM4/PPP2R2B/JPH3	13
DOID:0060038	specific developmental disorder	22/320	180/6268	0.000109912	0.00439743	0.00421891	STXBP1/CAMK4/CACNA1A/LMO3/L1CAM/BDNF/SNAP25/GRIN2B/GRIA3/GRIN2A/CDK5R1/SLC1A3/SMC1A/CNTNAP2/PRSS12/NRXN1/NLGN4X/EEF1A1/GRIK2/PTPRN/NLGN4Y/IL1RAPL1	22
DOID:594	panic disorder	8/320	31/6268	0.000118736	0.00439743	0.00421891	BDNF/CRH/CRHR1/GABRA6/CCK/OPRL1/GRM8/GRM7	8
DOID:0050704	childhood electroclinical syndrome	5/320	11/6268	0.000120381	0.00439743	0.00421891	SLC2A1/GABBR1/GABRB3/GABRG2/CACNA1E	5
DOID:1825	childhood absence epilepsy	5/320	11/6268	0.000120381	0.00439743	0.00421891	SLC2A1/GABBR1/GABRB3/GABRG2/CACNA1E	5
DOID:1059	intellectual disability	17/320	122/6268	0.000136091	0.00469512	0.00450452	STXBP1/CAMK4/CACNA1A/L1CAM/GRIN2B/GRIA3/GRIN2A/CDK5R1/SMC1A/CNTNAP2/PRSS12/NRXN1/NLGN4X/EEF1A1/GRIK2/NLGN4Y/IL1RAPL1	17
DOID:0050702	neonatal period electroclinical syndrome	4/320	7/6268	0.000206449	0.00674762	0.00647368	SCN8A/KCNQ3/SCN2A/KCNQ2	4
DOID:230	lateral sclerosis	14/320	101/6268	0.000556646	0.0172839	0.0165822	CHGA/NEFM/GRM1/GRIA1/GRIA3/GRIA4/SCG2/GRIA2/DCTN1/NEFL/UNC13A/DPP6/SLC1A2/VGF	14
DOID:2621	autonomic nervous system neoplasm	31/320	334/6268	0.000791548	0.0223432	0.0214362	CAMTA1/LMO3/SYT1/INA/CAMK2G/ENO2/L1CAM/BDNF/NEUROD1/SNAP25/VSNL1/ADCYAP1/TH/GPC3/NPY/SCG2/BIN1/CADM1/ELAVL4/RAP1GDS1/CXCR4/TRPC1/POU4F2/GAS7/SP1/FAM163A/BCL2/NTRK2/SHC3/DKK3/ADCYAP1R1	31
DOID:769	neuroblastoma	31/320	334/6268	0.000791548	0.0223432	0.0214362	CAMTA1/LMO3/SYT1/INA/CAMK2G/ENO2/L1CAM/BDNF/NEUROD1/SNAP25/VSNL1/ADCYAP1/TH/GPC3/NPY/SCG2/BIN1/CADM1/ELAVL4/RAP1GDS1/CXCR4/TRPC1/POU4F2/GAS7/SP1/FAM163A/BCL2/NTRK2/SHC3/DKK3/ADCYAP1R1	31
DOID:1192	peripheral nervous system neoplasm	32/320	354/6268	0.00102261	0.0272148	0.0261099	SLC2A1/CAMTA1/LMO3/SYT1/INA/CAMK2G/ENO2/L1CAM/BDNF/NEUROD1/SNAP25/VSNL1/ADCYAP1/TH/GPC3/NPY/SCG2/BIN1/CADM1/ELAVL4/RAP1GDS1/CXCR4/TRPC1/POU4F2/GAS7/SP1/FAM163A/BCL2/NTRK2/SHC3/DKK3/ADCYAP1R1	32
DOID:3602	toxic encephalopathy	8/320	42/6268	0.001087	0.0272148	0.0261099	SLC2A1/BDNF/CDK5R1/AVP/GRIA2/TRPC1/BCL2/SLC1A2	8
DOID:2843	long QT syndrome	4/320	10/6268	0.0010956	0.0272148	0.0261099	KCND2/KCND3/SCN5A/RYR2	4
DOID:1827	idiopathic generalized epilepsy	5/320	17/6268	0.00125032	0.0287572	0.0275898	CACNA1A/GAD2/GABRG2/SCN2A/SCN1B	5
DOID:2055	post-traumatic stress disorder	5/320	17/6268	0.00125032	0.0287572	0.0275898	CNR1/BDNF/ADCYAP1/NPY/ADCYAP1R1	5
DOID:332	amyotrophic lateral sclerosis	16/320	142/6268	0.00225318	0.0499723	0.0479436	GRM5/CHGA/BDNF/GRM1/GRIA1/GRIA3/GRIA4/SCG2/GRIA2/DCTN1/NEFL/UNC13A/GABRA1/DPP6/SLC1A2/VGF	16
