# Supplementary material for: Integrative mRNA and miRNA Expression Profiles from Developing Zebrafish Head Highlight Brain-Preference Genes and Regulatory Networks
Source: Mol Neurobiol. 2024 Jul 31;62(2):2148–62. doi: 10.1007/s12035-024-04364-5 (PMC11772381; doi:10.1007/s12035-024-04364-5)
Supplement: Supplementary file 5 — Supplementary file5 (XLSX 19 KB) [file 12035_2024_4364_MOESM5_ESM.xlsx]

## Sheet: Sheet1
Table S4. Expression of differential expression miRNAs
	average RPM
miRNA name	24h	48h	96h
dre-let-7a	327.055	4779.48	6261.59
dre-let-7b	7.2449	63.3431	75.6786
dre-let-7c-3p/7d-3p	21.4189	99.1668	25.276
dre-let-7c-5p	115.045	1592.76	1287.57
dre-let-7d-5p	12.8866	924.67	2095.26
dre-let-7e	168.636	175.582	475.715
dre-let-7f	23.2525	59.6425	171.663
dre-let-7g	133.459	654.262	1385.98
dre-let-7i	25.8129	35.1325	373.007
dre-let-7j	10.5128	21.7878	59.5638
dre-miR-100-3p	27.1899	43.764	13.1705
dre-miR-100-5p	10848.9	32729.8	27376
dre-miR-101a	452.298	355.628	765.187
dre-miR-101b	1648.5	604.607	256.425
dre-miR-103/107a-3p/107b	494.4	1001.73	1549.21
dre-miR-10a-3p	335.052	33.4221	14.6741
dre-miR-10a-5p	22797.4	3803.01	2136.79
dre-miR-10b-2-3p	51.8788	9.66963	3.6934
dre-miR-10b-3p	201.397	34.6159	12.2759
dre-miR-10b-5p	29129.7	8849.65	5739.59
dre-miR-10c-3p	112.956	28.3318	8.1201
dre-miR-10c-5p	7420.78	2963.06	1923.25
dre-miR-10d-3p	54.2247	6.78547	5.11823
dre-miR-10d-5p	2947.48	580.007	469.43
dre-miR-122	39.4493	68.0021	1028.96
dre-miR-124-3p	1783.15	7011.55	16028.2
dre-miR-124-4-5p	23.6244	197.894	167.06
dre-miR-124-5p	219.933	531.01	201.642
dre-miR-125a	832.193	16464.3	27479.9
dre-miR-125b-1-3p	285.591	1462.23	528.029
dre-miR-125b-3-3p	34.8917	239.892	59.0626
dre-miR-125b-5p	4717.42	28165.5	40796.7
dre-miR-125c-3p	72.0667	95.9208	16.9278
dre-miR-125c-5p	695.633	2859.42	2309.17
dre-miR-126b-3p	792.661	467.369	222.031
dre-miR-128-3p	5189.68	12792.6	20293.6
dre-miR-128-5p	193.229	454.95	256.192
dre-miR-129-1-3p/129-3-3p/129-3p	30.1284	136.223	372.067
dre-miR-129-5p	131.863	228.781	667.773
dre-miR-130c-5p	894.742	404.922	156.32
dre-miR-132-3p	8.8746	42.64	254.213
dre-miR-132-5p	4.47653	15.9503	0
dre-miR-133a-2-5p/133a-5p	186.29	46.5516	40.3434
dre-miR-133a-3p/133b-3p	891.777	358.961	630.833
dre-miR-133b-5p	44.5436	2.80857	2.29683
dre-miR-133c-3p	227.208	59.6205	133.924
dre-miR-133c-5p	30.12	4.47943	7.18267
dre-miR-135a/135b-5p	671.058	1373.8	1606.41
dre-miR-135c	46.4919	256.22	523.353
dre-miR-137-3p	67.4967	227.981	280.86
dre-miR-137-5p	40.457	80.8075	18.277
dre-miR-138-2-3p	2.7494	13.7693	8.51897
dre-miR-138-5p	12.3014	45.9808	94.4588
dre-miR-1388-5p	15.13	8.2482	35.9949
dre-miR-139-5p	60.9098	131.83	280.761
dre-miR-140-3p	2150.4	1816.71	6912.72
dre-miR-140-5p	90.9439	87.5997	330.169
dre-miR-143	917.133	7915.8	8092.33
dre-miR-144-3p	87.59	211.071	203.582
dre-miR-144-5p	359.709	316.037	103.878
dre-miR-145-3p	363.087	1762.7	692.895
dre-miR-145-5p	47.1044	423.872	463.792
dre-miR-146a	1705.34	895.543	1966.79
dre-miR-148	488.025	221.75	283.337
dre-miR-152	193.255	115.696	191.791
dre-miR-153a-3p	688.088	1571.77	1816.28
dre-miR-153a-5p	55.7972	56.0981	21.3175
dre-miR-153b-3p/153c-3p	1356.94	2648.5	2848.05
dre-miR-153c-5p	86.3362	96.138	31.3787
dre-miR-155	55.0652	43.519	9.49323
dre-miR-15b-3p	275.849	294.125	65.8513
dre-miR-15b-5p	292.943	271.329	107.439
dre-miR-15c	2045.75	1943.93	721.464
dre-miR-17a-2-3p/17a-3p	621.233	299.831	63.7259
dre-miR-17a-5p	1897.29	1468.64	495.474
dre-miR-181a-2-3p/181a-5-3p	966.438	3715.35	1468.96
dre-miR-181a-3-3p	89.5578	403.593	115.79
dre-miR-181a-3p	5187.11	10969.8	5320.42
dre-miR-181a-4-3p	1.1779	2.2613	20.953
dre-miR-181a-5p	11674.6	85484.3	132432
dre-miR-181b-3p	12.1242	39.1678	14.502
dre-miR-181b-5p/181c-5p	5324.93	27581.9	27036.2
dre-miR-181c-3p	122.311	485.291	100.479
dre-miR-182-3p	113.586	335.562	1383.5
dre-miR-182-5p	6001.84	14836.4	35558.5
dre-miR-183-3p	59.3639	99.0263	114.95
dre-miR-183-5p	10857.7	33156	72700.2
dre-miR-187	37.6399	116.015	344.117
dre-miR-18b-3p	41.167	33.6719	11.0918
dre-miR-18c	2773.2	3222.5	1106.67
dre-miR-190a	3.92083	6.92223	14.3807
dre-miR-190b	2.32633	128.333	636.206
dre-miR-192	1160.85	297.017	5985.75
dre-miR-193b-5p	201.389	86.6662	27.7672
dre-miR-194a	209.497	44.2371	616.247
dre-miR-194b	36.9447	13.5673	63.3525
dre-miR-196a-3p	47.773	1.79373	0.9943
dre-miR-196a-5p	530.091	16.1772	9.5182
dre-miR-196b	529.475	11.3174	3.98133
dre-miR-196c	155.64	4.9731	2.81467
dre-miR-196d	56.4831	11.0229	7.8081
dre-miR-199-3-3p	186.477	399.396	534.591
dre-miR-199-3p	1620.17	4913.67	7707.39
dre-miR-199-5p	36767.4	84406.8	139873
dre-miR-19b-3p/19c-3p	3471.14	3330.62	1406.81
dre-miR-19b-5p	31.4213	23.6975	6.25657
dre-miR-19c-5p	44.5285	34.8967	7.98067
dre-miR-19d-5p	53.3062	17.6194	6.7604
dre-miR-200a-5p	670.573	330.075	175.114
dre-miR-200b-5p	156.603	50.6109	27.7518
dre-miR-203a-3p	4246.72	1527.24	845.489
dre-miR-203a-5p	74.9078	21.3822	9.38957
dre-miR-203b-3p	12704.5	5674.61	3663.27
dre-miR-203b-5p	760.804	236.437	128.394
dre-miR-204-3-3p	171.671	91.958	31.1254
dre-miR-204-5p	8755.32	18202.1	17413
dre-miR-205-5p	23958.1	11142	8401.23
dre-miR-206-3p	40704.6	4492.23	7446.57
dre-miR-206-5p	93.5284	15.0668	10.0202
dre-miR-20a-3p	313.901	196.211	69.9768
dre-miR-20a-5p	6005.55	4552.96	1632.74
dre-miR-20b-3p	27.0984	21.4347	8.95383
dre-miR-20b-5p	722.148	782.058	193.238
dre-miR-210-5p	887.891	601.92	264.138
dre-miR-212-5p	28.1121	214.215	2240.04
dre-miR-212/212-3p	0.460267	7.1214	45.999
dre-miR-214	250.901	739.585	1305.23
dre-miR-216a	850.096	8433.26	10395
dre-miR-216b	1228.54	5748.72	3354.23
dre-miR-217	590.099	2626.82	1807.43
dre-miR-2185-5p	37.473	22.9927	10.3847
dre-miR-2187-3p	3.4829	4.29743	11.35
dre-miR-2187-5p	1.1276	2.26907	9.89017
dre-miR-2188-3p	106.771	451.948	108.287
dre-miR-2188-5p	52.3351	384.315	290.156
dre-miR-2189	229.247	84.2882	34.5845
dre-miR-219-3p	493.726	348.117	58.2073
dre-miR-219-5p	4426.4	5495.84	1314.45
dre-miR-2191	14.007	39.8676	66.0508
dre-miR-221-3p	4017.25	2226.16	1274.66
dre-miR-222a-3p	17880.6	5603.65	4184.1
dre-miR-222a-5p	1520.38	634.052	365.376
dre-miR-222b	0	4.7796	6.4159
dre-miR-22b-3p	42.4071	21.1582	16.9152
dre-miR-23a-3p	116.254	166.477	469.441
dre-miR-23b/23b-3p	463.174	538.788	838.05
dre-miR-24/24b-3p	172.049	192.374	493.001
dre-miR-24b-5p	25.7492	21.3117	48.2479
dre-miR-25-3p	8927.88	8538.64	2753.39
dre-miR-25-5p	159.034	69.6104	12.9904
dre-miR-26a-2-3p	47.9845	37.5236	15.5179
dre-miR-26a-3p	359.804	178.176	85.3142
dre-miR-27a-3p	119.477	130.312	381.298
dre-miR-27b-3p/27d	5671.09	7282.5	15581.4
dre-miR-27b-5p	32.5899	28.8065	49.8458
dre-miR-27c-3p	295.547	488.631	925.979
dre-miR-27e	39.2091	55.802	181.624
dre-miR-29b/29b3-3p	5.23117	3.52807	25.2013
dre-miR-301b-5p	1085.25	562.546	194.606
dre-miR-301c-5p	585.031	311.576	112.157
dre-miR-30a-3p	108.457	74.1415	16.345
dre-miR-30a-5p	1243.85	3714.08	598.157
dre-miR-30c-3p	153.307	67.1753	58.6213
dre-miR-338-5p	30.7188	57.3517	66.7114
dre-miR-338/338-3p	69.0206	200.31	412.916
dre-miR-34a	13.652	12.8893	28.6438
dre-miR-34c-5p	23.1972	42.086	58.8442
dre-miR-363-3p	27930.4	28284.5	8775.44
dre-miR-429b	24.6404	60.5837	66.385
dre-miR-430a-11-5p/430a-12-5p/430a-13-5p/430a-14-5p/430a-15-5p/430a-16-5p/430a-17-5p/430a-4-5p/430i-5p	1981.82	425.809	60.3973
dre-miR-430a-3p	203449	25664.7	1462.98
dre-miR-430a-5p	1113.31	237.134	36.3098
dre-miR-430b-3p	158152	14392.6	679.179
dre-miR-430b-5p	6472.53	1073.38	151.16
dre-miR-430c-3p	10802.3	728.781	49.8088
dre-miR-430c-5p	322.27	69.2489	11.1168
dre-miR-430i-3p	115.639	14.9033	1.5118
dre-miR-454a	40.8309	108.269	178.267
dre-miR-455-2-5p/455-5p	245.99	263.171	826.923
dre-miR-455-3p	130.532	131.831	544.204
dre-miR-457b-3p	25.401	22.191	8.04677
dre-miR-458-3p	76.2645	136.304	416.444
dre-miR-459-3p	0	3.48793	40.6323
dre-miR-460-3p	6.67923	9.647	28.2307
dre-miR-460-5p	10.8196	14.8836	37.8594
dre-miR-462	70.7997	35.9326	123.38
dre-miR-489	18.4524	68.6797	276.152
dre-miR-499-3p	136.059	133.779	31.5944
dre-miR-499-5p	131.809	116.386	225.474
dre-miR-7145	149.126	63.2905	34.7868
dre-miR-7148-5p	33.7996	17.4462	8.81653
dre-miR-722	114.141	26.8345	51.7547
dre-miR-723-3p	19.7819	55.9742	159.71
dre-miR-724	74.6421	456.217	2030.25
dre-miR-725-5p	81.4705	31.6329	20.9157
dre-miR-726	10.9182	21.3173	693.861
dre-miR-727-3p	17.823	41.0137	147.962
dre-miR-727-5p	11.6554	22.2609	58.9615
dre-miR-728	1.3157	1.97513	5.94863
dre-miR-729	7.67477	3.89373	186.903
dre-miR-730	16.7253	37.9014	115.952
dre-miR-732	9.00113	9.23427	19.4183
dre-miR-733	21.5931	12.4924	5.15243
dre-miR-734	5.7824	37.9125	175.229
dre-miR-736	39.9752	23.0382	11.1318
dre-miR-7a	221.805	1178.09	2113.47
dre-miR-9-3p	384.812	7490.79	4497.17
dre-miR-9-4-3p	930.714	38460.8	17618.2
dre-miR-9-5p	4401.9	62329.4	39163.4
dre-miR-9-7-3p	567.047	44516.6	20972.1
dre-miR-92a-2-5p	322.051	112.883	17.2099
dre-miR-92a-3p	33960.4	26254.4	7578.44
dre-miR-92a-5p	958.089	442.512	50.4755
dre-miR-92b-3p	15674.8	16114.9	4421.16
dre-miR-92b-5p	113.307	54.1566	9.2013
dre-miR-93	1132.29	1067.86	413.727
dre-miR-96-5p	1834.63	4426.22	11850.3
dre-miR-99	3569.72	30479.4	23859.9
