# Supplementary material for: Integrative mRNA and miRNA Expression Profiles from Developing Zebrafish Head Highlight Brain-Preference Genes and Regulatory Networks
Source: Mol Neurobiol. 2024 Jul 31;62(2):2148–62. doi: 10.1007/s12035-024-04364-5 (PMC11772381; doi:10.1007/s12035-024-04364-5)
Supplement: Supplementary file 6 — Supplementary file6 (XLSX 1003 KB) [file 12035_2024_4364_MOESM6_ESM.xlsx]

## Sheet: Sheet1
miRNA	ENSEMBL	SYMBOL	gene_type	ncbi_id	cor	cor_pval	rowMax_DevYuefeng	Max_grp_DevYuefeng	tau_DevYuefeng	rowMax_DevPNAS	Max_grp_DevPNAS	tau_DevPNAS	Ensembl	Family	tf	24h-1_mir	24h-2_mir	24h-3_mir	48h-1_mir	48h-2_mir	48h-3_mir	96h-1_mir	96h-2_mir	96h-3_mir	24h_mir	48h_mir	96h_mir	max_mir	24h-1_gene	24h-2_gene	24h-3_gene	48h-1_gene	48h-2_gene	48h-3_gene	96h-1_gene	96h-2_gene	96h-3_gene	24h_gene	48h_gene	96h_gene	max_gene
dre-miR-103	ENSDARG00000037178	zic2b	mRNA	570746	-0.683627	0.00998485	5.73458	Brain	0.8355	9.19794	Brain	0.8879	ENSDARG00000037178	zf-C2H2	yes	350.344	324.709	323.023	756.085	629.523	662.401	1048.84	1094.21	1013.54	332.692	682.67	1052.2	1052.2	65.48	71.79	57.37	41.94	22.44	26.8	9.51	10.58	11.48	64.88	30.3933	10.5233	71.79
dre-miR-107a-3p	ENSDARG00000037178	zic2b	mRNA	570746	-0.723186	0.00521373	5.73458	Brain	0.8355	9.19794	Brain	0.8879	ENSDARG00000037178	zf-C2H2	yes	78.3914	78.8114	71.7979	164.7	191.399	185.056	255.287	267.993	277.576	76.3336	180.385	266.952	266.952	65.48	71.79	57.37	41.94	22.44	26.8	9.51	10.58	11.48	64.88	30.3933	10.5233	71.79
dre-miR-124-4-5p	ENSDARG00000037178	zic2b	mRNA	570746	-0.637859	0.0189954	5.73458	Brain	0.8355	9.19794	Brain	0.8879	ENSDARG00000037178	zf-C2H2	yes	16.2308	18.2496	17.9833	127.75	220.096	196.606	114.32	134.492	203.458	17.4879	181.484	150.756	181.484	65.48	71.79	57.37	41.94	22.44	26.8	9.51	10.58	11.48	64.88	30.3933	10.5233	71.79
dre-miR-454a	ENSDARG00000037178	zic2b	mRNA	570746	-0.70854	0.00670993	5.73458	Brain	0.8355	9.19794	Brain	0.8879	ENSDARG00000037178	zf-C2H2	yes	17.9575	33.3901	37.3187	75.5692	94.2777	99.9465	175.102	135.025	144.164	29.5554	89.9311	151.43	151.43	65.48	71.79	57.37	41.94	22.44	26.8	9.51	10.58	11.48	64.88	30.3933	10.5233	71.79
dre-miR-10b-5p	ENSDARG00000010957	mpp2b	mRNA	431770	-0.565971	0.0437759	64.1335	Brain	0.867	109.44	Brain	0.8579				30660.4	20653.9	31366.5	4055.97	11530.8	9660.25	7343.34	5027.52	3874.34	27560.2	8415.69	5415.06	27560.2	2.05	1.23	1.45	6.05	11.66	8.99	21.52	21.75	21.99	1.57667	8.9	21.7533	21.99
dre-miR-18a	ENSDARG00000010957	mpp2b	mRNA	431770	-0.687344	0.00943196	64.1335	Brain	0.867	109.44	Brain	0.8579				180.093	195.88	187.405	240.367	172.785	211.62	80.2652	100.754	113.376	187.792	208.257	98.132	208.257	2.05	1.23	1.45	6.05	11.66	8.99	21.52	21.75	21.99	1.57667	8.9	21.7533	21.99
dre-miR-454b	ENSDARG00000010957	mpp2b	mRNA	431770	-0.679932	0.0105585	64.1335	Brain	0.867	109.44	Brain	0.8579				1262.9	1707.36	2041.98	1311.31	1251.98	1340.53	910.048	1043.72	869.054	1670.74	1301.27	940.94	1670.74	2.05	1.23	1.45	6.05	11.66	8.99	21.52	21.75	21.99	1.57667	8.9	21.7533	21.99
dre-miR-15b-5p	ENSDARG00000068691	kctd4	mRNA	792402	-0.67708	0.0110181	37.2021	Brain	0.9867	61.2467	Brain	0.9851				292.5	280.504	253.253	334.706	212.34	228.855	86.8667	111.721	104.417	275.419	258.634	101.001	275.419	0.94	1.03	0.44	4.85	6.42	6.37	14.06	20.8	15.24	0.803333	5.88	16.7	20.8
dre-miR-17a-5p	ENSDARG00000068691	kctd4	mRNA	792402	-0.656508	0.0147965	37.2021	Brain	0.9867	61.2467	Brain	0.9851				1594.25	1809.96	1799.95	1885.69	911.15	1215.44	317.196	524.867	474.763	1734.72	1337.43	438.942	1734.72	0.94	1.03	0.44	4.85	6.42	6.37	14.06	20.8	15.24	0.803333	5.88	16.7	20.8
dre-miR-20b-5p	ENSDARG00000068691	kctd4	mRNA	792402	-0.61873	0.0241658	37.2021	Brain	0.9867	61.2467	Brain	0.9851				563.072	710.925	715.816	1027.51	480.609	601.456	108.04	202.347	188.553	663.271	703.19	166.313	703.19	0.94	1.03	0.44	4.85	6.42	6.37	14.06	20.8	15.24	0.803333	5.88	16.7	20.8
dre-miR-20a-5p	ENSDARG00000068691	kctd4	mRNA	792402	-0.654359	0.015241	37.2021	Brain	0.9867	61.2467	Brain	0.9851				5105.98	6064.15	5632.01	5746.01	3153.99	3847.99	1106	1889.66	1534	5600.71	4249.33	1509.89	5600.71	0.94	1.03	0.44	4.85	6.42	6.37	14.06	20.8	15.24	0.803333	5.88	16.7	20.8
dre-miR-130c-5p	ENSDARG00000068691	kctd4	mRNA	792402	-0.57295	0.0406816	37.2021	Brain	0.9867	61.2467	Brain	0.9851				774.59	1008.06	682.418	334.607	365.649	446.783	145.395	113.549	178.453	821.688	382.347	145.799	821.688	0.94	1.03	0.44	4.85	6.42	6.37	14.06	20.8	15.24	0.803333	5.88	16.7	20.8
dre-miR-200a-5p	ENSDARG00000068691	kctd4	mRNA	792402	-0.561224	0.0459749	37.2021	Brain	0.9867	61.2467	Brain	0.9851				629.376	750.128	478.382	310.925	305.67	308.724	136.217	101.364	249.965	619.295	308.439	162.515	619.295	0.94	1.03	0.44	4.85	6.42	6.37	14.06	20.8	15.24	0.803333	5.88	16.7	20.8
dre-miR-15c	ENSDARG00000068691	kctd4	mRNA	792402	-0.678253	0.0108273	37.2021	Brain	0.9867	61.2467	Brain	0.9851				2190.3	1951.36	1679.34	2120.06	1498.27	1925.46	552.598	781.97	696.465	1940.33	1847.93	677.011	1940.33	0.94	1.03	0.44	4.85	6.42	6.37	14.06	20.8	15.24	0.803333	5.88	16.7	20.8
dre-miR-17a-3p	ENSDARG00000037921	gng13b	mRNA	436673	-0.613437	0.025764	93.3812	Brain	0.7105	133.021	Brain	0.8204				578.784	577.23	423.08	283.606	211.823	257.285	35.8255	50.4915	65.1587	526.365	250.904	50.4919	526.365	2.34	1.2	1.31	5.2	28.18	19.93	29.05	34.18	47.44	1.61667	17.77	36.89	47.44
dre-miR-20b-5p	ENSDARG00000037921	gng13b	mRNA	436673	-0.632562	0.0203354	93.3812	Brain	0.7105	133.021	Brain	0.8204				563.072	710.925	715.816	1027.51	480.609	601.456	108.04	202.347	188.553	663.271	703.19	166.313	703.19	2.34	1.2	1.31	5.2	28.18	19.93	29.05	34.18	47.44	1.61667	17.77	36.89	47.44
dre-miR-21	ENSDARG00000037921	gng13b	mRNA	436673	-0.654634	0.0151835	93.3812	Brain	0.7105	133.021	Brain	0.8204				13590.2	14982.4	16782.5	15937.9	13036.7	13956.5	5904.76	6265.59	6982.16	15118.4	14310.4	6384.17	15118.4	2.34	1.2	1.31	5.2	28.18	19.93	29.05	34.18	47.44	1.61667	17.77	36.89	47.44
dre-miR-25-5p	ENSDARG00000037921	gng13b	mRNA	436673	-0.605023	0.0284633	93.3812	Brain	0.7105	133.021	Brain	0.8204				174.395	151.405	105.06	83.3325	50.4997	57.125	7.1651	8.3772	18.0001	143.62	63.6524	11.1808	143.62	2.34	1.2	1.31	5.2	28.18	19.93	29.05	34.18	47.44	1.61667	17.77	36.89	47.44
dre-miR-26a-3p	ENSDARG00000037921	gng13b	mRNA	436673	-0.5768	0.0390443	93.3812	Brain	0.7105	133.021	Brain	0.8204				360.359	388.515	260.014	198.013	165.546	146.144	86.8667	49.1968	106.86	336.296	169.901	80.9746	336.296	2.34	1.2	1.31	5.2	28.18	19.93	29.05	34.18	47.44	1.61667	17.77	36.89	47.44
dre-miR-30e-3p	ENSDARG00000037921	gng13b	mRNA	436673	-0.554646	0.0491523	93.3812	Brain	0.7105	133.021	Brain	0.8204				1151.87	1071.32	934.86	904.57	944.845	937.898	748.149	588.686	788.909	1052.68	929.104	708.581	1052.68	2.34	1.2	1.31	5.2	28.18	19.93	29.05	34.18	47.44	1.61667	17.77	36.89	47.44
dre-miR-92a-2-5p	ENSDARG00000037921	gng13b	mRNA	436673	-0.58629	0.0352125	93.3812	Brain	0.7105	133.021	Brain	0.8204				270.917	368.237	264.07	122.247	84.0226	112.384	12.9616	12.185	23.7015	301.075	106.218	16.2827	301.075	2.34	1.2	1.31	5.2	28.18	19.93	29.05	34.18	47.44	1.61667	17.77	36.89	47.44
dre-miR-93	ENSDARG00000037921	gng13b	mRNA	436673	-0.687189	0.00945461	93.3812	Brain	0.7105	133.021	Brain	0.8204				957.964	1110.8	1133.89	1362.8	698.379	960.286	323.878	453.205	380.527	1067.55	1007.16	385.87	1067.55	2.34	1.2	1.31	5.2	28.18	19.93	29.05	34.18	47.44	1.61667	17.77	36.89	47.44
dre-miR-200b-3p	ENSDARG00000037921	gng13b	mRNA	436673	-0.575232	0.0397052	93.3812	Brain	0.7105	133.021	Brain	0.8204				3123.4	6446.32	6027.78	4635.07	2863.83	3152.71	3170.03	2566.99	2338.47	5199.16	3550.54	2691.83	5199.16	2.34	1.2	1.31	5.2	28.18	19.93	29.05	34.18	47.44	1.61667	17.77	36.89	47.44
dre-miR-301b-5p	ENSDARG00000037921	gng13b	mRNA	436673	-0.579012	0.0381254	93.3812	Brain	0.7105	133.021	Brain	0.8204				785.814	1432.39	889.969	595.906	511.633	511.015	170.352	156.044	230.173	1036.06	539.518	185.523	1036.06	2.34	1.2	1.31	5.2	28.18	19.93	29.05	34.18	47.44	1.61667	17.77	36.89	47.44
dre-miR-16c-3p	ENSDARG00000056511	arr3a	mRNA	436678	-0.641306	0.0181594	2.82552	Brain	0.9947	2.1171	Brain	0.9427				369.683	374.456	310.854	420.79	389.262	454.601	214.953	224.127	228.707	351.664	421.551	222.596	421.551	0.14	0.56	0.54	5.11	8.57	7.51	504.47	377.17	365.83	0.413333	7.06333	415.823	504.47
dre-miR-21	ENSDARG00000056511	arr3a	mRNA	436678	-0.74355	0.00357576	2.82552	Brain	0.9947	2.1171	Brain	0.9427				13590.2	14982.4	16782.5	15937.9	13036.7	13956.5	5904.76	6265.59	6982.16	15118.4	14310.4	6384.17	15118.4	0.14	0.56	0.54	5.11	8.57	7.51	504.47	377.17	365.83	0.413333	7.06333	415.823	504.47
dre-miR-17a-5p	ENSDARG00000044861	opn1lw2	mRNA	436716	-0.584153	0.0360502	1.59177	Brain	0.9453	1.34177	Testis	0.9509				1594.25	1809.96	1799.95	1885.69	911.15	1215.44	317.196	524.867	474.763	1734.72	1337.43	438.942	1734.72	0.06	0.15	0.12	3.32	3.48	2.74	728.2	1259.34	1504.59	0.11	3.18	1164.04	1504.59
dre-miR-18c	ENSDARG00000044861	opn1lw2	mRNA	436716	-0.591294	0.0333063	1.59177	Brain	0.9453	1.34177	Testis	0.9509				2578.46	2622.54	2666.53	4322.18	2342.89	2506.21	893.463	1100.76	1139.95	2622.51	3057.1	1044.72	3057.1	0.06	0.15	0.12	3.32	3.48	2.74	728.2	1259.34	1504.59	0.11	3.18	1164.04	1504.59
dre-miR-210-3p	ENSDARG00000018997	cplx2l	mRNA	436732	-0.57692	0.0389938	604.648	Brain	0.7681	432.671	Brain	0.759				259.866	142.212	195.923	257.564	131.506	124.022	88.3964	77.5269	151.168	199.334	171.031	105.697	199.334	6.05	5.72	5.61	11.86	15.08	13.72	33.77	36.31	29.4	5.79333	13.5533	33.16	36.31
dre-miR-219-5p	ENSDARG00000018997	cplx2l	mRNA	436732	-0.609906	0.0268729	604.648	Brain	0.7681	432.671	Brain	0.759				3919.23	4340.85	3870.87	4972.34	4269.04	6234.18	952.877	1450.77	1328.67	4043.65	5158.52	1244.11	5158.52	6.05	5.72	5.61	11.86	15.08	13.72	33.77	36.31	29.4	5.79333	13.5533	33.16	36.31
dre-miR-25-5p	ENSDARG00000018997	cplx2l	mRNA	436732	-0.639639	0.0185604	604.648	Brain	0.7681	432.671	Brain	0.759				174.395	151.405	105.06	83.3325	50.4997	57.125	7.1651	8.3772	18.0001	143.62	63.6524	11.1808	143.62	6.05	5.72	5.61	11.86	15.08	13.72	33.77	36.31	29.4	5.79333	13.5533	33.16	36.31
dre-miR-130b	ENSDARG00000018997	cplx2l	mRNA	436732	-0.616843	0.024727	604.648	Brain	0.7681	432.671	Brain	0.759				134.681	131.127	125.477	160.474	87.9006	96.4817	78.5745	85.6756	85.1136	130.429	114.952	83.1212	130.429	6.05	5.72	5.61	11.86	15.08	13.72	33.77	36.31	29.4	5.79333	13.5533	33.16	36.31
dre-miR-130c-5p	ENSDARG00000018997	cplx2l	mRNA	436732	-0.61918	0.0240333	604.648	Brain	0.7681	432.671	Brain	0.759				774.59	1008.06	682.418	334.607	365.649	446.783	145.395	113.549	178.453	821.688	382.347	145.799	821.688	6.05	5.72	5.61	11.86	15.08	13.72	33.77	36.31	29.4	5.79333	13.5533	33.16	36.31
dre-miR-301b-5p	ENSDARG00000018997	cplx2l	mRNA	436732	-0.62724	0.0217513	604.648	Brain	0.7681	432.671	Brain	0.759				785.814	1432.39	889.969	595.906	511.633	511.015	170.352	156.044	230.173	1036.06	539.518	185.523	1036.06	6.05	5.72	5.61	11.86	15.08	13.72	33.77	36.31	29.4	5.79333	13.5533	33.16	36.31
dre-miR-301c-5p	ENSDARG00000018997	cplx2l	mRNA	436732	-0.62787	0.0215801	604.648	Brain	0.7681	432.671	Brain	0.759				482.09	772.028	411.993	321.636	286.539	284.736	96.286	84.8378	137.485	555.37	297.637	106.203	555.37	6.05	5.72	5.61	11.86	15.08	13.72	33.77	36.31	29.4	5.79333	13.5533	33.16	36.31
dre-miR-18c	ENSDARG00000042948	dnajc5aa	mRNA	386768	-0.571897	0.041138	192.058	Brain	0.768	211.366	Brain	0.8285				2578.46	2622.54	2666.53	4322.18	2342.89	2506.21	893.463	1100.76	1139.95	2622.51	3057.1	1044.72	3057.1	9.76	8.07	8.81	21.94	26.04	28.99	49.6	75.49	69.08	8.88	25.6567	64.7233	75.49
dre-miR-15c	ENSDARG00000042948	dnajc5aa	mRNA	386768	-0.694437	0.00844175	192.058	Brain	0.768	211.366	Brain	0.8285				2190.3	1951.36	1679.34	2120.06	1498.27	1925.46	552.598	781.97	696.465	1940.33	1847.93	677.011	1940.33	9.76	8.07	8.81	21.94	26.04	28.99	49.6	75.49	69.08	8.88	25.6567	64.7233	75.49
dre-miR-18a	ENSDARG00000043474	atp2b3a	mRNA	436745	-0.684462	0.00985857	315.174	Brain	0.8375	224.099	Brain	0.9051				180.093	195.88	187.405	240.367	172.785	211.62	80.2652	100.754	113.376	187.792	208.257	98.132	208.257	4.43	2.69	3.59	15.09	25.91	20.95	77.26	95.67	81.65	3.57	20.65	84.86	95.67
dre-miR-222a-5p	ENSDARG00000018270	olfm1a	mRNA	436764	-0.564891	0.0442695	942.226	Brain	0.8787	746.417	Brain	0.9209				1246.67	1756.56	1254.64	633.543	587.813	559.967	345.535	308.813	351.043	1419.29	593.775	335.13	1419.29	5.16	4.65	3.52	14.08	15.68	17.9	45.68	51.14	44.06	4.44333	15.8867	46.96	51.14
dre-miR-17a-5p	ENSDARG00000018270	olfm1a	mRNA	436764	-0.718748	0.00563679	942.226	Brain	0.8787	746.417	Brain	0.9209				1594.25	1809.96	1799.95	1885.69	911.15	1215.44	317.196	524.867	474.763	1734.72	1337.43	438.942	1734.72	5.16	4.65	3.52	14.08	15.68	17.9	45.68	51.14	44.06	4.44333	15.8867	46.96	51.14
dre-miR-20a-5p	ENSDARG00000018270	olfm1a	mRNA	436764	-0.720053	0.00550978	942.226	Brain	0.8787	746.417	Brain	0.9209				5105.98	6064.15	5632.01	5746.01	3153.99	3847.99	1106	1889.66	1534	5600.71	4249.33	1509.89	5600.71	5.16	4.65	3.52	14.08	15.68	17.9	45.68	51.14	44.06	4.44333	15.8867	46.96	51.14
dre-miR-30e-3p	ENSDARG00000018270	olfm1a	mRNA	436764	-0.704791	0.00714099	942.226	Brain	0.8787	746.417	Brain	0.9209				1151.87	1071.32	934.86	904.57	944.845	937.898	748.149	588.686	788.909	1052.68	929.104	708.581	1052.68	5.16	4.65	3.52	14.08	15.68	17.9	45.68	51.14	44.06	4.44333	15.8867	46.96	51.14
dre-miR-93	ENSDARG00000018270	olfm1a	mRNA	436764	-0.720115	0.00550372	942.226	Brain	0.8787	746.417	Brain	0.9209				957.964	1110.8	1133.89	1362.8	698.379	960.286	323.878	453.205	380.527	1067.55	1007.16	385.87	1067.55	5.16	4.65	3.52	14.08	15.68	17.9	45.68	51.14	44.06	4.44333	15.8867	46.96	51.14
dre-miR-10a-5p	ENSDARG00000045087	cdk5r1b	mRNA	436788	-0.617331	0.0245809	212.312	Brain	0.9548	154.009	Brain	0.9498				24690.5	16493.8	23564.2	1164.98	5166.66	4444.82	2736.02	1797.74	1437.73	21582.8	3592.15	1990.5	21582.8	3.52	2.85	2.96	31.68	56.32	51.47	63.33	89.56	79.53	3.11	46.49	77.4733	89.56
dre-miR-10a-3p	ENSDARG00000045087	cdk5r1b	mRNA	436788	-0.615731	0.0250621	212.312	Brain	0.9548	154.009	Brain	0.9498				366.402	219.807	328.161	15.1335	38.6073	33.049	15.6988	9.748	11.9729	304.79	28.9299	12.4732	304.79	3.52	2.85	2.96	31.68	56.32	51.47	63.33	89.56	79.53	3.11	46.49	77.4733	89.56
dre-miR-10b-5p	ENSDARG00000045087	cdk5r1b	mRNA	436788	-0.616846	0.0247261	212.312	Brain	0.9548	154.009	Brain	0.9498				30660.4	20653.9	31366.5	4055.97	11530.8	9660.25	7343.34	5027.52	3874.34	27560.2	8415.69	5415.06	27560.2	3.52	2.85	2.96	31.68	56.32	51.47	63.33	89.56	79.53	3.11	46.49	77.4733	89.56
dre-miR-205-5p	ENSDARG00000045087	cdk5r1b	mRNA	436788	-0.668787	0.0124408	212.312	Brain	0.9548	154.009	Brain	0.9498				26678.6	20184.8	19550.4	13698.3	8498.09	8542.45	7836.2	7425.29	7632.61	22137.9	10246.3	7631.37	22137.9	3.52	2.85	2.96	31.68	56.32	51.47	63.33	89.56	79.53	3.11	46.49	77.4733	89.56
dre-miR-210-5p	ENSDARG00000045087	cdk5r1b	mRNA	436788	-0.687862	0.00935682	212.312	Brain	0.9548	154.009	Brain	0.9498				1045.68	668.072	784.368	895.529	407.445	397.21	214.792	216.435	301.033	832.707	566.728	244.087	832.707	3.52	2.85	2.96	31.68	56.32	51.47	63.33	89.56	79.53	3.11	46.49	77.4733	89.56
dre-miR-210-3p	ENSDARG00000045087	cdk5r1b	mRNA	436788	-0.571991	0.0410974	212.312	Brain	0.9548	154.009	Brain	0.9498				259.866	142.212	195.923	257.564	131.506	124.022	88.3964	77.5269	151.168	199.334	171.031	105.697	199.334	3.52	2.85	2.96	31.68	56.32	51.47	63.33	89.56	79.53	3.11	46.49	77.4733	89.56
dre-miR-221-3p	ENSDARG00000045087	cdk5r1b	mRNA	436788	-0.703499	0.00729429	212.312	Brain	0.9548	154.009	Brain	0.9498				3093.01	3216.94	4245.95	2885.19	1306.53	1512.52	1169.28	1056.67	985.037	3518.63	1901.41	1070.33	3518.63	3.52	2.85	2.96	31.68	56.32	51.47	63.33	89.56	79.53	3.11	46.49	77.4733	89.56
dre-miR-222a-3p	ENSDARG00000045087	cdk5r1b	mRNA	436788	-0.66185	0.0137337	212.312	Brain	0.9548	154.009	Brain	0.9498				16739.3	17559.8	16574.6	6559.09	4563.5	4739.6	4087.49	4012.05	3183.09	16957.9	5287.4	3760.88	16957.9	3.52	2.85	2.96	31.68	56.32	51.47	63.33	89.56	79.53	3.11	46.49	77.4733	89.56
dre-miR-430a-3p	ENSDARG00000045087	cdk5r1b	mRNA	436788	-0.659689	0.0141566	212.312	Brain	0.9548	154.009	Brain	0.9498				170576	197280	188900	38006.6	13637.6	18277.2	521.523	1901.92	1464.85	185585	23307.1	1296.1	185585	3.52	2.85	2.96	31.68	56.32	51.47	63.33	89.56	79.53	3.11	46.49	77.4733	89.56
dre-miR-430c-3p	ENSDARG00000045087	cdk5r1b	mRNA	436788	-0.636767	0.0192661	212.312	Brain	0.9548	154.009	Brain	0.9498				11020.4	9607.83	8566.12	1026.23	419.682	505.152	14.0887	73.8714	41.7016	9731.45	650.354	43.2206	9731.45	3.52	2.85	2.96	31.68	56.32	51.47	63.33	89.56	79.53	3.11	46.49	77.4733	89.56
dre-miR-10c-5p	ENSDARG00000045087	cdk5r1b	mRNA	436788	-0.640187	0.0184278	212.312	Brain	0.9548	154.009	Brain	0.9498				8197.26	5699.97	7187.5	1996.54	3595.22	2830.31	2483.55	1716.48	1199.33	7028.24	2807.36	1799.79	7028.24	3.52	2.85	2.96	31.68	56.32	51.47	63.33	89.56	79.53	3.11	46.49	77.4733	89.56
dre-miR-10c-3p	ENSDARG00000045087	cdk5r1b	mRNA	436788	-0.670211	0.0121871	212.312	Brain	0.9548	154.009	Brain	0.9498				111.198	93.6815	97.8939	24.1743	29.3864	23.6318	8.7752	5.9402	6.5159	100.925	25.7308	7.0771	100.925	3.52	2.85	2.96	31.68	56.32	51.47	63.33	89.56	79.53	3.11	46.49	77.4733	89.56
dre-miR-10d-5p	ENSDARG00000045087	cdk5r1b	mRNA	436788	-0.585721	0.0354342	212.312	Brain	0.9548	154.009	Brain	0.9498				3371.35	2053.83	2838.65	71.9332	762.925	784.736	445.846	510.55	344.364	2754.61	539.865	433.587	2754.61	3.52	2.85	2.96	31.68	56.32	51.47	63.33	89.56	79.53	3.11	46.49	77.4733	89.56
dre-miR-17a-5p	ENSDARG00000045087	cdk5r1b	mRNA	436788	-0.706374	0.00695653	212.312	Brain	0.9548	154.009	Brain	0.9498				1594.25	1809.96	1799.95	1885.69	911.15	1215.44	317.196	524.867	474.763	1734.72	1337.43	438.942	1734.72	3.52	2.85	2.96	31.68	56.32	51.47	63.33	89.56	79.53	3.11	46.49	77.4733	89.56
dre-miR-20a-3p	ENSDARG00000045087	cdk5r1b	mRNA	436788	-0.71897	0.00561499	212.312	Brain	0.9548	154.009	Brain	0.9498				281.795	275.908	210.932	187.4	117.976	139.659	39.1263	50.263	54.7333	256.211	148.345	48.0409	256.211	3.52	2.85	2.96	31.68	56.32	51.47	63.33	89.56	79.53	3.11	46.49	77.4733	89.56
dre-miR-21	ENSDARG00000045087	cdk5r1b	mRNA	436788	-0.670351	0.0121624	212.312	Brain	0.9548	154.009	Brain	0.9498				13590.2	14982.4	16782.5	15937.9	13036.7	13956.5	5904.76	6265.59	6982.16	15118.4	14310.4	6384.17	15118.4	3.52	2.85	2.96	31.68	56.32	51.47	63.33	89.56	79.53	3.11	46.49	77.4733	89.56
dre-miR-30e-3p	ENSDARG00000045087	cdk5r1b	mRNA	436788	-0.679236	0.0106693	212.312	Brain	0.9548	154.009	Brain	0.9498				1151.87	1071.32	934.86	904.57	944.845	937.898	748.149	588.686	788.909	1052.68	929.104	708.581	1052.68	3.52	2.85	2.96	31.68	56.32	51.47	63.33	89.56	79.53	3.11	46.49	77.4733	89.56
dre-miR-92a-5p	ENSDARG00000045087	cdk5r1b	mRNA	436788	-0.703826	0.00725531	212.312	Brain	0.9548	154.009	Brain	0.9498				875.083	1118.37	725.28	454.398	324.974	481.254	35.1814	39.2204	66.8691	906.243	420.208	47.0903	906.243	3.52	2.85	2.96	31.68	56.32	51.47	63.33	89.56	79.53	3.11	46.49	77.4733	89.56
dre-miR-92a-2-5p	ENSDARG00000045087	cdk5r1b	mRNA	436788	-0.694271	0.008464	212.312	Brain	0.9548	154.009	Brain	0.9498				270.917	368.237	264.07	122.247	84.0226	112.384	12.9616	12.185	23.7015	301.075	106.218	16.2827	301.075	3.52	2.85	2.96	31.68	56.32	51.47	63.33	89.56	79.53	3.11	46.49	77.4733	89.56
dre-miR-130b	ENSDARG00000045087	cdk5r1b	mRNA	436788	-0.644813	0.0173376	212.312	Brain	0.9548	154.009	Brain	0.9498				134.681	131.127	125.477	160.474	87.9006	96.4817	78.5745	85.6756	85.1136	130.429	114.952	83.1212	130.429	3.52	2.85	2.96	31.68	56.32	51.47	63.33	89.56	79.53	3.11	46.49	77.4733	89.56
dre-miR-193b-5p	ENSDARG00000045087	cdk5r1b	mRNA	436788	-0.664606	0.0132085	212.312	Brain	0.9548	154.009	Brain	0.9498				232.93	176.684	128.858	73.0142	71.096	80.9345	17.5505	22.6945	32.4165	179.49	75.0149	24.2205	179.49	3.52	2.85	2.96	31.68	56.32	51.47	63.33	89.56	79.53	3.11	46.49	77.4733	89.56
dre-miR-200a-5p	ENSDARG00000045087	cdk5r1b	mRNA	436788	-0.670799	0.0120835	212.312	Brain	0.9548	154.009	Brain	0.9498				629.376	750.128	478.382	310.925	305.67	308.724	136.217	101.364	249.965	619.295	308.439	162.515	619.295	3.52	2.85	2.96	31.68	56.32	51.47	63.33	89.56	79.53	3.11	46.49	77.4733	89.56
dre-miR-200a-3p	ENSDARG00000045087	cdk5r1b	mRNA	436788	-0.642301	0.0179235	212.312	Brain	0.9548	154.009	Brain	0.9498				13556.5	11613.3	10013.2	8688.69	5751.97	6075.68	8276.09	5737.75	5889.45	11727.7	6838.78	6634.43	11727.7	3.52	2.85	2.96	31.68	56.32	51.47	63.33	89.56	79.53	3.11	46.49	77.4733	89.56
dre-miR-200b-3p	ENSDARG00000045087	cdk5r1b	mRNA	436788	-0.619624	0.0239033	212.312	Brain	0.9548	154.009	Brain	0.9498				3123.4	6446.32	6027.78	4635.07	2863.83	3152.71	3170.03	2566.99	2338.47	5199.16	3550.54	2691.83	5199.16	3.52	2.85	2.96	31.68	56.32	51.47	63.33	89.56	79.53	3.11	46.49	77.4733	89.56
dre-miR-206-3p	ENSDARG00000045087	cdk5r1b	mRNA	436788	-0.572854	0.0407233	212.312	Brain	0.9548	154.009	Brain	0.9498				48472	29107.9	36508.1	2216.47	5341.08	4938.16	7777.43	5062.4	7578.45	38029.3	4165.23	6806.09	38029.3	3.52	2.85	2.96	31.68	56.32	51.47	63.33	89.56	79.53	3.11	46.49	77.4733	89.56
dre-miR-219-3p	ENSDARG00000045087	cdk5r1b	mRNA	436788	-0.708911	0.00666836	212.312	Brain	0.9548	154.009	Brain	0.9498				187.69	167.491	151.708	190.053	77.1284	105.01	11.0294	25.36	21.6653	168.963	124.064	19.3516	168.963	3.52	2.85	2.96	31.68	56.32	51.47	63.33	89.56	79.53	3.11	46.49	77.4733	89.56
dre-miR-363-3p	ENSDARG00000045087	cdk5r1b	mRNA	436788	-0.621909	0.0232418	212.312	Brain	0.9548	154.009	Brain	0.9498				21778.8	23076.2	20030.1	28781.3	18006.9	19756.3	4732.18	7708.14	6924.82	21628.4	22181.5	6455.05	22181.5	3.52	2.85	2.96	31.68	56.32	51.47	63.33	89.56	79.53	3.11	46.49	77.4733	89.56
dre-miR-15c	ENSDARG00000045087	cdk5r1b	mRNA	436788	-0.650992	0.0159573	212.312	Brain	0.9548	154.009	Brain	0.9498				2190.3	1951.36	1679.34	2120.06	1498.27	1925.46	552.598	781.97	696.465	1940.33	1847.93	677.011	1940.33	3.52	2.85	2.96	31.68	56.32	51.47	63.33	89.56	79.53	3.11	46.49	77.4733	89.56
dre-miR-25-5p	ENSDARG00000014462	rab3c	mRNA	436803	-0.697932	0.00798411	85.0635	Brain	0.817	117.215	Brain	0.8631				174.395	151.405	105.06	83.3325	50.4997	57.125	7.1651	8.3772	18.0001	143.62	63.6524	11.1808	143.62	4.07	3.95	3.66	10.78	19.38	14.8	16.71	24.09	24.32	3.89333	14.9867	21.7067	24.32
dre-miR-30c-3p	ENSDARG00000014462	rab3c	mRNA	436803	-0.62632	0.0220032	85.0635	Brain	0.817	117.215	Brain	0.8631				162.481	131.127	106.683	49.3313	62.1336	62.0113	62.4732	35.4126	54.3261	133.43	57.8254	50.7373	133.43	4.07	3.95	3.66	10.78	19.38	14.8	16.71	24.09	24.32	3.89333	14.9867	21.7067	24.32
dre-miR-219-3p	ENSDARG00000014462	rab3c	mRNA	436803	-0.705144	0.00709953	85.0635	Brain	0.817	117.215	Brain	0.8631				187.69	167.491	151.708	190.053	77.1284	105.01	11.0294	25.36	21.6653	168.963	124.064	19.3516	168.963	4.07	3.95	3.66	10.78	19.38	14.8	16.71	24.09	24.32	3.89333	14.9867	21.7067	24.32
dre-miR-20b-5p	ENSDARG00000070037	rgs8	mRNA	436804	-0.737324	0.00402674	56.4235	Brain	0.7862	101.878	Brain	0.9032				563.072	710.925	715.816	1027.51	480.609	601.456	108.04	202.347	188.553	663.271	703.19	166.313	703.19	0.2	0.13	0.27	1.97	3.98	2.8	31.47	28.69	30.37	0.2	2.91667	30.1767	31.47
dre-miR-15b-3p	ENSDARG00000014273	camk2d2	mRNA	436815	-0.670825	0.012079	232.62	Brain	0.8215	329.419	Brain	0.8344				213.936	344.445	216.881	257.368	266.632	308.546	39.9313	51.71	87.557	258.421	277.515	59.7328	277.515	2.88	1.8	2.93	16.23	24.47	24.79	48.57	61.19	58.06	2.53667	21.83	55.94	61.19
dre-miR-17a-3p	ENSDARG00000014273	camk2d2	mRNA	436815	-0.688531	0.00926045	232.62	Brain	0.8215	329.419	Brain	0.8344				578.784	577.23	423.08	283.606	211.823	257.285	35.8255	50.4915	65.1587	526.365	250.904	50.4919	526.365	2.88	1.8	2.93	16.23	24.47	24.79	48.57	61.19	58.06	2.53667	21.83	55.94	61.19
dre-miR-130c-3p	ENSDARG00000014273	camk2d2	mRNA	436815	-0.682495	0.010158	232.62	Brain	0.8215	329.419	Brain	0.8344				221.016	232.649	214.988	235.257	141.503	168.799	134.768	137.995	132.679	222.884	181.853	135.148	222.884	2.88	1.8	2.93	16.23	24.47	24.79	48.57	61.19	58.06	2.53667	21.83	55.94	61.19
dre-miR-203b-5p	ENSDARG00000014273	camk2d2	mRNA	436815	-0.59352	0.0324827	232.62	Brain	0.8215	329.419	Brain	0.8344				804.289	757.293	607.645	301.687	194.243	182.036	126.556	129.084	108.978	723.076	225.989	121.54	723.076	2.88	1.8	2.93	16.23	24.47	24.79	48.57	61.19	58.06	2.53667	21.83	55.94	61.19
dre-miR-92a-5p	ENSDARG00000043448	itm2ca	mRNA	436822	-0.569205	0.0423218	348.778	Brain	0.775	241.765	Brain	0.8762				875.083	1118.37	725.28	454.398	324.974	481.254	35.1814	39.2204	66.8691	906.243	420.208	47.0903	906.243	3.55	3.51	4.18	18.39	17.61	15.4	50.88	74.63	48.43	3.74667	17.1333	57.98	74.63
dre-miR-205-5p	ENSDARG00000070045	celf4	mRNA	436835	-0.704737	0.00714731	123.081	Brain	0.908	82.5697	Brain	0.8934				26678.6	20184.8	19550.4	13698.3	8498.09	8542.45	7836.2	7425.29	7632.61	22137.9	10246.3	7631.37	22137.9	4.9	2.96	3.3	28.09	33.81	40.44	36.6	53.07	53.24	3.72	34.1133	47.6367	53.24
dre-miR-429a	ENSDARG00000070045	celf4	mRNA	436835	-0.709542	0.00659815	123.081	Brain	0.908	82.5697	Brain	0.8934				902.883	1241.65	1220.02	1041.07	665.114	638.592	713.853	559.138	605.65	1121.52	781.591	626.214	1121.52	4.9	2.96	3.3	28.09	33.81	40.44	36.6	53.07	53.24	3.72	34.1133	47.6367	53.24
dre-miR-10c-5p	ENSDARG00000070045	celf4	mRNA	436835	-0.702755	0.00738373	123.081	Brain	0.908	82.5697	Brain	0.8934				8197.26	5699.97	7187.5	1996.54	3595.22	2830.31	2483.55	1716.48	1199.33	7028.24	2807.36	1799.79	7028.24	4.9	2.96	3.3	28.09	33.81	40.44	36.6	53.07	53.24	3.72	34.1133	47.6367	53.24
dre-miR-17a-3p	ENSDARG00000070045	celf4	mRNA	436835	-0.720692	0.00544837	123.081	Brain	0.908	82.5697	Brain	0.8934				578.784	577.23	423.08	283.606	211.823	257.285	35.8255	50.4915	65.1587	526.365	250.904	50.4919	526.365	4.9	2.96	3.3	28.09	33.81	40.44	36.6	53.07	53.24	3.72	34.1133	47.6367	53.24
dre-miR-193b-5p	ENSDARG00000070045	celf4	mRNA	436835	-0.687576	0.00939821	123.081	Brain	0.908	82.5697	Brain	0.8934				232.93	176.684	128.858	73.0142	71.096	80.9345	17.5505	22.6945	32.4165	179.49	75.0149	24.2205	179.49	4.9	2.96	3.3	28.09	33.81	40.44	36.6	53.07	53.24	3.72	34.1133	47.6367	53.24
dre-miR-203b-5p	ENSDARG00000070045	celf4	mRNA	436835	-0.717233	0.00578709	123.081	Brain	0.908	82.5697	Brain	0.8934				804.289	757.293	607.645	301.687	194.243	182.036	126.556	129.084	108.978	723.076	225.989	121.54	723.076	4.9	2.96	3.3	28.09	33.81	40.44	36.6	53.07	53.24	3.72	34.1133	47.6367	53.24
dre-miR-219-3p	ENSDARG00000070045	celf4	mRNA	436835	-0.669339	0.012342	123.081	Brain	0.908	82.5697	Brain	0.8934				187.69	167.491	151.708	190.053	77.1284	105.01	11.0294	25.36	21.6653	168.963	124.064	19.3516	168.963	4.9	2.96	3.3	28.09	33.81	40.44	36.6	53.07	53.24	3.72	34.1133	47.6367	53.24
dre-miR-363-3p	ENSDARG00000070045	celf4	mRNA	436835	-0.553336	0.0498035	123.081	Brain	0.908	82.5697	Brain	0.8934				21778.8	23076.2	20030.1	28781.3	18006.9	19756.3	4732.18	7708.14	6924.82	21628.4	22181.5	6455.05	22181.5	4.9	2.96	3.3	28.09	33.81	40.44	36.6	53.07	53.24	3.72	34.1133	47.6367	53.24
dre-miR-221-3p	ENSDARG00000043932	stmn4l	mRNA	436836	-0.575157	0.039737	67.8683	Brain	0.8096	97.6846	Brain	0.9316				3093.01	3216.94	4245.95	2885.19	1306.53	1512.52	1169.28	1056.67	985.037	3518.63	1901.41	1070.33	3518.63	2.33	3.14	3.13	7.11	11.02	8.79	19.82	27.87	23.39	2.86667	8.97333	23.6933	27.87
dre-miR-18b-5p	ENSDARG00000043932	stmn4l	mRNA	436836	-0.634382	0.0198673	67.8683	Brain	0.8096	97.6846	Brain	0.9316				82.7081	121.935	101.545	110.455	98.7589	117.981	37.4356	48.7399	62.0637	102.062	109.065	49.4131	109.065	2.33	3.14	3.13	7.11	11.02	8.79	19.82	27.87	23.39	2.86667	8.97333	23.6933	27.87
dre-miR-22a-3p	ENSDARG00000043932	stmn4l	mRNA	436836	-0.575973	0.039392	67.8683	Brain	0.8096	97.6846	Brain	0.9316				8056.88	8950.3	8685.79	7140.55	5816.95	5445.62	5668.64	4736.53	5136.54	8564.32	6134.37	5180.57	8564.32	2.33	3.14	3.13	7.11	11.02	8.79	19.82	27.87	23.39	2.86667	8.97333	23.6933	27.87
dre-miR-25-5p	ENSDARG00000043932	stmn4l	mRNA	436836	-0.610704	0.026619	67.8683	Brain	0.8096	97.6846	Brain	0.9316				174.395	151.405	105.06	83.3325	50.4997	57.125	7.1651	8.3772	18.0001	143.62	63.6524	11.1808	143.62	2.33	3.14	3.13	7.11	11.02	8.79	19.82	27.87	23.39	2.86667	8.97333	23.6933	27.87
dre-miR-30d	ENSDARG00000043932	stmn4l	mRNA	436836	-0.675196	0.01133	67.8683	Brain	0.8096	97.6846	Brain	0.9316				4330.18	4530.78	4091.53	4473.42	3967.07	4159.64	4061.72	3573.17	3419.45	4317.5	4200.05	3684.78	4317.5	2.33	3.14	3.13	7.11	11.02	8.79	19.82	27.87	23.39	2.86667	8.97333	23.6933	27.87
dre-miR-93	ENSDARG00000043932	stmn4l	mRNA	436836	-0.688777	0.00922523	67.8683	Brain	0.8096	97.6846	Brain	0.9316				957.964	1110.8	1133.89	1362.8	698.379	960.286	323.878	453.205	380.527	1067.55	1007.16	385.87	1067.55	2.33	3.14	3.13	7.11	11.02	8.79	19.82	27.87	23.39	2.86667	8.97333	23.6933	27.87
dre-miR-101b	ENSDARG00000043932	stmn4l	mRNA	436836	-0.576859	0.0390193	67.8683	Brain	0.8096	97.6846	Brain	0.9316				645.262	951.956	765.303	457.149	291.623	368.514	221.071	158.176	174.951	787.507	372.429	184.733	787.507	2.33	3.14	3.13	7.11	11.02	8.79	19.82	27.87	23.39	2.86667	8.97333	23.6933	27.87
dre-miR-301b-5p	ENSDARG00000043932	stmn4l	mRNA	436836	-0.588357	0.0344155	67.8683	Brain	0.8096	97.6846	Brain	0.9316				785.814	1432.39	889.969	595.906	511.633	511.015	170.352	156.044	230.173	1036.06	539.518	185.523	1036.06	2.33	3.14	3.13	7.11	11.02	8.79	19.82	27.87	23.39	2.86667	8.97333	23.6933	27.87
dre-miR-301c-5p	ENSDARG00000043932	stmn4l	mRNA	436836	-0.590791	0.0334942	67.8683	Brain	0.8096	97.6846	Brain	0.9316				482.09	772.028	411.993	321.636	286.539	284.736	96.286	84.8378	137.485	555.37	297.637	106.203	555.37	2.33	3.14	3.13	7.11	11.02	8.79	19.82	27.87	23.39	2.86667	8.97333	23.6933	27.87
dre-miR-457b-5p	ENSDARG00000043932	stmn4l	mRNA	436836	-0.645914	0.0170853	67.8683	Brain	0.8096	97.6846	Brain	0.9316				115.17	101.522	108.17	148.092	78.5073	84.6658	51.3633	59.6302	57.3397	108.287	103.755	56.1111	108.287	2.33	3.14	3.13	7.11	11.02	8.79	19.82	27.87	23.39	2.86667	8.97333	23.6933	27.87
dre-miR-17a-5p	ENSDARG00000045945	syn2a	mRNA	436870	-0.732859	0.00437627	210.081	Brain	0.9111	267.902	Brain	0.9794				1594.25	1809.96	1799.95	1885.69	911.15	1215.44	317.196	524.867	474.763	1734.72	1337.43	438.942	1734.72	1.95	2.64	2.13	8.76	17.86	14.62	47.76	55.81	50.57	2.24	13.7467	51.38	55.81
dre-miR-20b-5p	ENSDARG00000045945	syn2a	mRNA	436870	-0.714129	0.00610467	210.081	Brain	0.9111	267.902	Brain	0.9794				563.072	710.925	715.816	1027.51	480.609	601.456	108.04	202.347	188.553	663.271	703.19	166.313	703.19	1.95	2.64	2.13	8.76	17.86	14.62	47.76	55.81	50.57	2.24	13.7467	51.38	55.81
dre-miR-19c-3p	ENSDARG00000045945	syn2a	mRNA	436870	-0.559617	0.0467372	210.081	Brain	0.9111	267.902	Brain	0.9794				2060.45	2760.83	3397.76	1210.19	3507.58	3612.38	1085.63	1369.21	1085.95	2739.68	2776.71	1180.26	2776.71	1.95	2.64	2.13	8.76	17.86	14.62	47.76	55.81	50.57	2.24	13.7467	51.38	55.81
dre-miR-15b-5p	ENSDARG00000013295	slc2a3a	mRNA	436916	-0.750677	0.00310859	68.726	Brain	0.8803	63.0675	Brain	0.9526				292.5	280.504	253.253	334.706	212.34	228.855	86.8667	111.721	104.417	275.419	258.634	101.001	275.419	5.96	4.07	6	7.33	9.07	8.33	25.86	31.93	31.09	5.34333	8.24333	29.6267	31.93
dre-miR-16a	ENSDARG00000013295	slc2a3a	mRNA	436916	-0.745317	0.00345518	68.726	Brain	0.8803	63.0675	Brain	0.9526				284.039	329.44	318.155	398.089	268.441	284.559	145.476	165.411	153.938	310.545	317.03	154.941	317.03	5.96	4.07	6	7.33	9.07	8.33	25.86	31.93	31.09	5.34333	8.24333	29.6267	31.93
dre-miR-16c-3p	ENSDARG00000013295	slc2a3a	mRNA	436916	-0.643466	0.0176498	68.726	Brain	0.8803	63.0675	Brain	0.9526				369.683	374.456	310.854	420.79	389.262	454.601	214.953	224.127	228.707	351.664	421.551	222.596	421.551	5.96	4.07	6	7.33	9.07	8.33	25.86	31.93	31.09	5.34333	8.24333	29.6267	31.93
dre-miR-17a-5p	ENSDARG00000013295	slc2a3a	mRNA	436916	-0.695975	0.00823793	68.726	Brain	0.8803	63.0675	Brain	0.9526				1594.25	1809.96	1799.95	1885.69	911.15	1215.44	317.196	524.867	474.763	1734.72	1337.43	438.942	1734.72	5.96	4.07	6	7.33	9.07	8.33	25.86	31.93	31.09	5.34333	8.24333	29.6267	31.93
dre-miR-20b-5p	ENSDARG00000013295	slc2a3a	mRNA	436916	-0.708261	0.00674134	68.726	Brain	0.8803	63.0675	Brain	0.9526				563.072	710.925	715.816	1027.51	480.609	601.456	108.04	202.347	188.553	663.271	703.19	166.313	703.19	5.96	4.07	6	7.33	9.07	8.33	25.86	31.93	31.09	5.34333	8.24333	29.6267	31.93
dre-miR-18a	ENSDARG00000013295	slc2a3a	mRNA	436916	-0.704758	0.00714484	68.726	Brain	0.8803	63.0675	Brain	0.9526				180.093	195.88	187.405	240.367	172.785	211.62	80.2652	100.754	113.376	187.792	208.257	98.132	208.257	5.96	4.07	6	7.33	9.07	8.33	25.86	31.93	31.09	5.34333	8.24333	29.6267	31.93
dre-miR-18b-5p	ENSDARG00000013295	slc2a3a	mRNA	436916	-0.71704	0.00580644	68.726	Brain	0.8803	63.0675	Brain	0.9526				82.7081	121.935	101.545	110.455	98.7589	117.981	37.4356	48.7399	62.0637	102.062	109.065	49.4131	109.065	5.96	4.07	6	7.33	9.07	8.33	25.86	31.93	31.09	5.34333	8.24333	29.6267	31.93
dre-miR-25-5p	ENSDARG00000013295	slc2a3a	mRNA	436916	-0.576578	0.0391374	68.726	Brain	0.8803	63.0675	Brain	0.9526				174.395	151.405	105.06	83.3325	50.4997	57.125	7.1651	8.3772	18.0001	143.62	63.6524	11.1808	143.62	5.96	4.07	6	7.33	9.07	8.33	25.86	31.93	31.09	5.34333	8.24333	29.6267	31.93
dre-miR-92a-5p	ENSDARG00000013295	slc2a3a	mRNA	436916	-0.609598	0.0269711	68.726	Brain	0.8803	63.0675	Brain	0.9526				875.083	1118.37	725.28	454.398	324.974	481.254	35.1814	39.2204	66.8691	906.243	420.208	47.0903	906.243	5.96	4.07	6	7.33	9.07	8.33	25.86	31.93	31.09	5.34333	8.24333	29.6267	31.93
dre-miR-130b	ENSDARG00000013295	slc2a3a	mRNA	436916	-0.584116	0.036065	68.726	Brain	0.8803	63.0675	Brain	0.9526				134.681	131.127	125.477	160.474	87.9006	96.4817	78.5745	85.6756	85.1136	130.429	114.952	83.1212	130.429	5.96	4.07	6	7.33	9.07	8.33	25.86	31.93	31.09	5.34333	8.24333	29.6267	31.93
dre-miR-130c-3p	ENSDARG00000013295	slc2a3a	mRNA	436916	-0.608505	0.0273222	68.726	Brain	0.8803	63.0675	Brain	0.9526				221.016	232.649	214.988	235.257	141.503	168.799	134.768	137.995	132.679	222.884	181.853	135.148	222.884	5.96	4.07	6	7.33	9.07	8.33	25.86	31.93	31.09	5.34333	8.24333	29.6267	31.93
dre-miR-301b-5p	ENSDARG00000013295	slc2a3a	mRNA	436916	-0.579729	0.0378309	68.726	Brain	0.8803	63.0675	Brain	0.9526				785.814	1432.39	889.969	595.906	511.633	511.015	170.352	156.044	230.173	1036.06	539.518	185.523	1036.06	5.96	4.07	6	7.33	9.07	8.33	25.86	31.93	31.09	5.34333	8.24333	29.6267	31.93
dre-miR-363-3p	ENSDARG00000013295	slc2a3a	mRNA	436916	-0.755847	0.00280048	68.726	Brain	0.8803	63.0675	Brain	0.9526				21778.8	23076.2	20030.1	28781.3	18006.9	19756.3	4732.18	7708.14	6924.82	21628.4	22181.5	6455.05	22181.5	5.96	4.07	6	7.33	9.07	8.33	25.86	31.93	31.09	5.34333	8.24333	29.6267	31.93
dre-miR-454b	ENSDARG00000013295	slc2a3a	mRNA	436916	-0.57367	0.0403717	68.726	Brain	0.8803	63.0675	Brain	0.9526				1262.9	1707.36	2041.98	1311.31	1251.98	1340.53	910.048	1043.72	869.054	1670.74	1301.27	940.94	1670.74	5.96	4.07	6	7.33	9.07	8.33	25.86	31.93	31.09	5.34333	8.24333	29.6267	31.93
dre-miR-457b-5p	ENSDARG00000013295	slc2a3a	mRNA	436916	-0.667824	0.0126145	68.726	Brain	0.8803	63.0675	Brain	0.9526				115.17	101.522	108.17	148.092	78.5073	84.6658	51.3633	59.6302	57.3397	108.287	103.755	56.1111	108.287	5.96	4.07	6	7.33	9.07	8.33	25.86	31.93	31.09	5.34333	8.24333	29.6267	31.93
dre-miR-126b-3p	ENSDARG00000013295	slc2a3a	mRNA	436916	-0.568109	0.0428106	68.726	Brain	0.8803	63.0675	Brain	0.9526				981.274	618.055	627.927	613.496	345.484	360.962	226.385	187.115	204.68	742.419	439.981	206.06	742.419	5.96	4.07	6	7.33	9.07	8.33	25.86	31.93	31.09	5.34333	8.24333	29.6267	31.93
dre-miR-221-3p	ENSDARG00000041323	csdc2a	mRNA	436963	-0.739659	0.00385272	52.8856	Brain	0.8036	88.6116	Brain	0.8487	ENSDARG00000041323	CSD	yes	3093.01	3216.94	4245.95	2885.19	1306.53	1512.52	1169.28	1056.67	985.037	3518.63	1901.41	1070.33	3518.63	3.04	1.48	2.64	15.35	26.91	24.19	24.55	34.23	32.97	2.38667	22.15	30.5833	34.23
dre-miR-430b-3p	ENSDARG00000041323	csdc2a	mRNA	436963	-0.703579	0.00728483	52.8856	Brain	0.8036	88.6116	Brain	0.8487	ENSDARG00000041323	CSD	yes	119435	145448	151831	17814.9	6294.28	8101.09	130.099	604.527	418.726	138904	10736.7	384.451	138904	3.04	1.48	2.64	15.35	26.91	24.19	24.55	34.23	32.97	2.38667	22.15	30.5833	34.23
dre-miR-20a-3p	ENSDARG00000041323	csdc2a	mRNA	436963	-0.73397	0.0042872	52.8856	Brain	0.8036	88.6116	Brain	0.8487	ENSDARG00000041323	CSD	yes	281.795	275.908	210.932	187.4	117.976	139.659	39.1263	50.263	54.7333	256.211	148.345	48.0409	256.211	3.04	1.48	2.64	15.35	26.91	24.19	24.55	34.23	32.97	2.38667	22.15	30.5833	34.23
dre-miR-25-5p	ENSDARG00000041323	csdc2a	mRNA	436963	-0.725017	0.00504643	52.8856	Brain	0.8036	88.6116	Brain	0.8487	ENSDARG00000041323	CSD	yes	174.395	151.405	105.06	83.3325	50.4997	57.125	7.1651	8.3772	18.0001	143.62	63.6524	11.1808	143.62	3.04	1.48	2.64	15.35	26.91	24.19	24.55	34.23	32.97	2.38667	22.15	30.5833	34.23
dre-miR-150	ENSDARG00000041323	csdc2a	mRNA	436963	-0.571075	0.0414967	52.8856	Brain	0.8036	88.6116	Brain	0.8487	ENSDARG00000041323	CSD	yes	130.019	145.592	151.032	104.46	72.1302	69.1186	156.827	74.0998	81.2041	142.214	81.9031	104.044	142.214	3.04	1.48	2.64	15.35	26.91	24.19	24.55	34.23	32.97	2.38667	22.15	30.5833	34.23
dre-miR-200b-5p	ENSDARG00000041323	csdc2a	mRNA	436963	-0.697046	0.00809829	52.8856	Brain	0.8036	88.6116	Brain	0.8487	ENSDARG00000041323	CSD	yes	144.869	178.576	107.9	47.6607	50.2412	44.5984	23.9105	16.9828	35.1043	143.782	47.5001	25.3325	143.782	3.04	1.48	2.64	15.35	26.91	24.19	24.55	34.23	32.97	2.38667	22.15	30.5833	34.23
dre-miR-203b-5p	ENSDARG00000041323	csdc2a	mRNA	436963	-0.723263	0.00520656	52.8856	Brain	0.8036	88.6116	Brain	0.8487	ENSDARG00000041323	CSD	yes	804.289	757.293	607.645	301.687	194.243	182.036	126.556	129.084	108.978	723.076	225.989	121.54	723.076	3.04	1.48	2.64	15.35	26.91	24.19	24.55	34.23	32.97	2.38667	22.15	30.5833	34.23
dre-miR-301c-5p	ENSDARG00000041323	csdc2a	mRNA	436963	-0.693355	0.00858744	52.8856	Brain	0.8036	88.6116	Brain	0.8487	ENSDARG00000041323	CSD	yes	482.09	772.028	411.993	321.636	286.539	284.736	96.286	84.8378	137.485	555.37	297.637	106.203	555.37	3.04	1.48	2.64	15.35	26.91	24.19	24.55	34.23	32.97	2.38667	22.15	30.5833	34.23
dre-miR-454b	ENSDARG00000041323	csdc2a	mRNA	436963	-0.646061	0.017052	52.8856	Brain	0.8036	88.6116	Brain	0.8487	ENSDARG00000041323	CSD	yes	1262.9	1707.36	2041.98	1311.31	1251.98	1340.53	910.048	1043.72	869.054	1670.74	1301.27	940.94	1670.74	3.04	1.48	2.64	15.35	26.91	24.19	24.55	34.23	32.97	2.38667	22.15	30.5833	34.23
dre-miR-205-5p	ENSDARG00000033447	nxph1	mRNA	437006	-0.630051	0.0209948	63.5345	Brain	0.9164	72.1707	Brain	0.9545				26678.6	20184.8	19550.4	13698.3	8498.09	8542.45	7836.2	7425.29	7632.61	22137.9	10246.3	7631.37	22137.9	1.02	1.11	0.89	6.23	18.23	14.33	28.76	32.75	31.36	1.00667	12.93	30.9567	32.75
dre-miR-222a-3p	ENSDARG00000033447	nxph1	mRNA	437006	-0.608216	0.0274155	63.5345	Brain	0.9164	72.1707	Brain	0.9545				16739.3	17559.8	16574.6	6559.09	4563.5	4739.6	4087.49	4012.05	3183.09	16957.9	5287.4	3760.88	16957.9	1.02	1.11	0.89	6.23	18.23	14.33	28.76	32.75	31.36	1.00667	12.93	30.9567	32.75
dre-miR-18a	ENSDARG00000033447	nxph1	mRNA	437006	-0.658716	0.01435	63.5345	Brain	0.9164	72.1707	Brain	0.9545				180.093	195.88	187.405	240.367	172.785	211.62	80.2652	100.754	113.376	187.792	208.257	98.132	208.257	1.02	1.11	0.89	6.23	18.23	14.33	28.76	32.75	31.36	1.00667	12.93	30.9567	32.75
dre-miR-18b-5p	ENSDARG00000033447	nxph1	mRNA	437006	-0.650251	0.0161184	63.5345	Brain	0.9164	72.1707	Brain	0.9545				82.7081	121.935	101.545	110.455	98.7589	117.981	37.4356	48.7399	62.0637	102.062	109.065	49.4131	109.065	1.02	1.11	0.89	6.23	18.23	14.33	28.76	32.75	31.36	1.00667	12.93	30.9567	32.75
dre-miR-92a-5p	ENSDARG00000033447	nxph1	mRNA	437006	-0.711004	0.00643764	63.5345	Brain	0.9164	72.1707	Brain	0.9545				875.083	1118.37	725.28	454.398	324.974	481.254	35.1814	39.2204	66.8691	906.243	420.208	47.0903	906.243	1.02	1.11	0.89	6.23	18.23	14.33	28.76	32.75	31.36	1.00667	12.93	30.9567	32.75
dre-miR-92a-2-5p	ENSDARG00000033447	nxph1	mRNA	437006	-0.676988	0.0110333	63.5345	Brain	0.9164	72.1707	Brain	0.9545				270.917	368.237	264.07	122.247	84.0226	112.384	12.9616	12.185	23.7015	301.075	106.218	16.2827	301.075	1.02	1.11	0.89	6.23	18.23	14.33	28.76	32.75	31.36	1.00667	12.93	30.9567	32.75
dre-miR-92b-3p	ENSDARG00000033447	nxph1	mRNA	437006	-0.726931	0.00487606	63.5345	Brain	0.9164	72.1707	Brain	0.9545				17873.2	13977.6	10576.6	20923.6	8696.04	12278	3178.32	3773.68	3992.19	14142.5	13965.9	3648.07	14142.5	1.02	1.11	0.89	6.23	18.23	14.33	28.76	32.75	31.36	1.00667	12.93	30.9567	32.75
dre-miR-93	ENSDARG00000033447	nxph1	mRNA	437006	-0.761371	0.00249803	63.5345	Brain	0.9164	72.1707	Brain	0.9545				957.964	1110.8	1133.89	1362.8	698.379	960.286	323.878	453.205	380.527	1067.55	1007.16	385.87	1067.55	1.02	1.11	0.89	6.23	18.23	14.33	28.76	32.75	31.36	1.00667	12.93	30.9567	32.75
dre-miR-130c-5p	ENSDARG00000033447	nxph1	mRNA	437006	-0.666559	0.0128456	63.5345	Brain	0.9164	72.1707	Brain	0.9545				774.59	1008.06	682.418	334.607	365.649	446.783	145.395	113.549	178.453	821.688	382.347	145.799	821.688	1.02	1.11	0.89	6.23	18.23	14.33	28.76	32.75	31.36	1.00667	12.93	30.9567	32.75
dre-miR-193b-5p	ENSDARG00000033447	nxph1	mRNA	437006	-0.651486	0.0158508	63.5345	Brain	0.9164	72.1707	Brain	0.9545				232.93	176.684	128.858	73.0142	71.096	80.9345	17.5505	22.6945	32.4165	179.49	75.0149	24.2205	179.49	1.02	1.11	0.89	6.23	18.23	14.33	28.76	32.75	31.36	1.00667	12.93	30.9567	32.75
dre-miR-200a-5p	ENSDARG00000033447	nxph1	mRNA	437006	-0.650848	0.0159887	63.5345	Brain	0.9164	72.1707	Brain	0.9545				629.376	750.128	478.382	310.925	305.67	308.724	136.217	101.364	249.965	619.295	308.439	162.515	619.295	1.02	1.11	0.89	6.23	18.23	14.33	28.76	32.75	31.36	1.00667	12.93	30.9567	32.75
dre-miR-200b-5p	ENSDARG00000033447	nxph1	mRNA	437006	-0.605344	0.0283569	63.5345	Brain	0.9164	72.1707	Brain	0.9545				144.869	178.576	107.9	47.6607	50.2412	44.5984	23.9105	16.9828	35.1043	143.782	47.5001	25.3325	143.782	1.02	1.11	0.89	6.23	18.23	14.33	28.76	32.75	31.36	1.00667	12.93	30.9567	32.75
dre-miR-219-3p	ENSDARG00000033447	nxph1	mRNA	437006	-0.777639	0.00175267	63.5345	Brain	0.9164	72.1707	Brain	0.9545				187.69	167.491	151.708	190.053	77.1284	105.01	11.0294	25.36	21.6653	168.963	124.064	19.3516	168.963	1.02	1.11	0.89	6.23	18.23	14.33	28.76	32.75	31.36	1.00667	12.93	30.9567	32.75
dre-miR-725-3p	ENSDARG00000033447	nxph1	mRNA	437006	-0.603107	0.0291062	63.5345	Brain	0.9164	72.1707	Brain	0.9545				430.29	528.969	519.893	397.795	267.407	270.522	372.183	231.819	257.703	493.05	311.908	287.235	493.05	1.02	1.11	0.89	6.23	18.23	14.33	28.76	32.75	31.36	1.00667	12.93	30.9567	32.75
dre-miR-17a-5p	ENSDARG00000027236	rs1a	mRNA	445044	-0.598796	0.0305909	1.73208	Brain	0.9942	1.67926	Brain	0.9429				1594.25	1809.96	1799.95	1885.69	911.15	1215.44	317.196	524.867	474.763	1734.72	1337.43	438.942	1734.72	0	0.07	0.19	0.7	13.46	8.96	82.97	168.46	185.52	0.0866667	7.70667	145.65	185.52
dre-miR-20b-5p	ENSDARG00000027236	rs1a	mRNA	445044	-0.632814	0.0202701	1.73208	Brain	0.9942	1.67926	Brain	0.9429				563.072	710.925	715.816	1027.51	480.609	601.456	108.04	202.347	188.553	663.271	703.19	166.313	703.19	0	0.07	0.19	0.7	13.46	8.96	82.97	168.46	185.52	0.0866667	7.70667	145.65	185.52
dre-miR-20a-5p	ENSDARG00000027236	rs1a	mRNA	445044	-0.595194	0.0318734	1.73208	Brain	0.9942	1.67926	Brain	0.9429				5105.98	6064.15	5632.01	5746.01	3153.99	3847.99	1106	1889.66	1534	5600.71	4249.33	1509.89	5600.71	0	0.07	0.19	0.7	13.46	8.96	82.97	168.46	185.52	0.0866667	7.70667	145.65	185.52
dre-miR-210-5p	ENSDARG00000021595	lhfpl3	mRNA	445050	-0.654854	0.0151377	109.742	Brain	0.8732	92.5722	Brain	0.9189				1045.68	668.072	784.368	895.529	407.445	397.21	214.792	216.435	301.033	832.707	566.728	244.087	832.707	0.89	0.77	0.65	6.7	12.99	11.41	48.22	43.35	45.73	0.77	10.3667	45.7667	48.22
dre-miR-18b-5p	ENSDARG00000021595	lhfpl3	mRNA	445050	-0.724083	0.00513123	109.742	Brain	0.8732	92.5722	Brain	0.9189				82.7081	121.935	101.545	110.455	98.7589	117.981	37.4356	48.7399	62.0637	102.062	109.065	49.4131	109.065	0.89	0.77	0.65	6.7	12.99	11.41	48.22	43.35	45.73	0.77	10.3667	45.7667	48.22
dre-miR-20a-5p	ENSDARG00000021595	lhfpl3	mRNA	445050	-0.747279	0.00332503	109.742	Brain	0.8732	92.5722	Brain	0.9189				5105.98	6064.15	5632.01	5746.01	3153.99	3847.99	1106	1889.66	1534	5600.71	4249.33	1509.89	5600.71	0.89	0.77	0.65	6.7	12.99	11.41	48.22	43.35	45.73	0.77	10.3667	45.7667	48.22
dre-miR-22a-3p	ENSDARG00000021595	lhfpl3	mRNA	445050	-0.572985	0.0406667	109.742	Brain	0.8732	92.5722	Brain	0.9189				8056.88	8950.3	8685.79	7140.55	5816.95	5445.62	5668.64	4736.53	5136.54	8564.32	6134.37	5180.57	8564.32	0.89	0.77	0.65	6.7	12.99	11.41	48.22	43.35	45.73	0.77	10.3667	45.7667	48.22
dre-miR-30e-3p	ENSDARG00000021595	lhfpl3	mRNA	445050	-0.683436	0.0100139	109.742	Brain	0.8732	92.5722	Brain	0.9189				1151.87	1071.32	934.86	904.57	944.845	937.898	748.149	588.686	788.909	1052.68	929.104	708.581	1052.68	0.89	0.77	0.65	6.7	12.99	11.41	48.22	43.35	45.73	0.77	10.3667	45.7667	48.22
dre-miR-93	ENSDARG00000021595	lhfpl3	mRNA	445050	-0.761961	0.00246732	109.742	Brain	0.8732	92.5722	Brain	0.9189				957.964	1110.8	1133.89	1362.8	698.379	960.286	323.878	453.205	380.527	1067.55	1007.16	385.87	1067.55	0.89	0.77	0.65	6.7	12.99	11.41	48.22	43.35	45.73	0.77	10.3667	45.7667	48.22
dre-miR-130c-5p	ENSDARG00000021595	lhfpl3	mRNA	445050	-0.605547	0.0282895	109.742	Brain	0.8732	92.5722	Brain	0.9189				774.59	1008.06	682.418	334.607	365.649	446.783	145.395	113.549	178.453	821.688	382.347	145.799	821.688	0.89	0.77	0.65	6.7	12.99	11.41	48.22	43.35	45.73	0.77	10.3667	45.7667	48.22
dre-miR-15b-3p	ENSDARG00000078671	cdk5r2b	mRNA	445114	-0.632245	0.0204179	8.92083	Brain	0.9571	15.4127	Brain	0.933				213.936	344.445	216.881	257.368	266.632	308.546	39.9313	51.71	87.557	258.421	277.515	59.7328	277.515	0.09	0.07	0.17	0.79	1.78	1.64	25	10.94	16.38	0.11	1.40333	17.44	25
dre-miR-17a-5p	ENSDARG00000078671	cdk5r2b	mRNA	445114	-0.589691	0.0339083	8.92083	Brain	0.9571	15.4127	Brain	0.933				1594.25	1809.96	1799.95	1885.69	911.15	1215.44	317.196	524.867	474.763	1734.72	1337.43	438.942	1734.72	0.09	0.07	0.17	0.79	1.78	1.64	25	10.94	16.38	0.11	1.40333	17.44	25
dre-miR-18a	ENSDARG00000078671	cdk5r2b	mRNA	445114	-0.62632	0.0220033	8.92083	Brain	0.9571	15.4127	Brain	0.933				180.093	195.88	187.405	240.367	172.785	211.62	80.2652	100.754	113.376	187.792	208.257	98.132	208.257	0.09	0.07	0.17	0.79	1.78	1.64	25	10.94	16.38	0.11	1.40333	17.44	25
dre-miR-18c	ENSDARG00000078671	cdk5r2b	mRNA	445114	-0.568643	0.0425716	8.92083	Brain	0.9571	15.4127	Brain	0.933				2578.46	2622.54	2666.53	4322.18	2342.89	2506.21	893.463	1100.76	1139.95	2622.51	3057.1	1044.72	3057.1	0.09	0.07	0.17	0.79	1.78	1.64	25	10.94	16.38	0.11	1.40333	17.44	25
dre-miR-21	ENSDARG00000078671	cdk5r2b	mRNA	445114	-0.658045	0.0144847	8.92083	Brain	0.9571	15.4127	Brain	0.933				13590.2	14982.4	16782.5	15937.9	13036.7	13956.5	5904.76	6265.59	6982.16	15118.4	14310.4	6384.17	15118.4	0.09	0.07	0.17	0.79	1.78	1.64	25	10.94	16.38	0.11	1.40333	17.44	25
dre-miR-26a-3p	ENSDARG00000052769	glrbb	mRNA	445193	-0.618424	0.024256	98.901	Brain	0.9109	111.017	Brain	0.9333				360.359	388.515	260.014	198.013	165.546	146.144	86.8667	49.1968	106.86	336.296	169.901	80.9746	336.296	1.79	0.98	1.64	7.61	14.42	11.63	41.27	43.61	45.37	1.47	11.22	43.4167	45.37
dre-miR-210-3p	ENSDARG00000035907	fam49al	mRNA	445212	-0.592359	0.0329104	187.742	Brain	0.7393	153.897	Brain	0.9037				259.866	142.212	195.923	257.564	131.506	124.022	88.3964	77.5269	151.168	199.334	171.031	105.697	199.334	5.81	6.12	5.43	22.29	29.77	30.07	59.41	62.34	60.78	5.78667	27.3767	60.8433	62.34
dre-miR-222a-5p	ENSDARG00000035907	fam49al	mRNA	445212	-0.652113	0.0157161	187.742	Brain	0.7393	153.897	Brain	0.9037				1246.67	1756.56	1254.64	633.543	587.813	559.967	345.535	308.813	351.043	1419.29	593.775	335.13	1419.29	5.81	6.12	5.43	22.29	29.77	30.07	59.41	62.34	60.78	5.78667	27.3767	60.8433	62.34
dre-miR-430a-3p	ENSDARG00000035907	fam49al	mRNA	445212	-0.619007	0.0240842	187.742	Brain	0.7393	153.897	Brain	0.9037				170576	197280	188900	38006.6	13637.6	18277.2	521.523	1901.92	1464.85	185585	23307.1	1296.1	185585	5.81	6.12	5.43	22.29	29.77	30.07	59.41	62.34	60.78	5.78667	27.3767	60.8433	62.34
dre-miR-15b-5p	ENSDARG00000035907	fam49al	mRNA	445212	-0.762954	0.00241626	187.742	Brain	0.7393	153.897	Brain	0.9037				292.5	280.504	253.253	334.706	212.34	228.855	86.8667	111.721	104.417	275.419	258.634	101.001	275.419	5.81	6.12	5.43	22.29	29.77	30.07	59.41	62.34	60.78	5.78667	27.3767	60.8433	62.34
dre-miR-15b-3p	ENSDARG00000035907	fam49al	mRNA	445212	-0.685486	0.00970534	187.742	Brain	0.7393	153.897	Brain	0.9037				213.936	344.445	216.881	257.368	266.632	308.546	39.9313	51.71	87.557	258.421	277.515	59.7328	277.515	5.81	6.12	5.43	22.29	29.77	30.07	59.41	62.34	60.78	5.78667	27.3767	60.8433	62.34
dre-miR-17a-3p	ENSDARG00000035907	fam49al	mRNA	445212	-0.728574	0.00473332	187.742	Brain	0.7393	153.897	Brain	0.9037				578.784	577.23	423.08	283.606	211.823	257.285	35.8255	50.4915	65.1587	526.365	250.904	50.4919	526.365	5.81	6.12	5.43	22.29	29.77	30.07	59.41	62.34	60.78	5.78667	27.3767	60.8433	62.34
dre-miR-18b-5p	ENSDARG00000035907	fam49al	mRNA	445212	-0.666752	0.0128102	187.742	Brain	0.7393	153.897	Brain	0.9037				82.7081	121.935	101.545	110.455	98.7589	117.981	37.4356	48.7399	62.0637	102.062	109.065	49.4131	109.065	5.81	6.12	5.43	22.29	29.77	30.07	59.41	62.34	60.78	5.78667	27.3767	60.8433	62.34
dre-miR-22a-3p	ENSDARG00000035907	fam49al	mRNA	445212	-0.678997	0.0107076	187.742	Brain	0.7393	153.897	Brain	0.9037				8056.88	8950.3	8685.79	7140.55	5816.95	5445.62	5668.64	4736.53	5136.54	8564.32	6134.37	5180.57	8564.32	5.81	6.12	5.43	22.29	29.77	30.07	59.41	62.34	60.78	5.78667	27.3767	60.8433	62.34
dre-miR-25-5p	ENSDARG00000035907	fam49al	mRNA	445212	-0.711204	0.00641592	187.742	Brain	0.7393	153.897	Brain	0.9037				174.395	151.405	105.06	83.3325	50.4997	57.125	7.1651	8.3772	18.0001	143.62	63.6524	11.1808	143.62	5.81	6.12	5.43	22.29	29.77	30.07	59.41	62.34	60.78	5.78667	27.3767	60.8433	62.34
dre-miR-25-3p	ENSDARG00000035907	fam49al	mRNA	445212	-0.749424	0.00318712	187.742	Brain	0.7393	153.897	Brain	0.9037				8992.91	8042.96	8110.46	11035.3	5838.92	7327.81	2267.39	2584.81	2857.86	8382.11	8067.33	2570.02	8382.11	5.81	6.12	5.43	22.29	29.77	30.07	59.41	62.34	60.78	5.78667	27.3767	60.8433	62.34
dre-miR-30d	ENSDARG00000035907	fam49al	mRNA	445212	-0.681341	0.0103369	187.742	Brain	0.7393	153.897	Brain	0.9037				4330.18	4530.78	4091.53	4473.42	3967.07	4159.64	4061.72	3573.17	3419.45	4317.5	4200.05	3684.78	4317.5	5.81	6.12	5.43	22.29	29.77	30.07	59.41	62.34	60.78	5.78667	27.3767	60.8433	62.34
dre-miR-30e-3p	ENSDARG00000035907	fam49al	mRNA	445212	-0.726265	0.00493485	187.742	Brain	0.7393	153.897	Brain	0.9037				1151.87	1071.32	934.86	904.57	944.845	937.898	748.149	588.686	788.909	1052.68	929.104	708.581	1052.68	5.81	6.12	5.43	22.29	29.77	30.07	59.41	62.34	60.78	5.78667	27.3767	60.8433	62.34
dre-miR-92a-2-5p	ENSDARG00000035907	fam49al	mRNA	445212	-0.690203	0.00902285	187.742	Brain	0.7393	153.897	Brain	0.9037				270.917	368.237	264.07	122.247	84.0226	112.384	12.9616	12.185	23.7015	301.075	106.218	16.2827	301.075	5.81	6.12	5.43	22.29	29.77	30.07	59.41	62.34	60.78	5.78667	27.3767	60.8433	62.34
dre-miR-92b-3p	ENSDARG00000035907	fam49al	mRNA	445212	-0.697798	0.00800129	187.742	Brain	0.7393	153.897	Brain	0.9037				17873.2	13977.6	10576.6	20923.6	8696.04	12278	3178.32	3773.68	3992.19	14142.5	13965.9	3648.07	14142.5	5.81	6.12	5.43	22.29	29.77	30.07	59.41	62.34	60.78	5.78667	27.3767	60.8433	62.34
dre-miR-130c-5p	ENSDARG00000035907	fam49al	mRNA	445212	-0.688774	0.00922565	187.742	Brain	0.7393	153.897	Brain	0.9037				774.59	1008.06	682.418	334.607	365.649	446.783	145.395	113.549	178.453	821.688	382.347	145.799	821.688	5.81	6.12	5.43	22.29	29.77	30.07	59.41	62.34	60.78	5.78667	27.3767	60.8433	62.34
dre-miR-193b-5p	ENSDARG00000035907	fam49al	mRNA	445212	-0.671613	0.0119414	187.742	Brain	0.7393	153.897	Brain	0.9037				232.93	176.684	128.858	73.0142	71.096	80.9345	17.5505	22.6945	32.4165	179.49	75.0149	24.2205	179.49	5.81	6.12	5.43	22.29	29.77	30.07	59.41	62.34	60.78	5.78667	27.3767	60.8433	62.34
dre-miR-200a-5p	ENSDARG00000035907	fam49al	mRNA	445212	-0.670175	0.0121936	187.742	Brain	0.7393	153.897	Brain	0.9037				629.376	750.128	478.382	310.925	305.67	308.724	136.217	101.364	249.965	619.295	308.439	162.515	619.295	5.81	6.12	5.43	22.29	29.77	30.07	59.41	62.34	60.78	5.78667	27.3767	60.8433	62.34
dre-miR-200b-5p	ENSDARG00000035907	fam49al	mRNA	445212	-0.624253	0.0225773	187.742	Brain	0.7393	153.897	Brain	0.9037				144.869	178.576	107.9	47.6607	50.2412	44.5984	23.9105	16.9828	35.1043	143.782	47.5001	25.3325	143.782	5.81	6.12	5.43	22.29	29.77	30.07	59.41	62.34	60.78	5.78667	27.3767	60.8433	62.34
dre-miR-200b-3p	ENSDARG00000035907	fam49al	mRNA	445212	-0.586285	0.0352144	187.742	Brain	0.7393	153.897	Brain	0.9037				3123.4	6446.32	6027.78	4635.07	2863.83	3152.71	3170.03	2566.99	2338.47	5199.16	3550.54	2691.83	5199.16	5.81	6.12	5.43	22.29	29.77	30.07	59.41	62.34	60.78	5.78667	27.3767	60.8433	62.34
dre-miR-363-3p	ENSDARG00000035907	fam49al	mRNA	445212	-0.737258	0.00403175	187.742	Brain	0.7393	153.897	Brain	0.9037				21778.8	23076.2	20030.1	28781.3	18006.9	19756.3	4732.18	7708.14	6924.82	21628.4	22181.5	6455.05	22181.5	5.81	6.12	5.43	22.29	29.77	30.07	59.41	62.34	60.78	5.78667	27.3767	60.8433	62.34
dre-miR-15c	ENSDARG00000035907	fam49al	mRNA	445212	-0.761826	0.00247434	187.742	Brain	0.7393	153.897	Brain	0.9037				2190.3	1951.36	1679.34	2120.06	1498.27	1925.46	552.598	781.97	696.465	1940.33	1847.93	677.011	1940.33	5.81	6.12	5.43	22.29	29.77	30.07	59.41	62.34	60.78	5.78667	27.3767	60.8433	62.34
dre-miR-126b-3p	ENSDARG00000035907	fam49al	mRNA	445212	-0.696863	0.00812203	187.742	Brain	0.7393	153.897	Brain	0.9037				981.274	618.055	627.927	613.496	345.484	360.962	226.385	187.115	204.68	742.419	439.981	206.06	742.419	5.81	6.12	5.43	22.29	29.77	30.07	59.41	62.34	60.78	5.78667	27.3767	60.8433	62.34
dre-miR-2189	ENSDARG00000035907	fam49al	mRNA	445212	-0.650694	0.0160221	187.742	Brain	0.7393	153.897	Brain	0.9037				154.711	268.067	183.213	122.051	53.1712	55.9701	37.5966	23.1514	35.9187	201.997	77.064	32.2222	201.997	5.81	6.12	5.43	22.29	29.77	30.07	59.41	62.34	60.78	5.78667	27.3767	60.8433	62.34
dre-miR-196a-5p	ENSDARG00000091683	cnrip1a	mRNA	445213	-0.556827	0.0480818	49.6681	Brain	0.7361	62.6342	Brain	0.787				672.716	295.509	457.424	12.3819	8.8762	19.7228	6.8431	11.5757	5.7014	475.216	13.6603	8.04007	475.216	2.85	3.77	2.08	12.85	21.73	20.26	16.87	33.69	29.89	2.9	18.28	26.8167	33.69
dre-miR-210-5p	ENSDARG00000091683	cnrip1a	mRNA	445213	-0.627152	0.0217753	49.6681	Brain	0.7361	62.6342	Brain	0.787				1045.68	668.072	784.368	895.529	407.445	397.21	214.792	216.435	301.033	832.707	566.728	244.087	832.707	2.85	3.77	2.08	12.85	21.73	20.26	16.87	33.69	29.89	2.9	18.28	26.8167	33.69
dre-miR-221-3p	ENSDARG00000091683	cnrip1a	mRNA	445213	-0.659039	0.0142855	49.6681	Brain	0.7361	62.6342	Brain	0.787				3093.01	3216.94	4245.95	2885.19	1306.53	1512.52	1169.28	1056.67	985.037	3518.63	1901.41	1070.33	3518.63	2.85	3.77	2.08	12.85	21.73	20.26	16.87	33.69	29.89	2.9	18.28	26.8167	33.69
dre-miR-15b-5p	ENSDARG00000091683	cnrip1a	mRNA	445213	-0.582499	0.0367086	49.6681	Brain	0.7361	62.6342	Brain	0.787				292.5	280.504	253.253	334.706	212.34	228.855	86.8667	111.721	104.417	275.419	258.634	101.001	275.419	2.85	3.77	2.08	12.85	21.73	20.26	16.87	33.69	29.89	2.9	18.28	26.8167	33.69
dre-miR-20a-3p	ENSDARG00000091683	cnrip1a	mRNA	445213	-0.644249	0.0174677	49.6681	Brain	0.7361	62.6342	Brain	0.787				281.795	275.908	210.932	187.4	117.976	139.659	39.1263	50.263	54.7333	256.211	148.345	48.0409	256.211	2.85	3.77	2.08	12.85	21.73	20.26	16.87	33.69	29.89	2.9	18.28	26.8167	33.69
dre-miR-21	ENSDARG00000091683	cnrip1a	mRNA	445213	-0.585532	0.035508	49.6681	Brain	0.7361	62.6342	Brain	0.787				13590.2	14982.4	16782.5	15937.9	13036.7	13956.5	5904.76	6265.59	6982.16	15118.4	14310.4	6384.17	15118.4	2.85	3.77	2.08	12.85	21.73	20.26	16.87	33.69	29.89	2.9	18.28	26.8167	33.69
dre-miR-25-3p	ENSDARG00000091683	cnrip1a	mRNA	445213	-0.581188	0.0372366	49.6681	Brain	0.7361	62.6342	Brain	0.787				8992.91	8042.96	8110.46	11035.3	5838.92	7327.81	2267.39	2584.81	2857.86	8382.11	8067.33	2570.02	8382.11	2.85	3.77	2.08	12.85	21.73	20.26	16.87	33.69	29.89	2.9	18.28	26.8167	33.69
dre-miR-26a-3p	ENSDARG00000091683	cnrip1a	mRNA	445213	-0.638121	0.018931	49.6681	Brain	0.7361	62.6342	Brain	0.787				360.359	388.515	260.014	198.013	165.546	146.144	86.8667	49.1968	106.86	336.296	169.901	80.9746	336.296	2.85	3.77	2.08	12.85	21.73	20.26	16.87	33.69	29.89	2.9	18.28	26.8167	33.69
dre-miR-200b-5p	ENSDARG00000091683	cnrip1a	mRNA	445213	-0.592619	0.0328144	49.6681	Brain	0.7361	62.6342	Brain	0.787				144.869	178.576	107.9	47.6607	50.2412	44.5984	23.9105	16.9828	35.1043	143.782	47.5001	25.3325	143.782	2.85	3.77	2.08	12.85	21.73	20.26	16.87	33.69	29.89	2.9	18.28	26.8167	33.69
dre-miR-219-3p	ENSDARG00000091683	cnrip1a	mRNA	445213	-0.630784	0.0208006	49.6681	Brain	0.7361	62.6342	Brain	0.787				187.69	167.491	151.708	190.053	77.1284	105.01	11.0294	25.36	21.6653	168.963	124.064	19.3516	168.963	2.85	3.77	2.08	12.85	21.73	20.26	16.87	33.69	29.89	2.9	18.28	26.8167	33.69
dre-miR-301b-5p	ENSDARG00000091683	cnrip1a	mRNA	445213	-0.603142	0.0290944	49.6681	Brain	0.7361	62.6342	Brain	0.787				785.814	1432.39	889.969	595.906	511.633	511.015	170.352	156.044	230.173	1036.06	539.518	185.523	1036.06	2.85	3.77	2.08	12.85	21.73	20.26	16.87	33.69	29.89	2.9	18.28	26.8167	33.69
dre-miR-301c-5p	ENSDARG00000091683	cnrip1a	mRNA	445213	-0.596475	0.0314131	49.6681	Brain	0.7361	62.6342	Brain	0.787				482.09	772.028	411.993	321.636	286.539	284.736	96.286	84.8378	137.485	555.37	297.637	106.203	555.37	2.85	3.77	2.08	12.85	21.73	20.26	16.87	33.69	29.89	2.9	18.28	26.8167	33.69
dre-miR-430a-5p	ENSDARG00000091683	cnrip1a	mRNA	445213	-0.628729	0.021348	49.6681	Brain	0.7361	62.6342	Brain	0.787				795.828	1040.64	989.08	358.487	119.441	128.376	21.2538	33.661	36.0002	941.848	202.101	30.305	941.848	2.85	3.77	2.08	12.85	21.73	20.26	16.87	33.69	29.89	2.9	18.28	26.8167	33.69
dre-miR-17a-3p	ENSDARG00000018065	ntm	mRNA	678534	-0.625028	0.0223608	21.7956	Brain	0.7678	49.716	Brain	0.7603				578.784	577.23	423.08	283.606	211.823	257.285	35.8255	50.4915	65.1587	526.365	250.904	50.4919	526.365	0.4	0.28	0.11	2.17	5.26	4.02	22.19	23.54	19.04	0.263333	3.81667	21.59	23.54
dre-miR-18a	ENSDARG00000018065	ntm	mRNA	678534	-0.721742	0.00534857	21.7956	Brain	0.7678	49.716	Brain	0.7603				180.093	195.88	187.405	240.367	172.785	211.62	80.2652	100.754	113.376	187.792	208.257	98.132	208.257	0.4	0.28	0.11	2.17	5.26	4.02	22.19	23.54	19.04	0.263333	3.81667	21.59	23.54
dre-miR-19c-3p	ENSDARG00000018065	ntm	mRNA	678534	-0.581103	0.037271	21.7956	Brain	0.7678	49.716	Brain	0.7603				2060.45	2760.83	3397.76	1210.19	3507.58	3612.38	1085.63	1369.21	1085.95	2739.68	2776.71	1180.26	2776.71	0.4	0.28	0.11	2.17	5.26	4.02	22.19	23.54	19.04	0.263333	3.81667	21.59	23.54
dre-miR-20a-3p	ENSDARG00000018065	ntm	mRNA	678534	-0.654604	0.0151897	21.7956	Brain	0.7678	49.716	Brain	0.7603				281.795	275.908	210.932	187.4	117.976	139.659	39.1263	50.263	54.7333	256.211	148.345	48.0409	256.211	0.4	0.28	0.11	2.17	5.26	4.02	22.19	23.54	19.04	0.263333	3.81667	21.59	23.54
dre-miR-219-3p	ENSDARG00000018065	ntm	mRNA	678534	-0.721784	0.00534466	21.7956	Brain	0.7678	49.716	Brain	0.7603				187.69	167.491	151.708	190.053	77.1284	105.01	11.0294	25.36	21.6653	168.963	124.064	19.3516	168.963	0.4	0.28	0.11	2.17	5.26	4.02	22.19	23.54	19.04	0.263333	3.81667	21.59	23.54
dre-miR-221-3p	ENSDARG00000102340	ptn	mRNA	368211	-0.63729	0.0191361	96.966	Brain	0.8178	233.557	Brain	0.7713				3093.01	3216.94	4245.95	2885.19	1306.53	1512.52	1169.28	1056.67	985.037	3518.63	1901.41	1070.33	3518.63	1.8	1.53	1.36	7.7	9.66	9.13	26.36	26.83	26.15	1.56333	8.83	26.4467	26.83
dre-miR-17a-3p	ENSDARG00000102340	ptn	mRNA	368211	-0.699484	0.00778694	96.966	Brain	0.8178	233.557	Brain	0.7713				578.784	577.23	423.08	283.606	211.823	257.285	35.8255	50.4915	65.1587	526.365	250.904	50.4919	526.365	1.8	1.53	1.36	7.7	9.66	9.13	26.36	26.83	26.15	1.56333	8.83	26.4467	26.83
dre-miR-21	ENSDARG00000102340	ptn	mRNA	368211	-0.798789	0.00105678	96.966	Brain	0.8178	233.557	Brain	0.7713				13590.2	14982.4	16782.5	15937.9	13036.7	13956.5	5904.76	6265.59	6982.16	15118.4	14310.4	6384.17	15118.4	1.8	1.53	1.36	7.7	9.66	9.13	26.36	26.83	26.15	1.56333	8.83	26.4467	26.83
dre-miR-25-5p	ENSDARG00000102340	ptn	mRNA	368211	-0.67682	0.0110608	96.966	Brain	0.8178	233.557	Brain	0.7713				174.395	151.405	105.06	83.3325	50.4997	57.125	7.1651	8.3772	18.0001	143.62	63.6524	11.1808	143.62	1.8	1.53	1.36	7.7	9.66	9.13	26.36	26.83	26.15	1.56333	8.83	26.4467	26.83
dre-miR-30e-3p	ENSDARG00000102340	ptn	mRNA	368211	-0.722077	0.00531705	96.966	Brain	0.8178	233.557	Brain	0.7713				1151.87	1071.32	934.86	904.57	944.845	937.898	748.149	588.686	788.909	1052.68	929.104	708.581	1052.68	1.8	1.53	1.36	7.7	9.66	9.13	26.36	26.83	26.15	1.56333	8.83	26.4467	26.83
dre-miR-92a-5p	ENSDARG00000102340	ptn	mRNA	368211	-0.698946	0.00785483	96.966	Brain	0.8178	233.557	Brain	0.7713				875.083	1118.37	725.28	454.398	324.974	481.254	35.1814	39.2204	66.8691	906.243	420.208	47.0903	906.243	1.8	1.53	1.36	7.7	9.66	9.13	26.36	26.83	26.15	1.56333	8.83	26.4467	26.83
dre-miR-92a-3p	ENSDARG00000102340	ptn	mRNA	368211	-0.75292	0.00297187	96.966	Brain	0.8178	233.557	Brain	0.7713				34336.8	31372	27807.4	34855.7	16122	20439.1	5672.58	7016.94	7024.11	31172.1	23805.6	6571.21	31172.1	1.8	1.53	1.36	7.7	9.66	9.13	26.36	26.83	26.15	1.56333	8.83	26.4467	26.83
dre-miR-92a-2-5p	ENSDARG00000102340	ptn	mRNA	368211	-0.651856	0.0157711	96.966	Brain	0.8178	233.557	Brain	0.7713				270.917	368.237	264.07	122.247	84.0226	112.384	12.9616	12.185	23.7015	301.075	106.218	16.2827	301.075	1.8	1.53	1.36	7.7	9.66	9.13	26.36	26.83	26.15	1.56333	8.83	26.4467	26.83
dre-miR-92b-3p	ENSDARG00000102340	ptn	mRNA	368211	-0.709698	0.00658092	96.966	Brain	0.8178	233.557	Brain	0.7713				17873.2	13977.6	10576.6	20923.6	8696.04	12278	3178.32	3773.68	3992.19	14142.5	13965.9	3648.07	14142.5	1.8	1.53	1.36	7.7	9.66	9.13	26.36	26.83	26.15	1.56333	8.83	26.4467	26.83
dre-miR-93	ENSDARG00000102340	ptn	mRNA	368211	-0.752826	0.00297751	96.966	Brain	0.8178	233.557	Brain	0.7713				957.964	1110.8	1133.89	1362.8	698.379	960.286	323.878	453.205	380.527	1067.55	1007.16	385.87	1067.55	1.8	1.53	1.36	7.7	9.66	9.13	26.36	26.83	26.15	1.56333	8.83	26.4467	26.83
dre-miR-130c-5p	ENSDARG00000102340	ptn	mRNA	368211	-0.65781	0.0145319	96.966	Brain	0.8178	233.557	Brain	0.7713				774.59	1008.06	682.418	334.607	365.649	446.783	145.395	113.549	178.453	821.688	382.347	145.799	821.688	1.8	1.53	1.36	7.7	9.66	9.13	26.36	26.83	26.15	1.56333	8.83	26.4467	26.83
dre-miR-193b-5p	ENSDARG00000102340	ptn	mRNA	368211	-0.635117	0.0196806	96.966	Brain	0.8178	233.557	Brain	0.7713				232.93	176.684	128.858	73.0142	71.096	80.9345	17.5505	22.6945	32.4165	179.49	75.0149	24.2205	179.49	1.8	1.53	1.36	7.7	9.66	9.13	26.36	26.83	26.15	1.56333	8.83	26.4467	26.83
dre-miR-203b-5p	ENSDARG00000102340	ptn	mRNA	368211	-0.582327	0.0367778	96.966	Brain	0.8178	233.557	Brain	0.7713				804.289	757.293	607.645	301.687	194.243	182.036	126.556	129.084	108.978	723.076	225.989	121.54	723.076	1.8	1.53	1.36	7.7	9.66	9.13	26.36	26.83	26.15	1.56333	8.83	26.4467	26.83
dre-miR-203b-3p	ENSDARG00000102340	ptn	mRNA	368211	-0.609091	0.0271336	96.966	Brain	0.8178	233.557	Brain	0.7713				10075	10482.1	11202	7194.6	3600.56	3454.42	3262.53	3028.19	2653.75	10586.3	4749.86	2981.49	10586.3	1.8	1.53	1.36	7.7	9.66	9.13	26.36	26.83	26.15	1.56333	8.83	26.4467	26.83
dre-miR-219-3p	ENSDARG00000102340	ptn	mRNA	368211	-0.754273	0.00289169	96.966	Brain	0.8178	233.557	Brain	0.7713				187.69	167.491	151.708	190.053	77.1284	105.01	11.0294	25.36	21.6653	168.963	124.064	19.3516	168.963	1.8	1.53	1.36	7.7	9.66	9.13	26.36	26.83	26.15	1.56333	8.83	26.4467	26.83
dre-miR-221-3p	ENSDARG00000033234	stmn2a	mRNA	449651	-0.650628	0.0160364	980.357	Brain	0.867	440.747	Brain	0.9498				3093.01	3216.94	4245.95	2885.19	1306.53	1512.52	1169.28	1056.67	985.037	3518.63	1901.41	1070.33	3518.63	6.59	6.44	7.93	26.83	48.13	40.6	60.54	90.36	82.84	6.98667	38.52	77.9133	90.36
dre-miR-222a-5p	ENSDARG00000033234	stmn2a	mRNA	449651	-0.611059	0.0265068	980.357	Brain	0.867	440.747	Brain	0.9498				1246.67	1756.56	1254.64	633.543	587.813	559.967	345.535	308.813	351.043	1419.29	593.775	335.13	1419.29	6.59	6.44	7.93	26.83	48.13	40.6	60.54	90.36	82.84	6.98667	38.52	77.9133	90.36
dre-miR-430a-3p	ENSDARG00000033234	stmn2a	mRNA	449651	-0.582402	0.0367476	980.357	Brain	0.867	440.747	Brain	0.9498				170576	197280	188900	38006.6	13637.6	18277.2	521.523	1901.92	1464.85	185585	23307.1	1296.1	185585	6.59	6.44	7.93	26.83	48.13	40.6	60.54	90.36	82.84	6.98667	38.52	77.9133	90.36
dre-miR-430b-3p	ENSDARG00000033234	stmn2a	mRNA	449651	-0.560555	0.0462913	980.357	Brain	0.867	440.747	Brain	0.9498				119435	145448	151831	17814.9	6294.28	8101.09	130.099	604.527	418.726	138904	10736.7	384.451	138904	6.59	6.44	7.93	26.83	48.13	40.6	60.54	90.36	82.84	6.98667	38.52	77.9133	90.36
dre-miR-430c-3p	ENSDARG00000033234	stmn2a	mRNA	449651	-0.555896	0.0485366	980.357	Brain	0.867	440.747	Brain	0.9498				11020.4	9607.83	8566.12	1026.23	419.682	505.152	14.0887	73.8714	41.7016	9731.45	650.354	43.2206	9731.45	6.59	6.44	7.93	26.83	48.13	40.6	60.54	90.36	82.84	6.98667	38.52	77.9133	90.36
dre-miR-15b-3p	ENSDARG00000033234	stmn2a	mRNA	449651	-0.601299	0.0297221	980.357	Brain	0.867	440.747	Brain	0.9498				213.936	344.445	216.881	257.368	266.632	308.546	39.9313	51.71	87.557	258.421	277.515	59.7328	277.515	6.59	6.44	7.93	26.83	48.13	40.6	60.54	90.36	82.84	6.98667	38.52	77.9133	90.36
dre-miR-17a-5p	ENSDARG00000033234	stmn2a	mRNA	449651	-0.703887	0.00724804	980.357	Brain	0.867	440.747	Brain	0.9498				1594.25	1809.96	1799.95	1885.69	911.15	1215.44	317.196	524.867	474.763	1734.72	1337.43	438.942	1734.72	6.59	6.44	7.93	26.83	48.13	40.6	60.54	90.36	82.84	6.98667	38.52	77.9133	90.36
dre-miR-17a-3p	ENSDARG00000033234	stmn2a	mRNA	449651	-0.674493	0.011448	980.357	Brain	0.867	440.747	Brain	0.9498				578.784	577.23	423.08	283.606	211.823	257.285	35.8255	50.4915	65.1587	526.365	250.904	50.4919	526.365	6.59	6.44	7.93	26.83	48.13	40.6	60.54	90.36	82.84	6.98667	38.52	77.9133	90.36
dre-miR-20b-5p	ENSDARG00000033234	stmn2a	mRNA	449651	-0.627113	0.0217859	980.357	Brain	0.867	440.747	Brain	0.9498				563.072	710.925	715.816	1027.51	480.609	601.456	108.04	202.347	188.553	663.271	703.19	166.313	703.19	6.59	6.44	7.93	26.83	48.13	40.6	60.54	90.36	82.84	6.98667	38.52	77.9133	90.36
dre-miR-18b-5p	ENSDARG00000033234	stmn2a	mRNA	449651	-0.575364	0.0396493	980.357	Brain	0.867	440.747	Brain	0.9498				82.7081	121.935	101.545	110.455	98.7589	117.981	37.4356	48.7399	62.0637	102.062	109.065	49.4131	109.065	6.59	6.44	7.93	26.83	48.13	40.6	60.54	90.36	82.84	6.98667	38.52	77.9133	90.36
dre-miR-20a-3p	ENSDARG00000033234	stmn2a	mRNA	449651	-0.69148	0.00884443	980.357	Brain	0.867	440.747	Brain	0.9498				281.795	275.908	210.932	187.4	117.976	139.659	39.1263	50.263	54.7333	256.211	148.345	48.0409	256.211	6.59	6.44	7.93	26.83	48.13	40.6	60.54	90.36	82.84	6.98667	38.52	77.9133	90.36
dre-miR-22a-3p	ENSDARG00000033234	stmn2a	mRNA	449651	-0.659569	0.0141803	980.357	Brain	0.867	440.747	Brain	0.9498				8056.88	8950.3	8685.79	7140.55	5816.95	5445.62	5668.64	4736.53	5136.54	8564.32	6134.37	5180.57	8564.32	6.59	6.44	7.93	26.83	48.13	40.6	60.54	90.36	82.84	6.98667	38.52	77.9133	90.36
dre-miR-92a-5p	ENSDARG00000033234	stmn2a	mRNA	449651	-0.673318	0.0116474	980.357	Brain	0.867	440.747	Brain	0.9498				875.083	1118.37	725.28	454.398	324.974	481.254	35.1814	39.2204	66.8691	906.243	420.208	47.0903	906.243	6.59	6.44	7.93	26.83	48.13	40.6	60.54	90.36	82.84	6.98667	38.52	77.9133	90.36
dre-miR-93	ENSDARG00000033234	stmn2a	mRNA	449651	-0.681559	0.0103029	980.357	Brain	0.867	440.747	Brain	0.9498				957.964	1110.8	1133.89	1362.8	698.379	960.286	323.878	453.205	380.527	1067.55	1007.16	385.87	1067.55	6.59	6.44	7.93	26.83	48.13	40.6	60.54	90.36	82.84	6.98667	38.52	77.9133	90.36
dre-miR-200a-5p	ENSDARG00000033234	stmn2a	mRNA	449651	-0.621723	0.0232951	980.357	Brain	0.867	440.747	Brain	0.9498				629.376	750.128	478.382	310.925	305.67	308.724	136.217	101.364	249.965	619.295	308.439	162.515	619.295	6.59	6.44	7.93	26.83	48.13	40.6	60.54	90.36	82.84	6.98667	38.52	77.9133	90.36
dre-miR-200b-5p	ENSDARG00000033234	stmn2a	mRNA	449651	-0.585247	0.0356196	980.357	Brain	0.867	440.747	Brain	0.9498				144.869	178.576	107.9	47.6607	50.2412	44.5984	23.9105	16.9828	35.1043	143.782	47.5001	25.3325	143.782	6.59	6.44	7.93	26.83	48.13	40.6	60.54	90.36	82.84	6.98667	38.52	77.9133	90.36
dre-miR-219-3p	ENSDARG00000033234	stmn2a	mRNA	449651	-0.709572	0.0065949	980.357	Brain	0.867	440.747	Brain	0.9498				187.69	167.491	151.708	190.053	77.1284	105.01	11.0294	25.36	21.6653	168.963	124.064	19.3516	168.963	6.59	6.44	7.93	26.83	48.13	40.6	60.54	90.36	82.84	6.98667	38.52	77.9133	90.36
dre-miR-17a-5p	ENSDARG00000002564	syngr1a	mRNA	450047	-0.698873	0.00786413	98.7102	Brain	0.7796	114.708	Brain	0.8254				1594.25	1809.96	1799.95	1885.69	911.15	1215.44	317.196	524.867	474.763	1734.72	1337.43	438.942	1734.72	4.07	7.02	4.59	9.83	12.77	12.57	48.46	57.09	51.39	5.22667	11.7233	52.3133	57.09
dre-miR-25-5p	ENSDARG00000002564	syngr1a	mRNA	450047	-0.58455	0.0358935	98.7102	Brain	0.7796	114.708	Brain	0.8254				174.395	151.405	105.06	83.3325	50.4997	57.125	7.1651	8.3772	18.0001	143.62	63.6524	11.1808	143.62	4.07	7.02	4.59	9.83	12.77	12.57	48.46	57.09	51.39	5.22667	11.7233	52.3133	57.09
dre-miR-18a	ENSDARG00000104023	mag	mRNA	474346	-0.650894	0.0159787	271.754	Brain	0.8314	267.053	Brain	0.782				180.093	195.88	187.405	240.367	172.785	211.62	80.2652	100.754	113.376	187.792	208.257	98.132	208.257	0.45	0.31	0.32	0.82	1.78	1.54	38.16	21.52	22.11	0.36	1.38	27.2633	38.16
dre-miR-18b-5p	ENSDARG00000104023	mag	mRNA	474346	-0.665242	0.0130895	271.754	Brain	0.8314	267.053	Brain	0.782				82.7081	121.935	101.545	110.455	98.7589	117.981	37.4356	48.7399	62.0637	102.062	109.065	49.4131	109.065	0.45	0.31	0.32	0.82	1.78	1.54	38.16	21.52	22.11	0.36	1.38	27.2633	38.16
dre-miR-92a-2-5p	ENSDARG00000039647	slc6a1b	mRNA	492490	-0.587171	0.0348714	400.028	Brain	0.8992	354.297	Brain	0.8431				270.917	368.237	264.07	122.247	84.0226	112.384	12.9616	12.185	23.7015	301.075	106.218	16.2827	301.075	1.54	1.32	1.17	19.31	34.07	30.15	96.84	123.95	109.64	1.34333	27.8433	110.143	123.95
dre-miR-210-3p	ENSDARG00000023228	vsnl1a	mRNA	492494	-0.588416	0.0343932	1721.03	Brain	0.8601	383.095	Brain	0.8792				259.866	142.212	195.923	257.564	131.506	124.022	88.3964	77.5269	151.168	199.334	171.031	105.697	199.334	4.36	3.45	4.44	14.93	24.36	21.08	68.54	68.14	62.87	4.08333	20.1233	66.5167	68.54
dre-miR-15b-5p	ENSDARG00000023228	vsnl1a	mRNA	492494	-0.783882	0.00151814	1721.03	Brain	0.8601	383.095	Brain	0.8792				292.5	280.504	253.253	334.706	212.34	228.855	86.8667	111.721	104.417	275.419	258.634	101.001	275.419	4.36	3.45	4.44	14.93	24.36	21.08	68.54	68.14	62.87	4.08333	20.1233	66.5167	68.54
dre-miR-16c-3p	ENSDARG00000023228	vsnl1a	mRNA	492494	-0.611307	0.0264288	1721.03	Brain	0.8601	383.095	Brain	0.8792				369.683	374.456	310.854	420.79	389.262	454.601	214.953	224.127	228.707	351.664	421.551	222.596	421.551	4.36	3.45	4.44	14.93	24.36	21.08	68.54	68.14	62.87	4.08333	20.1233	66.5167	68.54
dre-miR-17a-5p	ENSDARG00000023228	vsnl1a	mRNA	492494	-0.757783	0.00269141	1721.03	Brain	0.8601	383.095	Brain	0.8792				1594.25	1809.96	1799.95	1885.69	911.15	1215.44	317.196	524.867	474.763	1734.72	1337.43	438.942	1734.72	4.36	3.45	4.44	14.93	24.36	21.08	68.54	68.14	62.87	4.08333	20.1233	66.5167	68.54
dre-miR-17a-3p	ENSDARG00000023228	vsnl1a	mRNA	492494	-0.683642	0.00998259	1721.03	Brain	0.8601	383.095	Brain	0.8792				578.784	577.23	423.08	283.606	211.823	257.285	35.8255	50.4915	65.1587	526.365	250.904	50.4919	526.365	4.36	3.45	4.44	14.93	24.36	21.08	68.54	68.14	62.87	4.08333	20.1233	66.5167	68.54
dre-miR-20b-5p	ENSDARG00000023228	vsnl1a	mRNA	492494	-0.728317	0.00475549	1721.03	Brain	0.8601	383.095	Brain	0.8792				563.072	710.925	715.816	1027.51	480.609	601.456	108.04	202.347	188.553	663.271	703.19	166.313	703.19	4.36	3.45	4.44	14.93	24.36	21.08	68.54	68.14	62.87	4.08333	20.1233	66.5167	68.54
dre-miR-18b-5p	ENSDARG00000023228	vsnl1a	mRNA	492494	-0.725146	0.00503479	1721.03	Brain	0.8601	383.095	Brain	0.8792				82.7081	121.935	101.545	110.455	98.7589	117.981	37.4356	48.7399	62.0637	102.062	109.065	49.4131	109.065	4.36	3.45	4.44	14.93	24.36	21.08	68.54	68.14	62.87	4.08333	20.1233	66.5167	68.54
dre-miR-18c	ENSDARG00000023228	vsnl1a	mRNA	492494	-0.663879	0.0133457	1721.03	Brain	0.8601	383.095	Brain	0.8792				2578.46	2622.54	2666.53	4322.18	2342.89	2506.21	893.463	1100.76	1139.95	2622.51	3057.1	1044.72	3057.1	4.36	3.45	4.44	14.93	24.36	21.08	68.54	68.14	62.87	4.08333	20.1233	66.5167	68.54
dre-miR-19c-3p	ENSDARG00000023228	vsnl1a	mRNA	492494	-0.581647	0.0370514	1721.03	Brain	0.8601	383.095	Brain	0.8792				2060.45	2760.83	3397.76	1210.19	3507.58	3612.38	1085.63	1369.21	1085.95	2739.68	2776.71	1180.26	2776.71	4.36	3.45	4.44	14.93	24.36	21.08	68.54	68.14	62.87	4.08333	20.1233	66.5167	68.54
dre-miR-20a-5p	ENSDARG00000023228	vsnl1a	mRNA	492494	-0.758428	0.00265584	1721.03	Brain	0.8601	383.095	Brain	0.8792				5105.98	6064.15	5632.01	5746.01	3153.99	3847.99	1106	1889.66	1534	5600.71	4249.33	1509.89	5600.71	4.36	3.45	4.44	14.93	24.36	21.08	68.54	68.14	62.87	4.08333	20.1233	66.5167	68.54
dre-miR-20a-3p	ENSDARG00000023228	vsnl1a	mRNA	492494	-0.708652	0.00669736	1721.03	Brain	0.8601	383.095	Brain	0.8792				281.795	275.908	210.932	187.4	117.976	139.659	39.1263	50.263	54.7333	256.211	148.345	48.0409	256.211	4.36	3.45	4.44	14.93	24.36	21.08	68.54	68.14	62.87	4.08333	20.1233	66.5167	68.54
dre-miR-21	ENSDARG00000023228	vsnl1a	mRNA	492494	-0.801093	0.00099664	1721.03	Brain	0.8601	383.095	Brain	0.8792				13590.2	14982.4	16782.5	15937.9	13036.7	13956.5	5904.76	6265.59	6982.16	15118.4	14310.4	6384.17	15118.4	4.36	3.45	4.44	14.93	24.36	21.08	68.54	68.14	62.87	4.08333	20.1233	66.5167	68.54
dre-miR-22a-3p	ENSDARG00000023228	vsnl1a	mRNA	492494	-0.607349	0.0276973	1721.03	Brain	0.8601	383.095	Brain	0.8792				8056.88	8950.3	8685.79	7140.55	5816.95	5445.62	5668.64	4736.53	5136.54	8564.32	6134.37	5180.57	8564.32	4.36	3.45	4.44	14.93	24.36	21.08	68.54	68.14	62.87	4.08333	20.1233	66.5167	68.54
dre-miR-25-5p	ENSDARG00000023228	vsnl1a	mRNA	492494	-0.662922	0.0135277	1721.03	Brain	0.8601	383.095	Brain	0.8792				174.395	151.405	105.06	83.3325	50.4997	57.125	7.1651	8.3772	18.0001	143.62	63.6524	11.1808	143.62	4.36	3.45	4.44	14.93	24.36	21.08	68.54	68.14	62.87	4.08333	20.1233	66.5167	68.54
dre-miR-25-3p	ENSDARG00000023228	vsnl1a	mRNA	492494	-0.775285	0.00184807	1721.03	Brain	0.8601	383.095	Brain	0.8792				8992.91	8042.96	8110.46	11035.3	5838.92	7327.81	2267.39	2584.81	2857.86	8382.11	8067.33	2570.02	8382.11	4.36	3.45	4.44	14.93	24.36	21.08	68.54	68.14	62.87	4.08333	20.1233	66.5167	68.54
dre-miR-92a-3p	ENSDARG00000023228	vsnl1a	mRNA	492494	-0.755343	0.00282945	1721.03	Brain	0.8601	383.095	Brain	0.8792				34336.8	31372	27807.4	34855.7	16122	20439.1	5672.58	7016.94	7024.11	31172.1	23805.6	6571.21	31172.1	4.36	3.45	4.44	14.93	24.36	21.08	68.54	68.14	62.87	4.08333	20.1233	66.5167	68.54
dre-miR-92b-3p	ENSDARG00000023228	vsnl1a	mRNA	492494	-0.726345	0.00492776	1721.03	Brain	0.8601	383.095	Brain	0.8792				17873.2	13977.6	10576.6	20923.6	8696.04	12278	3178.32	3773.68	3992.19	14142.5	13965.9	3648.07	14142.5	4.36	3.45	4.44	14.93	24.36	21.08	68.54	68.14	62.87	4.08333	20.1233	66.5167	68.54
dre-miR-93	ENSDARG00000023228	vsnl1a	mRNA	492494	-0.762798	0.0024242	1721.03	Brain	0.8601	383.095	Brain	0.8792				957.964	1110.8	1133.89	1362.8	698.379	960.286	323.878	453.205	380.527	1067.55	1007.16	385.87	1067.55	4.36	3.45	4.44	14.93	24.36	21.08	68.54	68.14	62.87	4.08333	20.1233	66.5167	68.54
dre-miR-130b	ENSDARG00000023228	vsnl1a	mRNA	492494	-0.651844	0.0157739	1721.03	Brain	0.8601	383.095	Brain	0.8792				134.681	131.127	125.477	160.474	87.9006	96.4817	78.5745	85.6756	85.1136	130.429	114.952	83.1212	130.429	4.36	3.45	4.44	14.93	24.36	21.08	68.54	68.14	62.87	4.08333	20.1233	66.5167	68.54
dre-miR-193b-5p	ENSDARG00000023228	vsnl1a	mRNA	492494	-0.616042	0.0249681	1721.03	Brain	0.8601	383.095	Brain	0.8792				232.93	176.684	128.858	73.0142	71.096	80.9345	17.5505	22.6945	32.4165	179.49	75.0149	24.2205	179.49	4.36	3.45	4.44	14.93	24.36	21.08	68.54	68.14	62.87	4.08333	20.1233	66.5167	68.54
dre-miR-219-3p	ENSDARG00000023228	vsnl1a	mRNA	492494	-0.756509	0.00276283	1721.03	Brain	0.8601	383.095	Brain	0.8792				187.69	167.491	151.708	190.053	77.1284	105.01	11.0294	25.36	21.6653	168.963	124.064	19.3516	168.963	4.36	3.45	4.44	14.93	24.36	21.08	68.54	68.14	62.87	4.08333	20.1233	66.5167	68.54
dre-miR-430a-5p	ENSDARG00000023228	vsnl1a	mRNA	492494	-0.569255	0.0422993	1721.03	Brain	0.8601	383.095	Brain	0.8792				795.828	1040.64	989.08	358.487	119.441	128.376	21.2538	33.661	36.0002	941.848	202.101	30.305	941.848	4.36	3.45	4.44	14.93	24.36	21.08	68.54	68.14	62.87	4.08333	20.1233	66.5167	68.54
dre-miR-430a-4-5p	ENSDARG00000023228	vsnl1a	mRNA	492494	-0.571978	0.0411027	1721.03	Brain	0.8601	383.095	Brain	0.8792				2019.18	1781.98	1714.63	631.872	265.167	285.447	39.2873	54.68	73.4665	1838.6	394.162	55.8113	1838.6	4.36	3.45	4.44	14.93	24.36	21.08	68.54	68.14	62.87	4.08333	20.1233	66.5167	68.54
dre-miR-430a-11-5p	ENSDARG00000023228	vsnl1a	mRNA	492494	-0.571978	0.0411027	1721.03	Brain	0.8601	383.095	Brain	0.8792				2019.18	1781.98	1714.63	631.872	265.167	285.447	39.2873	54.68	73.4665	1838.6	394.162	55.8113	1838.6	4.36	3.45	4.44	14.93	24.36	21.08	68.54	68.14	62.87	4.08333	20.1233	66.5167	68.54
dre-miR-430a-12-5p	ENSDARG00000023228	vsnl1a	mRNA	492494	-0.571978	0.0411027	1721.03	Brain	0.8601	383.095	Brain	0.8792				2019.18	1781.98	1714.63	631.872	265.167	285.447	39.2873	54.68	73.4665	1838.6	394.162	55.8113	1838.6	4.36	3.45	4.44	14.93	24.36	21.08	68.54	68.14	62.87	4.08333	20.1233	66.5167	68.54
dre-miR-430a-13-5p	ENSDARG00000023228	vsnl1a	mRNA	492494	-0.571978	0.0411027	1721.03	Brain	0.8601	383.095	Brain	0.8792				2019.18	1781.98	1714.63	631.872	265.167	285.447	39.2873	54.68	73.4665	1838.6	394.162	55.8113	1838.6	4.36	3.45	4.44	14.93	24.36	21.08	68.54	68.14	62.87	4.08333	20.1233	66.5167	68.54
dre-miR-430a-14-5p	ENSDARG00000023228	vsnl1a	mRNA	492494	-0.571978	0.0411027	1721.03	Brain	0.8601	383.095	Brain	0.8792				2019.18	1781.98	1714.63	631.872	265.167	285.447	39.2873	54.68	73.4665	1838.6	394.162	55.8113	1838.6	4.36	3.45	4.44	14.93	24.36	21.08	68.54	68.14	62.87	4.08333	20.1233	66.5167	68.54
dre-miR-430a-15-5p	ENSDARG00000023228	vsnl1a	mRNA	492494	-0.571978	0.0411027	1721.03	Brain	0.8601	383.095	Brain	0.8792				2019.18	1781.98	1714.63	631.872	265.167	285.447	39.2873	54.68	73.4665	1838.6	394.162	55.8113	1838.6	4.36	3.45	4.44	14.93	24.36	21.08	68.54	68.14	62.87	4.08333	20.1233	66.5167	68.54
dre-miR-430a-16-5p	ENSDARG00000023228	vsnl1a	mRNA	492494	-0.571978	0.0411027	1721.03	Brain	0.8601	383.095	Brain	0.8792				2019.18	1781.98	1714.63	631.872	265.167	285.447	39.2873	54.68	73.4665	1838.6	394.162	55.8113	1838.6	4.36	3.45	4.44	14.93	24.36	21.08	68.54	68.14	62.87	4.08333	20.1233	66.5167	68.54
dre-miR-430a-17-5p	ENSDARG00000023228	vsnl1a	mRNA	492494	-0.571978	0.0411027	1721.03	Brain	0.8601	383.095	Brain	0.8792				2019.18	1781.98	1714.63	631.872	265.167	285.447	39.2873	54.68	73.4665	1838.6	394.162	55.8113	1838.6	4.36	3.45	4.44	14.93	24.36	21.08	68.54	68.14	62.87	4.08333	20.1233	66.5167	68.54
dre-miR-430i-5p	ENSDARG00000023228	vsnl1a	mRNA	492494	-0.571978	0.0411027	1721.03	Brain	0.8601	383.095	Brain	0.8792				2019.18	1781.98	1714.63	631.872	265.167	285.447	39.2873	54.68	73.4665	1838.6	394.162	55.8113	1838.6	4.36	3.45	4.44	14.93	24.36	21.08	68.54	68.14	62.87	4.08333	20.1233	66.5167	68.54
dre-miR-15c	ENSDARG00000023228	vsnl1a	mRNA	492494	-0.790703	0.00129076	1721.03	Brain	0.8601	383.095	Brain	0.8792				2190.3	1951.36	1679.34	2120.06	1498.27	1925.46	552.598	781.97	696.465	1940.33	1847.93	677.011	1940.33	4.36	3.45	4.44	14.93	24.36	21.08	68.54	68.14	62.87	4.08333	20.1233	66.5167	68.54
dre-miR-2189	ENSDARG00000023228	vsnl1a	mRNA	492494	-0.586312	0.0352038	1721.03	Brain	0.8601	383.095	Brain	0.8792				154.711	268.067	183.213	122.051	53.1712	55.9701	37.5966	23.1514	35.9187	201.997	77.064	32.2222	201.997	4.36	3.45	4.44	14.93	24.36	21.08	68.54	68.14	62.87	4.08333	20.1233	66.5167	68.54
dre-miR-10c-3p	ENSDARG00000099783	pcdh2ac	mRNA	493587	-0.659524	0.0141893	78.7806	Brain	0.9459	12.3325	Brain	0.9987				111.198	93.6815	97.8939	24.1743	29.3864	23.6318	8.7752	5.9402	6.5159	100.925	25.7308	7.0771	100.925	2.08	2.22	1.96	14.83	19.02	20.29	33.64	40.05	37.72	2.08667	18.0467	37.1367	40.05
dre-miR-20a-3p	ENSDARG00000099783	pcdh2ac	mRNA	493587	-0.732991	0.00436566	78.7806	Brain	0.9459	12.3325	Brain	0.9987				281.795	275.908	210.932	187.4	117.976	139.659	39.1263	50.263	54.7333	256.211	148.345	48.0409	256.211	2.08	2.22	1.96	14.83	19.02	20.29	33.64	40.05	37.72	2.08667	18.0467	37.1367	40.05
dre-miR-30e-3p	ENSDARG00000099783	pcdh2ac	mRNA	493587	-0.716844	0.00582621	78.7806	Brain	0.9459	12.3325	Brain	0.9987				1151.87	1071.32	934.86	904.57	944.845	937.898	748.149	588.686	788.909	1052.68	929.104	708.581	1052.68	2.08	2.22	1.96	14.83	19.02	20.29	33.64	40.05	37.72	2.08667	18.0467	37.1367	40.05
dre-miR-210-5p	ENSDARG00000067964	slc6a5	mRNA	494450	-0.631315	0.0206609	19.8396	Brain	0.8567	16.0842	Brain	0.8971				1045.68	668.072	784.368	895.529	407.445	397.21	214.792	216.435	301.033	832.707	566.728	244.087	832.707	1.31	0.59	0.89	5.85	9.56	9.05	20.78	26.33	17.84	0.93	8.15333	21.65	26.33
dre-miR-210-3p	ENSDARG00000067964	slc6a5	mRNA	494450	-0.571953	0.0411138	19.8396	Brain	0.8567	16.0842	Brain	0.8971				259.866	142.212	195.923	257.564	131.506	124.022	88.3964	77.5269	151.168	199.334	171.031	105.697	199.334	1.31	0.59	0.89	5.85	9.56	9.05	20.78	26.33	17.84	0.93	8.15333	21.65	26.33
dre-miR-15b-3p	ENSDARG00000067964	slc6a5	mRNA	494450	-0.647544	0.0167169	19.8396	Brain	0.8567	16.0842	Brain	0.8971				213.936	344.445	216.881	257.368	266.632	308.546	39.9313	51.71	87.557	258.421	277.515	59.7328	277.515	1.31	0.59	0.89	5.85	9.56	9.05	20.78	26.33	17.84	0.93	8.15333	21.65	26.33
dre-miR-22a-3p	ENSDARG00000067964	slc6a5	mRNA	494450	-0.59177	0.0331287	19.8396	Brain	0.8567	16.0842	Brain	0.8971				8056.88	8950.3	8685.79	7140.55	5816.95	5445.62	5668.64	4736.53	5136.54	8564.32	6134.37	5180.57	8564.32	1.31	0.59	0.89	5.85	9.56	9.05	20.78	26.33	17.84	0.93	8.15333	21.65	26.33
dre-miR-30e-3p	ENSDARG00000067964	slc6a5	mRNA	494450	-0.686414	0.00956803	19.8396	Brain	0.8567	16.0842	Brain	0.8971				1151.87	1071.32	934.86	904.57	944.845	937.898	748.149	588.686	788.909	1052.68	929.104	708.581	1052.68	1.31	0.59	0.89	5.85	9.56	9.05	20.78	26.33	17.84	0.93	8.15333	21.65	26.33
dre-miR-92a-5p	ENSDARG00000067964	slc6a5	mRNA	494450	-0.634425	0.0198564	19.8396	Brain	0.8567	16.0842	Brain	0.8971				875.083	1118.37	725.28	454.398	324.974	481.254	35.1814	39.2204	66.8691	906.243	420.208	47.0903	906.243	1.31	0.59	0.89	5.85	9.56	9.05	20.78	26.33	17.84	0.93	8.15333	21.65	26.33
dre-miR-92a-2-5p	ENSDARG00000067964	slc6a5	mRNA	494450	-0.595772	0.0316653	19.8396	Brain	0.8567	16.0842	Brain	0.8971				270.917	368.237	264.07	122.247	84.0226	112.384	12.9616	12.185	23.7015	301.075	106.218	16.2827	301.075	1.31	0.59	0.89	5.85	9.56	9.05	20.78	26.33	17.84	0.93	8.15333	21.65	26.33
dre-miR-301b-5p	ENSDARG00000067964	slc6a5	mRNA	494450	-0.609573	0.0269792	19.8396	Brain	0.8567	16.0842	Brain	0.8971				785.814	1432.39	889.969	595.906	511.633	511.015	170.352	156.044	230.173	1036.06	539.518	185.523	1036.06	1.31	0.59	0.89	5.85	9.56	9.05	20.78	26.33	17.84	0.93	8.15333	21.65	26.33
dre-miR-10c-3p	ENSDARG00000088136	pcdh2aa15	mRNA	493601	-0.674394	0.0114646	9.85312	Brain	0.9435	7.63731	Brain	0.9898				111.198	93.6815	97.8939	24.1743	29.3864	23.6318	8.7752	5.9402	6.5159	100.925	25.7308	7.0771	100.925	3.02	2.24	1.68	18.68	22.5	29.95	38	47.35	41.57	2.31333	23.71	42.3067	47.35
dre-miR-20a-3p	ENSDARG00000088136	pcdh2aa15	mRNA	493601	-0.722033	0.00532116	9.85312	Brain	0.9435	7.63731	Brain	0.9898				281.795	275.908	210.932	187.4	117.976	139.659	39.1263	50.263	54.7333	256.211	148.345	48.0409	256.211	3.02	2.24	1.68	18.68	22.5	29.95	38	47.35	41.57	2.31333	23.71	42.3067	47.35
dre-miR-219-3p	ENSDARG00000088136	pcdh2aa15	mRNA	493601	-0.708915	0.00666799	9.85312	Brain	0.9435	7.63731	Brain	0.9898				187.69	167.491	151.708	190.053	77.1284	105.01	11.0294	25.36	21.6653	168.963	124.064	19.3516	168.963	3.02	2.24	1.68	18.68	22.5	29.95	38	47.35	41.57	2.31333	23.71	42.3067	47.35
dre-miR-20a-3p	ENSDARG00000101318	pcdh2ab9	mRNA	493595	-0.701676	0.00751499	16.2692	Brain	0.9682	114.187	Brain	0.9344				281.795	275.908	210.932	187.4	117.976	139.659	39.1263	50.263	54.7333	256.211	148.345	48.0409	256.211	3.44	2.37	2.09	20.13	15.86	21.24	26.04	34.21	30.81	2.63333	19.0767	30.3533	34.21
dre-miR-30e-3p	ENSDARG00000101318	pcdh2ab9	mRNA	493595	-0.696287	0.00819705	16.2692	Brain	0.9682	114.187	Brain	0.9344				1151.87	1071.32	934.86	904.57	944.845	937.898	748.149	588.686	788.909	1052.68	929.104	708.581	1052.68	3.44	2.37	2.09	20.13	15.86	21.24	26.04	34.21	30.81	2.63333	19.0767	30.3533	34.21
dre-miR-18c	ENSDARG00000001127	slc17a6a	mRNA	494492	-0.573486	0.0404509	107.387	Brain	0.951	138.661	Brain	0.9756				2578.46	2622.54	2666.53	4322.18	2342.89	2506.21	893.463	1100.76	1139.95	2622.51	3057.1	1044.72	3057.1	3.03	2.45	2.04	13.99	13.97	16.61	36.05	46.17	38.77	2.50667	14.8567	40.33	46.17
dre-miR-26a-3p	ENSDARG00000001127	slc17a6a	mRNA	494492	-0.623459	0.0228008	107.387	Brain	0.951	138.661	Brain	0.9756				360.359	388.515	260.014	198.013	165.546	146.144	86.8667	49.1968	106.86	336.296	169.901	80.9746	336.296	3.03	2.45	2.04	13.99	13.97	16.61	36.05	46.17	38.77	2.50667	14.8567	40.33	46.17
dre-miR-93	ENSDARG00000001127	slc17a6a	mRNA	494492	-0.681097	0.010375	107.387	Brain	0.951	138.661	Brain	0.9756				957.964	1110.8	1133.89	1362.8	698.379	960.286	323.878	453.205	380.527	1067.55	1007.16	385.87	1067.55	3.03	2.45	2.04	13.99	13.97	16.61	36.05	46.17	38.77	2.50667	14.8567	40.33	46.17
dre-miR-301c-5p	ENSDARG00000001127	slc17a6a	mRNA	494492	-0.622998	0.0229313	107.387	Brain	0.951	138.661	Brain	0.9756				482.09	772.028	411.993	321.636	286.539	284.736	96.286	84.8378	137.485	555.37	297.637	106.203	555.37	3.03	2.45	2.04	13.99	13.97	16.61	36.05	46.17	38.77	2.50667	14.8567	40.33	46.17
dre-miR-92a-3p	ENSDARG00000036998	arf3b	mRNA	368822	-0.684496	0.00985341	134.451	Brain	0.7413	146.286	Brain	0.8205				34336.8	31372	27807.4	34855.7	16122	20439.1	5672.58	7016.94	7024.11	31172.1	23805.6	6571.21	31172.1	4.04	3.02	2.44	24.62	29.83	31.16	47.26	70.87	63.12	3.16667	28.5367	60.4167	70.87
dre-miR-15b-5p	ENSDARG00000104264	xkr4	mRNA	777704	-0.677543	0.0109425	21.5925	Brain	0.9392	45.499	Brain	0.9125				292.5	280.504	253.253	334.706	212.34	228.855	86.8667	111.721	104.417	275.419	258.634	101.001	275.419	3.56	3.42	3.17	13.34	13.12	18.31	25.14	29.64	24.17	3.38333	14.9233	26.3167	29.64
dre-miR-130c-3p	ENSDARG00000104264	xkr4	mRNA	777704	-0.654283	0.0152568	21.5925	Brain	0.9392	45.499	Brain	0.9125				221.016	232.649	214.988	235.257	141.503	168.799	134.768	137.995	132.679	222.884	181.853	135.148	222.884	3.56	3.42	3.17	13.34	13.12	18.31	25.14	29.64	24.17	3.38333	14.9233	26.3167	29.64
dre-miR-10b-3p	ENSDARG00000104826	pcdh1gc5	mRNA	503571	-0.595921	0.0316116	45.4673	Brain	0.9505	26.9935	Brain	0.9742				256.585	129.64	168.745	22.8968	38.0041	34.4704	11.8345	12.4134	9.2037	184.99	31.7904	11.1505	184.99	1.84	1.33	0.94	9.44	11.27	12.32	21.35	24.4	22.89	1.37	11.01	22.88	24.4
dre-miR-430b-3p	ENSDARG00000104826	pcdh1gc5	mRNA	503571	-0.614817	0.0253401	45.4673	Brain	0.9505	26.9935	Brain	0.9742				119435	145448	151831	17814.9	6294.28	8101.09	130.099	604.527	418.726	138904	10736.7	384.451	138904	1.84	1.33	0.94	9.44	11.27	12.32	21.35	24.4	22.89	1.37	11.01	22.88	24.4
dre-miR-10c-3p	ENSDARG00000104826	pcdh1gc5	mRNA	503571	-0.660846	0.0139291	45.4673	Brain	0.9505	26.9935	Brain	0.9742				111.198	93.6815	97.8939	24.1743	29.3864	23.6318	8.7752	5.9402	6.5159	100.925	25.7308	7.0771	100.925	1.84	1.33	0.94	9.44	11.27	12.32	21.35	24.4	22.89	1.37	11.01	22.88	24.4
dre-miR-219-3p	ENSDARG00000104826	pcdh1gc5	mRNA	503571	-0.73535	0.00417852	45.4673	Brain	0.9505	26.9935	Brain	0.9742				187.69	167.491	151.708	190.053	77.1284	105.01	11.0294	25.36	21.6653	168.963	124.064	19.3516	168.963	1.84	1.33	0.94	9.44	11.27	12.32	21.35	24.4	22.89	1.37	11.01	22.88	24.4
dre-miR-430a-5p	ENSDARG00000104826	pcdh1gc5	mRNA	503571	-0.658621	0.014369	45.4673	Brain	0.9505	26.9935	Brain	0.9742				795.828	1040.64	989.08	358.487	119.441	128.376	21.2538	33.661	36.0002	941.848	202.101	30.305	941.848	1.84	1.33	0.94	9.44	11.27	12.32	21.35	24.4	22.89	1.37	11.01	22.88	24.4
dre-miR-2189	ENSDARG00000104826	pcdh1gc5	mRNA	503571	-0.659354	0.014223	45.4673	Brain	0.9505	26.9935	Brain	0.9742				154.711	268.067	183.213	122.051	53.1712	55.9701	37.5966	23.1514	35.9187	201.997	77.064	32.2222	201.997	1.84	1.33	0.94	9.44	11.27	12.32	21.35	24.4	22.89	1.37	11.01	22.88	24.4
dre-miR-10b-3p	ENSDARG00000103950	pcdh1gc6	mRNA	503572	-0.55749	0.0477601	40.775	Brain	0.9248	9.64534	Brain	0.9877				256.585	129.64	168.745	22.8968	38.0041	34.4704	11.8345	12.4134	9.2037	184.99	31.7904	11.1505	184.99	1.34	1.26	0.75	7.28	7.46	10.57	17.26	20.96	17.77	1.11667	8.43667	18.6633	20.96
dre-miR-222a-5p	ENSDARG00000103950	pcdh1gc6	mRNA	503572	-0.622799	0.0229877	40.775	Brain	0.9248	9.64534	Brain	0.9877				1246.67	1756.56	1254.64	633.543	587.813	559.967	345.535	308.813	351.043	1419.29	593.775	335.13	1419.29	1.34	1.26	0.75	7.28	7.46	10.57	17.26	20.96	17.77	1.11667	8.43667	18.6633	20.96
dre-miR-430b-3p	ENSDARG00000103950	pcdh1gc6	mRNA	503572	-0.569573	0.0421583	40.775	Brain	0.9248	9.64534	Brain	0.9877				119435	145448	151831	17814.9	6294.28	8101.09	130.099	604.527	418.726	138904	10736.7	384.451	138904	1.34	1.26	0.75	7.28	7.46	10.57	17.26	20.96	17.77	1.11667	8.43667	18.6633	20.96
dre-miR-10c-3p	ENSDARG00000103950	pcdh1gc6	mRNA	503572	-0.621672	0.0233096	40.775	Brain	0.9248	9.64534	Brain	0.9877				111.198	93.6815	97.8939	24.1743	29.3864	23.6318	8.7752	5.9402	6.5159	100.925	25.7308	7.0771	100.925	1.34	1.26	0.75	7.28	7.46	10.57	17.26	20.96	17.77	1.11667	8.43667	18.6633	20.96
dre-miR-219-3p	ENSDARG00000103950	pcdh1gc6	mRNA	503572	-0.705535	0.0070538	40.775	Brain	0.9248	9.64534	Brain	0.9877				187.69	167.491	151.708	190.053	77.1284	105.01	11.0294	25.36	21.6653	168.963	124.064	19.3516	168.963	1.34	1.26	0.75	7.28	7.46	10.57	17.26	20.96	17.77	1.11667	8.43667	18.6633	20.96
dre-miR-430a-5p	ENSDARG00000103950	pcdh1gc6	mRNA	503572	-0.615017	0.0252789	40.775	Brain	0.9248	9.64534	Brain	0.9877				795.828	1040.64	989.08	358.487	119.441	128.376	21.2538	33.661	36.0002	941.848	202.101	30.305	941.848	1.34	1.26	0.75	7.28	7.46	10.57	17.26	20.96	17.77	1.11667	8.43667	18.6633	20.96
dre-miR-2189	ENSDARG00000103950	pcdh1gc6	mRNA	503572	-0.619036	0.0240757	40.775	Brain	0.9248	9.64534	Brain	0.9877				154.711	268.067	183.213	122.051	53.1712	55.9701	37.5966	23.1514	35.9187	201.997	77.064	32.2222	201.997	1.34	1.26	0.75	7.28	7.46	10.57	17.26	20.96	17.77	1.11667	8.43667	18.6633	20.96
dre-miR-17a-5p	ENSDARG00000105201	adcyap1r1a	mRNA	541315	-0.697528	0.00803597	102.478	Brain	0.9362	107.592	Brain	0.8029				1594.25	1809.96	1799.95	1885.69	911.15	1215.44	317.196	524.867	474.763	1734.72	1337.43	438.942	1734.72	1.56	1.2	1.33	12.12	10.75	12.05	42	45.78	35.23	1.36333	11.64	41.0033	45.78
dre-miR-92a-5p	ENSDARG00000105201	adcyap1r1a	mRNA	541315	-0.645345	0.0172153	102.478	Brain	0.9362	107.592	Brain	0.8029				875.083	1118.37	725.28	454.398	324.974	481.254	35.1814	39.2204	66.8691	906.243	420.208	47.0903	906.243	1.56	1.2	1.33	12.12	10.75	12.05	42	45.78	35.23	1.36333	11.64	41.0033	45.78
dre-miR-193b-5p	ENSDARG00000105201	adcyap1r1a	mRNA	541315	-0.585633	0.0354685	102.478	Brain	0.9362	107.592	Brain	0.8029				232.93	176.684	128.858	73.0142	71.096	80.9345	17.5505	22.6945	32.4165	179.49	75.0149	24.2205	179.49	1.56	1.2	1.33	12.12	10.75	12.05	42	45.78	35.23	1.36333	11.64	41.0033	45.78
dre-miR-430a-3p	ENSDARG00000051875	islr2	mRNA	541396	-0.769809	0.00208581	161.898	Brain	0.8499	113.082	Brain	0.9532				170576	197280	188900	38006.6	13637.6	18277.2	521.523	1901.92	1464.85	185585	23307.1	1296.1	185585	12.28	11.03	11.44	89.74	135.06	132.89	134.12	160.54	157.83	11.5833	119.23	150.83	160.54
dre-miR-20a-5p	ENSDARG00000051875	islr2	mRNA	541396	-0.709513	0.00660135	161.898	Brain	0.8499	113.082	Brain	0.9532				5105.98	6064.15	5632.01	5746.01	3153.99	3847.99	1106	1889.66	1534	5600.71	4249.33	1509.89	5600.71	12.28	11.03	11.44	89.74	135.06	132.89	134.12	160.54	157.83	11.5833	119.23	150.83	160.54
dre-miR-26a-3p	ENSDARG00000051875	islr2	mRNA	541396	-0.758922	0.00262882	161.898	Brain	0.8499	113.082	Brain	0.9532				360.359	388.515	260.014	198.013	165.546	146.144	86.8667	49.1968	106.86	336.296	169.901	80.9746	336.296	12.28	11.03	11.44	89.74	135.06	132.89	134.12	160.54	157.83	11.5833	119.23	150.83	160.54
dre-miR-93	ENSDARG00000051875	islr2	mRNA	541396	-0.606822	0.0278696	161.898	Brain	0.8499	113.082	Brain	0.9532				957.964	1110.8	1133.89	1362.8	698.379	960.286	323.878	453.205	380.527	1067.55	1007.16	385.87	1067.55	12.28	11.03	11.44	89.74	135.06	132.89	134.12	160.54	157.83	11.5833	119.23	150.83	160.54
dre-miR-200a-5p	ENSDARG00000051875	islr2	mRNA	541396	-0.735421	0.00417295	161.898	Brain	0.8499	113.082	Brain	0.9532				629.376	750.128	478.382	310.925	305.67	308.724	136.217	101.364	249.965	619.295	308.439	162.515	619.295	12.28	11.03	11.44	89.74	135.06	132.89	134.12	160.54	157.83	11.5833	119.23	150.83	160.54
dre-miR-430a-5p	ENSDARG00000051875	islr2	mRNA	541396	-0.778209	0.00173015	161.898	Brain	0.8499	113.082	Brain	0.9532				795.828	1040.64	989.08	358.487	119.441	128.376	21.2538	33.661	36.0002	941.848	202.101	30.305	941.848	12.28	11.03	11.44	89.74	135.06	132.89	134.12	160.54	157.83	11.5833	119.23	150.83	160.54
dre-miR-210-5p	ENSDARG00000045447	slc35g2b	mRNA	541438	-0.730255	0.00459073	57.2394	Brain	0.9556	109.873	Brain	0.9658				1045.68	668.072	784.368	895.529	407.445	397.21	214.792	216.435	301.033	832.707	566.728	244.087	832.707	2.93	3.25	3.57	9.47	15.33	12.82	23.66	24.26	23.52	3.25	12.54	23.8133	24.26
dre-miR-30c-3p	ENSDARG00000045447	slc35g2b	mRNA	541438	-0.602487	0.0293164	57.2394	Brain	0.9556	109.873	Brain	0.9658				162.481	131.127	106.683	49.3313	62.1336	62.0113	62.4732	35.4126	54.3261	133.43	57.8254	50.7373	133.43	2.93	3.25	3.57	9.47	15.33	12.82	23.66	24.26	23.52	3.25	12.54	23.8133	24.26
dre-miR-92a-5p	ENSDARG00000045447	slc35g2b	mRNA	541438	-0.746433	0.00338069	57.2394	Brain	0.9556	109.873	Brain	0.9658				875.083	1118.37	725.28	454.398	324.974	481.254	35.1814	39.2204	66.8691	906.243	420.208	47.0903	906.243	2.93	3.25	3.57	9.47	15.33	12.82	23.66	24.26	23.52	3.25	12.54	23.8133	24.26
dre-miR-92a-2-5p	ENSDARG00000045447	slc35g2b	mRNA	541438	-0.717255	0.00578485	57.2394	Brain	0.9556	109.873	Brain	0.9658				270.917	368.237	264.07	122.247	84.0226	112.384	12.9616	12.185	23.7015	301.075	106.218	16.2827	301.075	2.93	3.25	3.57	9.47	15.33	12.82	23.66	24.26	23.52	3.25	12.54	23.8133	24.26
dre-miR-205-5p	ENSDARG00000040547	b3gat1a	mRNA	548607	-0.57899	0.0381342	54.1878	Brain	0.7761	59.2512	Brain	0.7791				26678.6	20184.8	19550.4	13698.3	8498.09	8542.45	7836.2	7425.29	7632.61	22137.9	10246.3	7631.37	22137.9	1.13	1.38	1.07	6.9	10.37	11.3	27.48	23.53	23.73	1.19333	9.52333	24.9133	27.48
dre-miR-430a-3p	ENSDARG00000040547	b3gat1a	mRNA	548607	-0.563394	0.04496	54.1878	Brain	0.7761	59.2512	Brain	0.7791				170576	197280	188900	38006.6	13637.6	18277.2	521.523	1901.92	1464.85	185585	23307.1	1296.1	185585	1.13	1.38	1.07	6.9	10.37	11.3	27.48	23.53	23.73	1.19333	9.52333	24.9133	27.48
dre-miR-429a	ENSDARG00000040547	b3gat1a	mRNA	548607	-0.586265	0.0352222	54.1878	Brain	0.7761	59.2512	Brain	0.7791				902.883	1241.65	1220.02	1041.07	665.114	638.592	713.853	559.138	605.65	1121.52	781.591	626.214	1121.52	1.13	1.38	1.07	6.9	10.37	11.3	27.48	23.53	23.73	1.19333	9.52333	24.9133	27.48
dre-miR-193b-5p	ENSDARG00000040547	b3gat1a	mRNA	548607	-0.626538	0.0219434	54.1878	Brain	0.7761	59.2512	Brain	0.7791				232.93	176.684	128.858	73.0142	71.096	80.9345	17.5505	22.6945	32.4165	179.49	75.0149	24.2205	179.49	1.13	1.38	1.07	6.9	10.37	11.3	27.48	23.53	23.73	1.19333	9.52333	24.9133	27.48
dre-miR-219-3p	ENSDARG00000040547	b3gat1a	mRNA	548607	-0.740556	0.00378744	54.1878	Brain	0.7761	59.2512	Brain	0.7791				187.69	167.491	151.708	190.053	77.1284	105.01	11.0294	25.36	21.6653	168.963	124.064	19.3516	168.963	1.13	1.38	1.07	6.9	10.37	11.3	27.48	23.53	23.73	1.19333	9.52333	24.9133	27.48
dre-miR-430a-5p	ENSDARG00000040547	b3gat1a	mRNA	548607	-0.594978	0.0319517	54.1878	Brain	0.7761	59.2512	Brain	0.7791				795.828	1040.64	989.08	358.487	119.441	128.376	21.2538	33.661	36.0002	941.848	202.101	30.305	941.848	1.13	1.38	1.07	6.9	10.37	11.3	27.48	23.53	23.73	1.19333	9.52333	24.9133	27.48
dre-miR-430a-4-5p	ENSDARG00000040547	b3gat1a	mRNA	548607	-0.59816	0.0308148	54.1878	Brain	0.7761	59.2512	Brain	0.7791				2019.18	1781.98	1714.63	631.872	265.167	285.447	39.2873	54.68	73.4665	1838.6	394.162	55.8113	1838.6	1.13	1.38	1.07	6.9	10.37	11.3	27.48	23.53	23.73	1.19333	9.52333	24.9133	27.48
dre-miR-430a-11-5p	ENSDARG00000040547	b3gat1a	mRNA	548607	-0.59816	0.0308148	54.1878	Brain	0.7761	59.2512	Brain	0.7791				2019.18	1781.98	1714.63	631.872	265.167	285.447	39.2873	54.68	73.4665	1838.6	394.162	55.8113	1838.6	1.13	1.38	1.07	6.9	10.37	11.3	27.48	23.53	23.73	1.19333	9.52333	24.9133	27.48
dre-miR-430a-12-5p	ENSDARG00000040547	b3gat1a	mRNA	548607	-0.59816	0.0308148	54.1878	Brain	0.7761	59.2512	Brain	0.7791				2019.18	1781.98	1714.63	631.872	265.167	285.447	39.2873	54.68	73.4665	1838.6	394.162	55.8113	1838.6	1.13	1.38	1.07	6.9	10.37	11.3	27.48	23.53	23.73	1.19333	9.52333	24.9133	27.48
dre-miR-430a-13-5p	ENSDARG00000040547	b3gat1a	mRNA	548607	-0.59816	0.0308148	54.1878	Brain	0.7761	59.2512	Brain	0.7791				2019.18	1781.98	1714.63	631.872	265.167	285.447	39.2873	54.68	73.4665	1838.6	394.162	55.8113	1838.6	1.13	1.38	1.07	6.9	10.37	11.3	27.48	23.53	23.73	1.19333	9.52333	24.9133	27.48
dre-miR-430a-14-5p	ENSDARG00000040547	b3gat1a	mRNA	548607	-0.59816	0.0308148	54.1878	Brain	0.7761	59.2512	Brain	0.7791				2019.18	1781.98	1714.63	631.872	265.167	285.447	39.2873	54.68	73.4665	1838.6	394.162	55.8113	1838.6	1.13	1.38	1.07	6.9	10.37	11.3	27.48	23.53	23.73	1.19333	9.52333	24.9133	27.48
dre-miR-430a-15-5p	ENSDARG00000040547	b3gat1a	mRNA	548607	-0.59816	0.0308148	54.1878	Brain	0.7761	59.2512	Brain	0.7791				2019.18	1781.98	1714.63	631.872	265.167	285.447	39.2873	54.68	73.4665	1838.6	394.162	55.8113	1838.6	1.13	1.38	1.07	6.9	10.37	11.3	27.48	23.53	23.73	1.19333	9.52333	24.9133	27.48
dre-miR-430a-16-5p	ENSDARG00000040547	b3gat1a	mRNA	548607	-0.59816	0.0308148	54.1878	Brain	0.7761	59.2512	Brain	0.7791				2019.18	1781.98	1714.63	631.872	265.167	285.447	39.2873	54.68	73.4665	1838.6	394.162	55.8113	1838.6	1.13	1.38	1.07	6.9	10.37	11.3	27.48	23.53	23.73	1.19333	9.52333	24.9133	27.48
dre-miR-430a-17-5p	ENSDARG00000040547	b3gat1a	mRNA	548607	-0.59816	0.0308148	54.1878	Brain	0.7761	59.2512	Brain	0.7791				2019.18	1781.98	1714.63	631.872	265.167	285.447	39.2873	54.68	73.4665	1838.6	394.162	55.8113	1838.6	1.13	1.38	1.07	6.9	10.37	11.3	27.48	23.53	23.73	1.19333	9.52333	24.9133	27.48
dre-miR-430i-5p	ENSDARG00000040547	b3gat1a	mRNA	548607	-0.59816	0.0308148	54.1878	Brain	0.7761	59.2512	Brain	0.7791				2019.18	1781.98	1714.63	631.872	265.167	285.447	39.2873	54.68	73.4665	1838.6	394.162	55.8113	1838.6	1.13	1.38	1.07	6.9	10.37	11.3	27.48	23.53	23.73	1.19333	9.52333	24.9133	27.48
dre-miR-210-5p	ENSDARG00000071011	cdk5r2a	mRNA	550231	-0.662954	0.0135215	270.321	Brain	0.9711	320.805	Brain	0.9867				1045.68	668.072	784.368	895.529	407.445	397.21	214.792	216.435	301.033	832.707	566.728	244.087	832.707	0.87	0.76	0.89	7.73	18.11	14.91	45.99	54.48	49.31	0.84	13.5833	49.9267	54.48
dre-miR-210-3p	ENSDARG00000071011	cdk5r2a	mRNA	550231	-0.580825	0.0373839	270.321	Brain	0.9711	320.805	Brain	0.9867				259.866	142.212	195.923	257.564	131.506	124.022	88.3964	77.5269	151.168	199.334	171.031	105.697	199.334	0.87	0.76	0.89	7.73	18.11	14.91	45.99	54.48	49.31	0.84	13.5833	49.9267	54.48
dre-miR-222a-5p	ENSDARG00000071011	cdk5r2a	mRNA	550231	-0.561806	0.0457012	270.321	Brain	0.9711	320.805	Brain	0.9867				1246.67	1756.56	1254.64	633.543	587.813	559.967	345.535	308.813	351.043	1419.29	593.775	335.13	1419.29	0.87	0.76	0.89	7.73	18.11	14.91	45.99	54.48	49.31	0.84	13.5833	49.9267	54.48
dre-miR-20b-5p	ENSDARG00000071011	cdk5r2a	mRNA	550231	-0.712733	0.0062517	270.321	Brain	0.9711	320.805	Brain	0.9867				563.072	710.925	715.816	1027.51	480.609	601.456	108.04	202.347	188.553	663.271	703.19	166.313	703.19	0.87	0.76	0.89	7.73	18.11	14.91	45.99	54.48	49.31	0.84	13.5833	49.9267	54.48
dre-miR-18b-5p	ENSDARG00000071011	cdk5r2a	mRNA	550231	-0.691959	0.00877828	270.321	Brain	0.9711	320.805	Brain	0.9867				82.7081	121.935	101.545	110.455	98.7589	117.981	37.4356	48.7399	62.0637	102.062	109.065	49.4131	109.065	0.87	0.76	0.89	7.73	18.11	14.91	45.99	54.48	49.31	0.84	13.5833	49.9267	54.48
dre-miR-20a-3p	ENSDARG00000071011	cdk5r2a	mRNA	550231	-0.686375	0.0095738	270.321	Brain	0.9711	320.805	Brain	0.9867				281.795	275.908	210.932	187.4	117.976	139.659	39.1263	50.263	54.7333	256.211	148.345	48.0409	256.211	0.87	0.76	0.89	7.73	18.11	14.91	45.99	54.48	49.31	0.84	13.5833	49.9267	54.48
dre-miR-21	ENSDARG00000071011	cdk5r2a	mRNA	550231	-0.779744	0.00167064	270.321	Brain	0.9711	320.805	Brain	0.9867				13590.2	14982.4	16782.5	15937.9	13036.7	13956.5	5904.76	6265.59	6982.16	15118.4	14310.4	6384.17	15118.4	0.87	0.76	0.89	7.73	18.11	14.91	45.99	54.48	49.31	0.84	13.5833	49.9267	54.48
dre-miR-25-5p	ENSDARG00000071011	cdk5r2a	mRNA	550231	-0.641493	0.0181148	270.321	Brain	0.9711	320.805	Brain	0.9867				174.395	151.405	105.06	83.3325	50.4997	57.125	7.1651	8.3772	18.0001	143.62	63.6524	11.1808	143.62	0.87	0.76	0.89	7.73	18.11	14.91	45.99	54.48	49.31	0.84	13.5833	49.9267	54.48
dre-miR-301b-5p	ENSDARG00000071011	cdk5r2a	mRNA	550231	-0.624672	0.0224601	270.321	Brain	0.9711	320.805	Brain	0.9867				785.814	1432.39	889.969	595.906	511.633	511.015	170.352	156.044	230.173	1036.06	539.518	185.523	1036.06	0.87	0.76	0.89	7.73	18.11	14.91	45.99	54.48	49.31	0.84	13.5833	49.9267	54.48
dre-miR-130c-5p	ENSDARG00000024299	c1qtnf4	mRNA	550397	-0.59466	0.032067	485.36	Brain	0.9085	413.71	Brain	0.8874				774.59	1008.06	682.418	334.607	365.649	446.783	145.395	113.549	178.453	821.688	382.347	145.799	821.688	1.16	1.38	1.18	8.83	7.76	9.2	40.95	40.87	31.92	1.24	8.59667	37.9133	40.95
dre-miR-203a-3p	ENSDARG00000015537	gad2	mRNA	550403	-0.570198	0.0418824	436.292	Brain	0.9226	174.292	Brain	0.9372				4231.24	3108.12	3554.2	1886.28	1048.95	1034.2	794.038	553.654	767.814	3631.18	1323.14	705.169	3631.18	1.01	0.81	0.98	9.66	12.51	13.45	44.27	46.33	44.32	0.933333	11.8733	44.9733	46.33
dre-miR-210-5p	ENSDARG00000015537	gad2	mRNA	550403	-0.663389	0.0134386	436.292	Brain	0.9226	174.292	Brain	0.9372				1045.68	668.072	784.368	895.529	407.445	397.21	214.792	216.435	301.033	832.707	566.728	244.087	832.707	1.01	0.81	0.98	9.66	12.51	13.45	44.27	46.33	44.32	0.933333	11.8733	44.9733	46.33
dre-miR-210-3p	ENSDARG00000015537	gad2	mRNA	550403	-0.570523	0.0417393	436.292	Brain	0.9226	174.292	Brain	0.9372				259.866	142.212	195.923	257.564	131.506	124.022	88.3964	77.5269	151.168	199.334	171.031	105.697	199.334	1.01	0.81	0.98	9.66	12.51	13.45	44.27	46.33	44.32	0.933333	11.8733	44.9733	46.33
dre-miR-10c-3p	ENSDARG00000015537	gad2	mRNA	550403	-0.56919	0.0423284	436.292	Brain	0.9226	174.292	Brain	0.9372				111.198	93.6815	97.8939	24.1743	29.3864	23.6318	8.7752	5.9402	6.5159	100.925	25.7308	7.0771	100.925	1.01	0.81	0.98	9.66	12.51	13.45	44.27	46.33	44.32	0.933333	11.8733	44.9733	46.33
dre-miR-17a-5p	ENSDARG00000015537	gad2	mRNA	550403	-0.745052	0.00347306	436.292	Brain	0.9226	174.292	Brain	0.9372				1594.25	1809.96	1799.95	1885.69	911.15	1215.44	317.196	524.867	474.763	1734.72	1337.43	438.942	1734.72	1.01	0.81	0.98	9.66	12.51	13.45	44.27	46.33	44.32	0.933333	11.8733	44.9733	46.33
dre-miR-20b-5p	ENSDARG00000015537	gad2	mRNA	550403	-0.716129	0.00589858	436.292	Brain	0.9226	174.292	Brain	0.9372				563.072	710.925	715.816	1027.51	480.609	601.456	108.04	202.347	188.553	663.271	703.19	166.313	703.19	1.01	0.81	0.98	9.66	12.51	13.45	44.27	46.33	44.32	0.933333	11.8733	44.9733	46.33
dre-miR-18a	ENSDARG00000015537	gad2	mRNA	550403	-0.703067	0.00734611	436.292	Brain	0.9226	174.292	Brain	0.9372				180.093	195.88	187.405	240.367	172.785	211.62	80.2652	100.754	113.376	187.792	208.257	98.132	208.257	1.01	0.81	0.98	9.66	12.51	13.45	44.27	46.33	44.32	0.933333	11.8733	44.9733	46.33
dre-miR-18b-5p	ENSDARG00000015537	gad2	mRNA	550403	-0.716432	0.00586781	436.292	Brain	0.9226	174.292	Brain	0.9372				82.7081	121.935	101.545	110.455	98.7589	117.981	37.4356	48.7399	62.0637	102.062	109.065	49.4131	109.065	1.01	0.81	0.98	9.66	12.51	13.45	44.27	46.33	44.32	0.933333	11.8733	44.9733	46.33
dre-miR-19c-3p	ENSDARG00000015537	gad2	mRNA	550403	-0.598405	0.0307284	436.292	Brain	0.9226	174.292	Brain	0.9372				2060.45	2760.83	3397.76	1210.19	3507.58	3612.38	1085.63	1369.21	1085.95	2739.68	2776.71	1180.26	2776.71	1.01	0.81	0.98	9.66	12.51	13.45	44.27	46.33	44.32	0.933333	11.8733	44.9733	46.33
dre-miR-20a-5p	ENSDARG00000015537	gad2	mRNA	550403	-0.747331	0.00332165	436.292	Brain	0.9226	174.292	Brain	0.9372				5105.98	6064.15	5632.01	5746.01	3153.99	3847.99	1106	1889.66	1534	5600.71	4249.33	1509.89	5600.71	1.01	0.81	0.98	9.66	12.51	13.45	44.27	46.33	44.32	0.933333	11.8733	44.9733	46.33
dre-miR-20a-3p	ENSDARG00000015537	gad2	mRNA	550403	-0.700739	0.00763032	436.292	Brain	0.9226	174.292	Brain	0.9372				281.795	275.908	210.932	187.4	117.976	139.659	39.1263	50.263	54.7333	256.211	148.345	48.0409	256.211	1.01	0.81	0.98	9.66	12.51	13.45	44.27	46.33	44.32	0.933333	11.8733	44.9733	46.33
dre-miR-26a-3p	ENSDARG00000015537	gad2	mRNA	550403	-0.634017	0.0199607	436.292	Brain	0.9226	174.292	Brain	0.9372				360.359	388.515	260.014	198.013	165.546	146.144	86.8667	49.1968	106.86	336.296	169.901	80.9746	336.296	1.01	0.81	0.98	9.66	12.51	13.45	44.27	46.33	44.32	0.933333	11.8733	44.9733	46.33
dre-miR-92b-3p	ENSDARG00000015537	gad2	mRNA	550403	-0.713439	0.00617706	436.292	Brain	0.9226	174.292	Brain	0.9372				17873.2	13977.6	10576.6	20923.6	8696.04	12278	3178.32	3773.68	3992.19	14142.5	13965.9	3648.07	14142.5	1.01	0.81	0.98	9.66	12.51	13.45	44.27	46.33	44.32	0.933333	11.8733	44.9733	46.33
dre-miR-93	ENSDARG00000015537	gad2	mRNA	550403	-0.749791	0.00316397	436.292	Brain	0.9226	174.292	Brain	0.9372				957.964	1110.8	1133.89	1362.8	698.379	960.286	323.878	453.205	380.527	1067.55	1007.16	385.87	1067.55	1.01	0.81	0.98	9.66	12.51	13.45	44.27	46.33	44.32	0.933333	11.8733	44.9733	46.33
dre-miR-144-5p	ENSDARG00000015537	gad2	mRNA	550403	-0.633016	0.0202178	436.292	Brain	0.9226	174.292	Brain	0.9372				437.024	238.327	350.065	542.939	201.827	160.803	86.5447	106.923	103.195	341.805	301.856	98.8876	341.805	1.01	0.81	0.98	9.66	12.51	13.45	44.27	46.33	44.32	0.933333	11.8733	44.9733	46.33
dre-miR-193b-5p	ENSDARG00000015537	gad2	mRNA	550403	-0.611603	0.0263355	436.292	Brain	0.9226	174.292	Brain	0.9372				232.93	176.684	128.858	73.0142	71.096	80.9345	17.5505	22.6945	32.4165	179.49	75.0149	24.2205	179.49	1.01	0.81	0.98	9.66	12.51	13.45	44.27	46.33	44.32	0.933333	11.8733	44.9733	46.33
dre-miR-200a-5p	ENSDARG00000015537	gad2	mRNA	550403	-0.610975	0.0265333	436.292	Brain	0.9226	174.292	Brain	0.9372				629.376	750.128	478.382	310.925	305.67	308.724	136.217	101.364	249.965	619.295	308.439	162.515	619.295	1.01	0.81	0.98	9.66	12.51	13.45	44.27	46.33	44.32	0.933333	11.8733	44.9733	46.33
dre-miR-203b-3p	ENSDARG00000015537	gad2	mRNA	550403	-0.580782	0.0374015	436.292	Brain	0.9226	174.292	Brain	0.9372				10075	10482.1	11202	7194.6	3600.56	3454.42	3262.53	3028.19	2653.75	10586.3	4749.86	2981.49	10586.3	1.01	0.81	0.98	9.66	12.51	13.45	44.27	46.33	44.32	0.933333	11.8733	44.9733	46.33
dre-miR-219-3p	ENSDARG00000015537	gad2	mRNA	550403	-0.745351	0.00345289	436.292	Brain	0.9226	174.292	Brain	0.9372				187.69	167.491	151.708	190.053	77.1284	105.01	11.0294	25.36	21.6653	168.963	124.064	19.3516	168.963	1.01	0.81	0.98	9.66	12.51	13.45	44.27	46.33	44.32	0.933333	11.8733	44.9733	46.33
dre-miR-301b-5p	ENSDARG00000015537	gad2	mRNA	550403	-0.642845	0.0177954	436.292	Brain	0.9226	174.292	Brain	0.9372				785.814	1432.39	889.969	595.906	511.633	511.015	170.352	156.044	230.173	1036.06	539.518	185.523	1036.06	1.01	0.81	0.98	9.66	12.51	13.45	44.27	46.33	44.32	0.933333	11.8733	44.9733	46.33
dre-miR-301c-5p	ENSDARG00000015537	gad2	mRNA	550403	-0.643401	0.0176651	436.292	Brain	0.9226	174.292	Brain	0.9372				482.09	772.028	411.993	321.636	286.539	284.736	96.286	84.8378	137.485	555.37	297.637	106.203	555.37	1.01	0.81	0.98	9.66	12.51	13.45	44.27	46.33	44.32	0.933333	11.8733	44.9733	46.33
dre-miR-15c	ENSDARG00000015537	gad2	mRNA	550403	-0.782989	0.00155006	436.292	Brain	0.9226	174.292	Brain	0.9372				2190.3	1951.36	1679.34	2120.06	1498.27	1925.46	552.598	781.97	696.465	1940.33	1847.93	677.011	1940.33	1.01	0.81	0.98	9.66	12.51	13.45	44.27	46.33	44.32	0.933333	11.8733	44.9733	46.33
dre-miR-126b-3p	ENSDARG00000015537	gad2	mRNA	550403	-0.643628	0.0176121	436.292	Brain	0.9226	174.292	Brain	0.9372				981.274	618.055	627.927	613.496	345.484	360.962	226.385	187.115	204.68	742.419	439.981	206.06	742.419	1.01	0.81	0.98	9.66	12.51	13.45	44.27	46.33	44.32	0.933333	11.8733	44.9733	46.33
dre-miR-10a-3p	ENSDARG00000056979	lhx9	mRNA	550405	-0.623328	0.0228378	49.1311	Brain	0.8797	49.6286	Brain	0.8595	ENSDARG00000056979	Homeobox	yes	366.402	219.807	328.161	15.1335	38.6073	33.049	15.6988	9.748	11.9729	304.79	28.9299	12.4732	304.79	11.53	11.11	8.25	52.95	65.46	73.63	43.86	45.3	47.71	10.2967	64.0133	45.6233	73.63
dre-miR-196c	ENSDARG00000056979	lhx9	mRNA	550405	-0.606071	0.0281163	49.1311	Brain	0.8797	49.6286	Brain	0.8595	ENSDARG00000056979	Homeobox	yes	194.425	78.1355	112.903	1.6706	2.413	5.064	0.9661	3.1986	1.4661	128.488	3.0492	1.87693	128.488	11.53	11.11	8.25	52.95	65.46	73.63	43.86	45.3	47.71	10.2967	64.0133	45.6233	73.63
dre-miR-130b	ENSDARG00000044569	cldn19	mRNA	550431	-0.58698	0.0349449	69.5136	Brain	0.7186	43.1341	Brain	0.8255				134.681	131.127	125.477	160.474	87.9006	96.4817	78.5745	85.6756	85.1136	130.429	114.952	83.1212	130.429	5.28	3.47	5.49	8.45	10.79	10.28	26.73	17.86	22.29	4.74667	9.84	22.2933	26.73
dre-miR-130c-3p	ENSDARG00000044569	cldn19	mRNA	550431	-0.608272	0.0273975	69.5136	Brain	0.7186	43.1341	Brain	0.8255				221.016	232.649	214.988	235.257	141.503	168.799	134.768	137.995	132.679	222.884	181.853	135.148	222.884	5.28	3.47	5.49	8.45	10.79	10.28	26.73	17.86	22.29	4.74667	9.84	22.2933	26.73
dre-miR-457b-5p	ENSDARG00000044569	cldn19	mRNA	550431	-0.636747	0.0192711	69.5136	Brain	0.7186	43.1341	Brain	0.8255				115.17	101.522	108.17	148.092	78.5073	84.6658	51.3633	59.6302	57.3397	108.287	103.755	56.1111	108.287	5.28	3.47	5.49	8.45	10.79	10.28	26.73	17.86	22.29	4.74667	9.84	22.2933	26.73
dre-miR-15b-5p	ENSDARG00000053617	camk2a	mRNA	550436	-0.68295	0.0100882	296.061	Brain	0.8517	210.59	Brain	0.837				292.5	280.504	253.253	334.706	212.34	228.855	86.8667	111.721	104.417	275.419	258.634	101.001	275.419	0.64	0.42	0.35	1.44	1.82	1.16	36.83	24.81	22.14	0.47	1.47333	27.9267	36.83
dre-miR-16a	ENSDARG00000053617	camk2a	mRNA	550436	-0.679418	0.0106403	296.061	Brain	0.8517	210.59	Brain	0.837				284.039	329.44	318.155	398.089	268.441	284.559	145.476	165.411	153.938	310.545	317.03	154.941	317.03	0.64	0.42	0.35	1.44	1.82	1.16	36.83	24.81	22.14	0.47	1.47333	27.9267	36.83
dre-miR-17a-5p	ENSDARG00000043835	rab3ab	mRNA	550457	-0.694954	0.00837285	248.554	Brain	0.7977	211.445	Brain	0.8844				1594.25	1809.96	1799.95	1885.69	911.15	1215.44	317.196	524.867	474.763	1734.72	1337.43	438.942	1734.72	6.41	6.1	3.76	25.43	36.61	34.54	109.83	150.66	141.88	5.42333	32.1933	134.123	150.66
dre-miR-20b-5p	ENSDARG00000043835	rab3ab	mRNA	550457	-0.683223	0.0100465	248.554	Brain	0.7977	211.445	Brain	0.8844				563.072	710.925	715.816	1027.51	480.609	601.456	108.04	202.347	188.553	663.271	703.19	166.313	703.19	6.41	6.1	3.76	25.43	36.61	34.54	109.83	150.66	141.88	5.42333	32.1933	134.123	150.66
dre-miR-18a	ENSDARG00000043835	rab3ab	mRNA	550457	-0.666807	0.0128001	248.554	Brain	0.7977	211.445	Brain	0.8844				180.093	195.88	187.405	240.367	172.785	211.62	80.2652	100.754	113.376	187.792	208.257	98.132	208.257	6.41	6.1	3.76	25.43	36.61	34.54	109.83	150.66	141.88	5.42333	32.1933	134.123	150.66
dre-miR-18b-5p	ENSDARG00000043835	rab3ab	mRNA	550457	-0.675354	0.0113035	248.554	Brain	0.7977	211.445	Brain	0.8844				82.7081	121.935	101.545	110.455	98.7589	117.981	37.4356	48.7399	62.0637	102.062	109.065	49.4131	109.065	6.41	6.1	3.76	25.43	36.61	34.54	109.83	150.66	141.88	5.42333	32.1933	134.123	150.66
dre-miR-20a-5p	ENSDARG00000043835	rab3ab	mRNA	550457	-0.694021	0.00849764	248.554	Brain	0.7977	211.445	Brain	0.8844				5105.98	6064.15	5632.01	5746.01	3153.99	3847.99	1106	1889.66	1534	5600.71	4249.33	1509.89	5600.71	6.41	6.1	3.76	25.43	36.61	34.54	109.83	150.66	141.88	5.42333	32.1933	134.123	150.66
dre-miR-130b	ENSDARG00000043835	rab3ab	mRNA	550457	-0.588716	0.0342788	248.554	Brain	0.7977	211.445	Brain	0.8844				134.681	131.127	125.477	160.474	87.9006	96.4817	78.5745	85.6756	85.1136	130.429	114.952	83.1212	130.429	6.41	6.1	3.76	25.43	36.61	34.54	109.83	150.66	141.88	5.42333	32.1933	134.123	150.66
dre-miR-219-3p	ENSDARG00000043835	rab3ab	mRNA	550457	-0.697901	0.00798798	248.554	Brain	0.7977	211.445	Brain	0.8844				187.69	167.491	151.708	190.053	77.1284	105.01	11.0294	25.36	21.6653	168.963	124.064	19.3516	168.963	6.41	6.1	3.76	25.43	36.61	34.54	109.83	150.66	141.88	5.42333	32.1933	134.123	150.66
dre-miR-15b-5p	ENSDARG00000022176	iglon5	mRNA	550472	-0.756792	0.00274686	42.3727	Brain	0.9573	49.656	Brain	0.9061				292.5	280.504	253.253	334.706	212.34	228.855	86.8667	111.721	104.417	275.419	258.634	101.001	275.419	1.48	1.23	2.13	5.55	7.34	7.09	27.38	30.29	25.61	1.61333	6.66	27.76	30.29
dre-miR-17a-3p	ENSDARG00000022176	iglon5	mRNA	550472	-0.635352	0.0196212	42.3727	Brain	0.9573	49.656	Brain	0.9061				578.784	577.23	423.08	283.606	211.823	257.285	35.8255	50.4915	65.1587	526.365	250.904	50.4919	526.365	1.48	1.23	2.13	5.55	7.34	7.09	27.38	30.29	25.61	1.61333	6.66	27.76	30.29
dre-miR-20b-5p	ENSDARG00000022176	iglon5	mRNA	550472	-0.704348	0.0071933	42.3727	Brain	0.9573	49.656	Brain	0.9061				563.072	710.925	715.816	1027.51	480.609	601.456	108.04	202.347	188.553	663.271	703.19	166.313	703.19	1.48	1.23	2.13	5.55	7.34	7.09	27.38	30.29	25.61	1.61333	6.66	27.76	30.29
dre-miR-19c-3p	ENSDARG00000022176	iglon5	mRNA	550472	-0.587297	0.0348225	42.3727	Brain	0.9573	49.656	Brain	0.9061				2060.45	2760.83	3397.76	1210.19	3507.58	3612.38	1085.63	1369.21	1085.95	2739.68	2776.71	1180.26	2776.71	1.48	1.23	2.13	5.55	7.34	7.09	27.38	30.29	25.61	1.61333	6.66	27.76	30.29
dre-miR-20a-3p	ENSDARG00000022176	iglon5	mRNA	550472	-0.660779	0.0139421	42.3727	Brain	0.9573	49.656	Brain	0.9061				281.795	275.908	210.932	187.4	117.976	139.659	39.1263	50.263	54.7333	256.211	148.345	48.0409	256.211	1.48	1.23	2.13	5.55	7.34	7.09	27.38	30.29	25.61	1.61333	6.66	27.76	30.29
dre-miR-26a-3p	ENSDARG00000022176	iglon5	mRNA	550472	-0.593569	0.0324649	42.3727	Brain	0.9573	49.656	Brain	0.9061				360.359	388.515	260.014	198.013	165.546	146.144	86.8667	49.1968	106.86	336.296	169.901	80.9746	336.296	1.48	1.23	2.13	5.55	7.34	7.09	27.38	30.29	25.61	1.61333	6.66	27.76	30.29
dre-miR-30d	ENSDARG00000022176	iglon5	mRNA	550472	-0.655661	0.0149705	42.3727	Brain	0.9573	49.656	Brain	0.9061				4330.18	4530.78	4091.53	4473.42	3967.07	4159.64	4061.72	3573.17	3419.45	4317.5	4200.05	3684.78	4317.5	1.48	1.23	2.13	5.55	7.34	7.09	27.38	30.29	25.61	1.61333	6.66	27.76	30.29
dre-miR-92a-5p	ENSDARG00000022176	iglon5	mRNA	550472	-0.63639	0.0193604	42.3727	Brain	0.9573	49.656	Brain	0.9061				875.083	1118.37	725.28	454.398	324.974	481.254	35.1814	39.2204	66.8691	906.243	420.208	47.0903	906.243	1.48	1.23	2.13	5.55	7.34	7.09	27.38	30.29	25.61	1.61333	6.66	27.76	30.29
dre-miR-130c-5p	ENSDARG00000022176	iglon5	mRNA	550472	-0.59043	0.0336298	42.3727	Brain	0.9573	49.656	Brain	0.9061				774.59	1008.06	682.418	334.607	365.649	446.783	145.395	113.549	178.453	821.688	382.347	145.799	821.688	1.48	1.23	2.13	5.55	7.34	7.09	27.38	30.29	25.61	1.61333	6.66	27.76	30.29
dre-miR-193b-5p	ENSDARG00000022176	iglon5	mRNA	550472	-0.567993	0.0428623	42.3727	Brain	0.9573	49.656	Brain	0.9061				232.93	176.684	128.858	73.0142	71.096	80.9345	17.5505	22.6945	32.4165	179.49	75.0149	24.2205	179.49	1.48	1.23	2.13	5.55	7.34	7.09	27.38	30.29	25.61	1.61333	6.66	27.76	30.29
dre-miR-219-3p	ENSDARG00000022176	iglon5	mRNA	550472	-0.715638	0.00594864	42.3727	Brain	0.9573	49.656	Brain	0.9061				187.69	167.491	151.708	190.053	77.1284	105.01	11.0294	25.36	21.6653	168.963	124.064	19.3516	168.963	1.48	1.23	2.13	5.55	7.34	7.09	27.38	30.29	25.61	1.61333	6.66	27.76	30.29
dre-miR-301c-5p	ENSDARG00000022176	iglon5	mRNA	550472	-0.606726	0.027901	42.3727	Brain	0.9573	49.656	Brain	0.9061				482.09	772.028	411.993	321.636	286.539	284.736	96.286	84.8378	137.485	555.37	297.637	106.203	555.37	1.48	1.23	2.13	5.55	7.34	7.09	27.38	30.29	25.61	1.61333	6.66	27.76	30.29
dre-miR-15c	ENSDARG00000022176	iglon5	mRNA	550472	-0.767821	0.00217775	42.3727	Brain	0.9573	49.656	Brain	0.9061				2190.3	1951.36	1679.34	2120.06	1498.27	1925.46	552.598	781.97	696.465	1940.33	1847.93	677.011	1940.33	1.48	1.23	2.13	5.55	7.34	7.09	27.38	30.29	25.61	1.61333	6.66	27.76	30.29
dre-miR-10b-3p	ENSDARG00000033655	stmn1b	mRNA	550548	-0.674698	0.0114135	2706.02	Brain	0.7361	1170.54	Brain	0.7313				256.585	129.64	168.745	22.8968	38.0041	34.4704	11.8345	12.4134	9.2037	184.99	31.7904	11.1505	184.99	24.39	20.14	17.61	131.58	174.23	181.58	259.68	271.63	260.46	20.7133	162.463	263.923	271.63
dre-miR-196a-5p	ENSDARG00000033655	stmn1b	mRNA	550548	-0.646116	0.0170395	2706.02	Brain	0.7361	1170.54	Brain	0.7313				672.716	295.509	457.424	12.3819	8.8762	19.7228	6.8431	11.5757	5.7014	475.216	13.6603	8.04007	475.216	24.39	20.14	17.61	131.58	174.23	181.58	259.68	271.63	260.46	20.7133	162.463	263.923	271.63
dre-miR-221-5p	ENSDARG00000033655	stmn1b	mRNA	550548	-0.563457	0.0449306	2706.02	Brain	0.7361	1170.54	Brain	0.7313				645.089	602.914	780.312	385.511	617.458	551.616	554.45	421.981	450.98	676.105	518.195	475.803	676.105	24.39	20.14	17.61	131.58	174.23	181.58	259.68	271.63	260.46	20.7133	162.463	263.923	271.63
dre-miR-10c-3p	ENSDARG00000033655	stmn1b	mRNA	550548	-0.733022	0.0043631	2706.02	Brain	0.7361	1170.54	Brain	0.7313				111.198	93.6815	97.8939	24.1743	29.3864	23.6318	8.7752	5.9402	6.5159	100.925	25.7308	7.0771	100.925	24.39	20.14	17.61	131.58	174.23	181.58	259.68	271.63	260.46	20.7133	162.463	263.923	271.63
dre-miR-15b-3p	ENSDARG00000033655	stmn1b	mRNA	550548	-0.594011	0.0323034	2706.02	Brain	0.7361	1170.54	Brain	0.7313				213.936	344.445	216.881	257.368	266.632	308.546	39.9313	51.71	87.557	258.421	277.515	59.7328	277.515	24.39	20.14	17.61	131.58	174.23	181.58	259.68	271.63	260.46	20.7133	162.463	263.923	271.63
dre-miR-25-5p	ENSDARG00000033655	stmn1b	mRNA	550548	-0.756227	0.00277885	2706.02	Brain	0.7361	1170.54	Brain	0.7313				174.395	151.405	105.06	83.3325	50.4997	57.125	7.1651	8.3772	18.0001	143.62	63.6524	11.1808	143.62	24.39	20.14	17.61	131.58	174.23	181.58	259.68	271.63	260.46	20.7133	162.463	263.923	271.63
dre-miR-30c-3p	ENSDARG00000033655	stmn1b	mRNA	550548	-0.663871	0.013347	2706.02	Brain	0.7361	1170.54	Brain	0.7313				162.481	131.127	106.683	49.3313	62.1336	62.0113	62.4732	35.4126	54.3261	133.43	57.8254	50.7373	133.43	24.39	20.14	17.61	131.58	174.23	181.58	259.68	271.63	260.46	20.7133	162.463	263.923	271.63
dre-miR-30e-3p	ENSDARG00000033655	stmn1b	mRNA	550548	-0.714091	0.00610867	2706.02	Brain	0.7361	1170.54	Brain	0.7313				1151.87	1071.32	934.86	904.57	944.845	937.898	748.149	588.686	788.909	1052.68	929.104	708.581	1052.68	24.39	20.14	17.61	131.58	174.23	181.58	259.68	271.63	260.46	20.7133	162.463	263.923	271.63
dre-miR-92a-5p	ENSDARG00000033655	stmn1b	mRNA	550548	-0.760731	0.00253175	2706.02	Brain	0.7361	1170.54	Brain	0.7313				875.083	1118.37	725.28	454.398	324.974	481.254	35.1814	39.2204	66.8691	906.243	420.208	47.0903	906.243	24.39	20.14	17.61	131.58	174.23	181.58	259.68	271.63	260.46	20.7133	162.463	263.923	271.63
dre-miR-92a-2-5p	ENSDARG00000033655	stmn1b	mRNA	550548	-0.753412	0.0029425	2706.02	Brain	0.7361	1170.54	Brain	0.7313				270.917	368.237	264.07	122.247	84.0226	112.384	12.9616	12.185	23.7015	301.075	106.218	16.2827	301.075	24.39	20.14	17.61	131.58	174.23	181.58	259.68	271.63	260.46	20.7133	162.463	263.923	271.63
dre-miR-206-3p	ENSDARG00000033655	stmn1b	mRNA	550548	-0.628215	0.0214866	2706.02	Brain	0.7361	1170.54	Brain	0.7313				48472	29107.9	36508.1	2216.47	5341.08	4938.16	7777.43	5062.4	7578.45	38029.3	4165.23	6806.09	38029.3	24.39	20.14	17.61	131.58	174.23	181.58	259.68	271.63	260.46	20.7133	162.463	263.923	271.63
dre-miR-219-3p	ENSDARG00000033655	stmn1b	mRNA	550548	-0.748394	0.00325279	2706.02	Brain	0.7361	1170.54	Brain	0.7313				187.69	167.491	151.708	190.053	77.1284	105.01	11.0294	25.36	21.6653	168.963	124.064	19.3516	168.963	24.39	20.14	17.61	131.58	174.23	181.58	259.68	271.63	260.46	20.7133	162.463	263.923	271.63
dre-miR-196c	ENSDARG00000033655	stmn1b	mRNA	550548	-0.63301	0.0202194	2706.02	Brain	0.7361	1170.54	Brain	0.7313				194.425	78.1355	112.903	1.6706	2.413	5.064	0.9661	3.1986	1.4661	128.488	3.0492	1.87693	128.488	24.39	20.14	17.61	131.58	174.23	181.58	259.68	271.63	260.46	20.7133	162.463	263.923	271.63
dre-miR-210-3p	ENSDARG00000025106	ppp3cb	mRNA	550554	-0.576106	0.0393358	229.107	Brain	0.9025	305.313	Brain	0.9233				259.866	142.212	195.923	257.564	131.506	124.022	88.3964	77.5269	151.168	199.334	171.031	105.697	199.334	2.38	2.03	2.41	11.97	17.25	14.92	50.67	52.12	48.67	2.27333	14.7133	50.4867	52.12
dre-miR-19c-3p	ENSDARG00000025106	ppp3cb	mRNA	550554	-0.593147	0.0326198	229.107	Brain	0.9025	305.313	Brain	0.9233				2060.45	2760.83	3397.76	1210.19	3507.58	3612.38	1085.63	1369.21	1085.95	2739.68	2776.71	1180.26	2776.71	2.38	2.03	2.41	11.97	17.25	14.92	50.67	52.12	48.67	2.27333	14.7133	50.4867	52.12
dre-miR-130c-5p	ENSDARG00000025106	ppp3cb	mRNA	550554	-0.638068	0.018944	229.107	Brain	0.9025	305.313	Brain	0.9233				774.59	1008.06	682.418	334.607	365.649	446.783	145.395	113.549	178.453	821.688	382.347	145.799	821.688	2.38	2.03	2.41	11.97	17.25	14.92	50.67	52.12	48.67	2.27333	14.7133	50.4867	52.12
dre-miR-193b-5p	ENSDARG00000025106	ppp3cb	mRNA	550554	-0.616307	0.0248881	229.107	Brain	0.9025	305.313	Brain	0.9233				232.93	176.684	128.858	73.0142	71.096	80.9345	17.5505	22.6945	32.4165	179.49	75.0149	24.2205	179.49	2.38	2.03	2.41	11.97	17.25	14.92	50.67	52.12	48.67	2.27333	14.7133	50.4867	52.12
dre-miR-363-3p	ENSDARG00000025106	ppp3cb	mRNA	550554	-0.76764	0.00218629	229.107	Brain	0.9025	305.313	Brain	0.9233				21778.8	23076.2	20030.1	28781.3	18006.9	19756.3	4732.18	7708.14	6924.82	21628.4	22181.5	6455.05	22181.5	2.38	2.03	2.41	11.97	17.25	14.92	50.67	52.12	48.67	2.27333	14.7133	50.4867	52.12
dre-miR-18b-5p	ENSDARG00000038185	gh1	mRNA	407639	-0.626155	0.0220488	0.774167	Brain	0.8293	140.264	Brain	0.9751				82.7081	121.935	101.545	110.455	98.7589	117.981	37.4356	48.7399	62.0637	102.062	109.065	49.4131	109.065	0	0.12	0	0.1	0.78	0.64	34.71	15.21	18.08	0.04	0.506667	22.6667	34.71
dre-miR-219-5p	ENSDARG00000059311	dpysl5b	mRNA	553410	-0.684514	0.00985079	72.6366	Brain	0.7443	97.1013	Brain	0.7558				3919.23	4340.85	3870.87	4972.34	4269.04	6234.18	952.877	1450.77	1328.67	4043.65	5158.52	1244.11	5158.52	2.6	1.68	2.19	8.61	15.21	12.07	68.39	59.8	66.5	2.15667	11.9633	64.8967	68.39
dre-miR-16c-3p	ENSDARG00000059311	dpysl5b	mRNA	553410	-0.646671	0.0169135	72.6366	Brain	0.7443	97.1013	Brain	0.7558				369.683	374.456	310.854	420.79	389.262	454.601	214.953	224.127	228.707	351.664	421.551	222.596	421.551	2.6	1.68	2.19	8.61	15.21	12.07	68.39	59.8	66.5	2.15667	11.9633	64.8967	68.39
dre-miR-21	ENSDARG00000059311	dpysl5b	mRNA	553410	-0.796187	0.00112809	72.6366	Brain	0.7443	97.1013	Brain	0.7558				13590.2	14982.4	16782.5	15937.9	13036.7	13956.5	5904.76	6265.59	6982.16	15118.4	14310.4	6384.17	15118.4	2.6	1.68	2.19	8.61	15.21	12.07	68.39	59.8	66.5	2.15667	11.9633	64.8967	68.39
dre-miR-30e-3p	ENSDARG00000059311	dpysl5b	mRNA	553410	-0.668418	0.0125073	72.6366	Brain	0.7443	97.1013	Brain	0.7558				1151.87	1071.32	934.86	904.57	944.845	937.898	748.149	588.686	788.909	1052.68	929.104	708.581	1052.68	2.6	1.68	2.19	8.61	15.21	12.07	68.39	59.8	66.5	2.15667	11.9633	64.8967	68.39
dre-miR-92a-5p	ENSDARG00000059311	dpysl5b	mRNA	553410	-0.634952	0.0197224	72.6366	Brain	0.7443	97.1013	Brain	0.7558				875.083	1118.37	725.28	454.398	324.974	481.254	35.1814	39.2204	66.8691	906.243	420.208	47.0903	906.243	2.6	1.68	2.19	8.61	15.21	12.07	68.39	59.8	66.5	2.15667	11.9633	64.8967	68.39
dre-miR-93	ENSDARG00000059311	dpysl5b	mRNA	553410	-0.759025	0.0026232	72.6366	Brain	0.7443	97.1013	Brain	0.7558				957.964	1110.8	1133.89	1362.8	698.379	960.286	323.878	453.205	380.527	1067.55	1007.16	385.87	1067.55	2.6	1.68	2.19	8.61	15.21	12.07	68.39	59.8	66.5	2.15667	11.9633	64.8967	68.39
dre-miR-130c-5p	ENSDARG00000059311	dpysl5b	mRNA	553410	-0.581195	0.037234	72.6366	Brain	0.7443	97.1013	Brain	0.7558				774.59	1008.06	682.418	334.607	365.649	446.783	145.395	113.549	178.453	821.688	382.347	145.799	821.688	2.6	1.68	2.19	8.61	15.21	12.07	68.39	59.8	66.5	2.15667	11.9633	64.8967	68.39
dre-miR-193b-5p	ENSDARG00000059311	dpysl5b	mRNA	553410	-0.559658	0.0467176	72.6366	Brain	0.7443	97.1013	Brain	0.7558				232.93	176.684	128.858	73.0142	71.096	80.9345	17.5505	22.6945	32.4165	179.49	75.0149	24.2205	179.49	2.6	1.68	2.19	8.61	15.21	12.07	68.39	59.8	66.5	2.15667	11.9633	64.8967	68.39
dre-miR-219-3p	ENSDARG00000059311	dpysl5b	mRNA	553410	-0.730405	0.00457817	72.6366	Brain	0.7443	97.1013	Brain	0.7558				187.69	167.491	151.708	190.053	77.1284	105.01	11.0294	25.36	21.6653	168.963	124.064	19.3516	168.963	2.6	1.68	2.19	8.61	15.21	12.07	68.39	59.8	66.5	2.15667	11.9633	64.8967	68.39
dre-miR-457b-5p	ENSDARG00000059311	dpysl5b	mRNA	553410	-0.69946	0.00779004	72.6366	Brain	0.7443	97.1013	Brain	0.7558				115.17	101.522	108.17	148.092	78.5073	84.6658	51.3633	59.6302	57.3397	108.287	103.755	56.1111	108.287	2.6	1.68	2.19	8.61	15.21	12.07	68.39	59.8	66.5	2.15667	11.9633	64.8967	68.39
dre-miR-17a-5p	ENSDARG00000069600	zgc:109889	mRNA	553542	-0.720855	0.00543279	47.1665	Brain	0.7551	43.2131	Brain	0.7654				1594.25	1809.96	1799.95	1885.69	911.15	1215.44	317.196	524.867	474.763	1734.72	1337.43	438.942	1734.72	7.94	5.77	6.28	21.45	32.78	34.07	42.07	52.79	46.43	6.66333	29.4333	47.0967	52.79
dre-miR-20b-5p	ENSDARG00000069600	zgc:109889	mRNA	553542	-0.607875	0.0275261	47.1665	Brain	0.7551	43.2131	Brain	0.7654				563.072	710.925	715.816	1027.51	480.609	601.456	108.04	202.347	188.553	663.271	703.19	166.313	703.19	7.94	5.77	6.28	21.45	32.78	34.07	42.07	52.79	46.43	6.66333	29.4333	47.0967	52.79
dre-miR-15b-3p	ENSDARG00000011640	syt5b	mRNA	553567	-0.690788	0.00894079	18.6647	Brain	0.9633	50.3703	Brain	0.9683				213.936	344.445	216.881	257.368	266.632	308.546	39.9313	51.71	87.557	258.421	277.515	59.7328	277.515	0.35	0.47	0.66	1.47	10.49	7.22	52.72	80.05	87.07	0.493333	6.39333	73.28	87.07
dre-miR-18a	ENSDARG00000011640	syt5b	mRNA	553567	-0.666044	0.0129406	18.6647	Brain	0.9633	50.3703	Brain	0.9683				180.093	195.88	187.405	240.367	172.785	211.62	80.2652	100.754	113.376	187.792	208.257	98.132	208.257	0.35	0.47	0.66	1.47	10.49	7.22	52.72	80.05	87.07	0.493333	6.39333	73.28	87.07
dre-miR-18b-5p	ENSDARG00000011640	syt5b	mRNA	553567	-0.661827	0.0137382	18.6647	Brain	0.9633	50.3703	Brain	0.9683				82.7081	121.935	101.545	110.455	98.7589	117.981	37.4356	48.7399	62.0637	102.062	109.065	49.4131	109.065	0.35	0.47	0.66	1.47	10.49	7.22	52.72	80.05	87.07	0.493333	6.39333	73.28	87.07
dre-miR-20a-3p	ENSDARG00000011640	syt5b	mRNA	553567	-0.57621	0.0392921	18.6647	Brain	0.9633	50.3703	Brain	0.9683				281.795	275.908	210.932	187.4	117.976	139.659	39.1263	50.263	54.7333	256.211	148.345	48.0409	256.211	0.35	0.47	0.66	1.47	10.49	7.22	52.72	80.05	87.07	0.493333	6.39333	73.28	87.07
dre-miR-30e-3p	ENSDARG00000011640	syt5b	mRNA	553567	-0.624197	0.0225931	18.6647	Brain	0.9633	50.3703	Brain	0.9683				1151.87	1071.32	934.86	904.57	944.845	937.898	748.149	588.686	788.909	1052.68	929.104	708.581	1052.68	0.35	0.47	0.66	1.47	10.49	7.22	52.72	80.05	87.07	0.493333	6.39333	73.28	87.07
dre-miR-219-3p	ENSDARG00000011640	syt5b	mRNA	553567	-0.658688	0.0143555	18.6647	Brain	0.9633	50.3703	Brain	0.9683				187.69	167.491	151.708	190.053	77.1284	105.01	11.0294	25.36	21.6653	168.963	124.064	19.3516	168.963	0.35	0.47	0.66	1.47	10.49	7.22	52.72	80.05	87.07	0.493333	6.39333	73.28	87.07
dre-miR-210-5p	ENSDARG00000014871	syngr3a	mRNA	553617	-0.648837	0.0164291	142.329	Brain	0.8828	77.4198	Brain	0.8839				1045.68	668.072	784.368	895.529	407.445	397.21	214.792	216.435	301.033	832.707	566.728	244.087	832.707	0.85	0.74	0.65	6.28	9.63	9.83	36.78	39.35	34.13	0.746667	8.58	36.7533	39.35
dre-miR-210-3p	ENSDARG00000014871	syngr3a	mRNA	553617	-0.574345	0.0400829	142.329	Brain	0.8828	77.4198	Brain	0.8839				259.866	142.212	195.923	257.564	131.506	124.022	88.3964	77.5269	151.168	199.334	171.031	105.697	199.334	0.85	0.74	0.65	6.28	9.63	9.83	36.78	39.35	34.13	0.746667	8.58	36.7533	39.35
dre-miR-221-3p	ENSDARG00000014871	syngr3a	mRNA	553617	-0.586744	0.0350364	142.329	Brain	0.8828	77.4198	Brain	0.8839				3093.01	3216.94	4245.95	2885.19	1306.53	1512.52	1169.28	1056.67	985.037	3518.63	1901.41	1070.33	3518.63	0.85	0.74	0.65	6.28	9.63	9.83	36.78	39.35	34.13	0.746667	8.58	36.7533	39.35
dre-miR-17a-3p	ENSDARG00000014871	syngr3a	mRNA	553617	-0.651471	0.015854	142.329	Brain	0.8828	77.4198	Brain	0.8839				578.784	577.23	423.08	283.606	211.823	257.285	35.8255	50.4915	65.1587	526.365	250.904	50.4919	526.365	0.85	0.74	0.65	6.28	9.63	9.83	36.78	39.35	34.13	0.746667	8.58	36.7533	39.35
dre-miR-18c	ENSDARG00000014871	syngr3a	mRNA	553617	-0.656349	0.014829	142.329	Brain	0.8828	77.4198	Brain	0.8839				2578.46	2622.54	2666.53	4322.18	2342.89	2506.21	893.463	1100.76	1139.95	2622.51	3057.1	1044.72	3057.1	0.85	0.74	0.65	6.28	9.63	9.83	36.78	39.35	34.13	0.746667	8.58	36.7533	39.35
dre-miR-20a-3p	ENSDARG00000014871	syngr3a	mRNA	553617	-0.677146	0.0110073	142.329	Brain	0.8828	77.4198	Brain	0.8839				281.795	275.908	210.932	187.4	117.976	139.659	39.1263	50.263	54.7333	256.211	148.345	48.0409	256.211	0.85	0.74	0.65	6.28	9.63	9.83	36.78	39.35	34.13	0.746667	8.58	36.7533	39.35
dre-miR-22a-3p	ENSDARG00000014871	syngr3a	mRNA	553617	-0.575962	0.0393963	142.329	Brain	0.8828	77.4198	Brain	0.8839				8056.88	8950.3	8685.79	7140.55	5816.95	5445.62	5668.64	4736.53	5136.54	8564.32	6134.37	5180.57	8564.32	0.85	0.74	0.65	6.28	9.63	9.83	36.78	39.35	34.13	0.746667	8.58	36.7533	39.35
dre-miR-25-3p	ENSDARG00000014871	syngr3a	mRNA	553617	-0.760238	0.0025579	142.329	Brain	0.8828	77.4198	Brain	0.8839				8992.91	8042.96	8110.46	11035.3	5838.92	7327.81	2267.39	2584.81	2857.86	8382.11	8067.33	2570.02	8382.11	0.85	0.74	0.65	6.28	9.63	9.83	36.78	39.35	34.13	0.746667	8.58	36.7533	39.35
dre-miR-30e-3p	ENSDARG00000014871	syngr3a	mRNA	553617	-0.704693	0.00715249	142.329	Brain	0.8828	77.4198	Brain	0.8839				1151.87	1071.32	934.86	904.57	944.845	937.898	748.149	588.686	788.909	1052.68	929.104	708.581	1052.68	0.85	0.74	0.65	6.28	9.63	9.83	36.78	39.35	34.13	0.746667	8.58	36.7533	39.35
dre-miR-92a-3p	ENSDARG00000014871	syngr3a	mRNA	553617	-0.730449	0.00457447	142.329	Brain	0.8828	77.4198	Brain	0.8839				34336.8	31372	27807.4	34855.7	16122	20439.1	5672.58	7016.94	7024.11	31172.1	23805.6	6571.21	31172.1	0.85	0.74	0.65	6.28	9.63	9.83	36.78	39.35	34.13	0.746667	8.58	36.7533	39.35
dre-miR-92a-2-5p	ENSDARG00000014871	syngr3a	mRNA	553617	-0.596214	0.0315066	142.329	Brain	0.8828	77.4198	Brain	0.8839				270.917	368.237	264.07	122.247	84.0226	112.384	12.9616	12.185	23.7015	301.075	106.218	16.2827	301.075	0.85	0.74	0.65	6.28	9.63	9.83	36.78	39.35	34.13	0.746667	8.58	36.7533	39.35
dre-miR-92b-3p	ENSDARG00000014871	syngr3a	mRNA	553617	-0.710498	0.00649291	142.329	Brain	0.8828	77.4198	Brain	0.8839				17873.2	13977.6	10576.6	20923.6	8696.04	12278	3178.32	3773.68	3992.19	14142.5	13965.9	3648.07	14142.5	0.85	0.74	0.65	6.28	9.63	9.83	36.78	39.35	34.13	0.746667	8.58	36.7533	39.35
dre-miR-130c-5p	ENSDARG00000014871	syngr3a	mRNA	553617	-0.604966	0.0284825	142.329	Brain	0.8828	77.4198	Brain	0.8839				774.59	1008.06	682.418	334.607	365.649	446.783	145.395	113.549	178.453	821.688	382.347	145.799	821.688	0.85	0.74	0.65	6.28	9.63	9.83	36.78	39.35	34.13	0.746667	8.58	36.7533	39.35
dre-miR-200a-5p	ENSDARG00000014871	syngr3a	mRNA	553617	-0.58759	0.0347099	142.329	Brain	0.8828	77.4198	Brain	0.8839				629.376	750.128	478.382	310.925	305.67	308.724	136.217	101.364	249.965	619.295	308.439	162.515	619.295	0.85	0.74	0.65	6.28	9.63	9.83	36.78	39.35	34.13	0.746667	8.58	36.7533	39.35
dre-miR-301c-5p	ENSDARG00000014871	syngr3a	mRNA	553617	-0.619274	0.0240057	142.329	Brain	0.8828	77.4198	Brain	0.8839				482.09	772.028	411.993	321.636	286.539	284.736	96.286	84.8378	137.485	555.37	297.637	106.203	555.37	0.85	0.74	0.65	6.28	9.63	9.83	36.78	39.35	34.13	0.746667	8.58	36.7533	39.35
dre-miR-363-3p	ENSDARG00000014871	syngr3a	mRNA	553617	-0.76244	0.00244261	142.329	Brain	0.8828	77.4198	Brain	0.8839				21778.8	23076.2	20030.1	28781.3	18006.9	19756.3	4732.18	7708.14	6924.82	21628.4	22181.5	6455.05	22181.5	0.85	0.74	0.65	6.28	9.63	9.83	36.78	39.35	34.13	0.746667	8.58	36.7533	39.35
dre-miR-15c	ENSDARG00000014871	syngr3a	mRNA	553617	-0.774071	0.00189887	142.329	Brain	0.8828	77.4198	Brain	0.8839				2190.3	1951.36	1679.34	2120.06	1498.27	1925.46	552.598	781.97	696.465	1940.33	1847.93	677.011	1940.33	0.85	0.74	0.65	6.28	9.63	9.83	36.78	39.35	34.13	0.746667	8.58	36.7533	39.35
dre-miR-210-5p	ENSDARG00000013669	napba	mRNA	553682	-0.662107	0.0136842	954.537	Brain	0.9257	278.127	Brain	0.8711				1045.68	668.072	784.368	895.529	407.445	397.21	214.792	216.435	301.033	832.707	566.728	244.087	832.707	2.65	1.97	1.53	12.6	20.63	21.83	82.16	82.22	75.61	2.05	18.3533	79.9967	82.22
dre-miR-17a-3p	ENSDARG00000013669	napba	mRNA	553682	-0.663499	0.0134176	954.537	Brain	0.9257	278.127	Brain	0.8711				578.784	577.23	423.08	283.606	211.823	257.285	35.8255	50.4915	65.1587	526.365	250.904	50.4919	526.365	2.65	1.97	1.53	12.6	20.63	21.83	82.16	82.22	75.61	2.05	18.3533	79.9967	82.22
dre-miR-22a-3p	ENSDARG00000013669	napba	mRNA	553682	-0.585344	0.0355815	954.537	Brain	0.9257	278.127	Brain	0.8711				8056.88	8950.3	8685.79	7140.55	5816.95	5445.62	5668.64	4736.53	5136.54	8564.32	6134.37	5180.57	8564.32	2.65	1.97	1.53	12.6	20.63	21.83	82.16	82.22	75.61	2.05	18.3533	79.9967	82.22
dre-miR-25-3p	ENSDARG00000013669	napba	mRNA	553682	-0.776379	0.00180323	954.537	Brain	0.9257	278.127	Brain	0.8711				8992.91	8042.96	8110.46	11035.3	5838.92	7327.81	2267.39	2584.81	2857.86	8382.11	8067.33	2570.02	8382.11	2.65	1.97	1.53	12.6	20.63	21.83	82.16	82.22	75.61	2.05	18.3533	79.9967	82.22
dre-miR-30d	ENSDARG00000013669	napba	mRNA	553682	-0.667349	0.0127009	954.537	Brain	0.9257	278.127	Brain	0.8711				4330.18	4530.78	4091.53	4473.42	3967.07	4159.64	4061.72	3573.17	3419.45	4317.5	4200.05	3684.78	4317.5	2.65	1.97	1.53	12.6	20.63	21.83	82.16	82.22	75.61	2.05	18.3533	79.9967	82.22
dre-miR-30e-5p	ENSDARG00000013669	napba	mRNA	553682	-0.627776	0.0216055	954.537	Brain	0.9257	278.127	Brain	0.8711				41418.3	44311.2	38579.8	22824.7	33971.6	38629.6	21670.2	22833.3	23167.6	41436.4	31808.6	22557.1	41436.4	2.65	1.97	1.53	12.6	20.63	21.83	82.16	82.22	75.61	2.05	18.3533	79.9967	82.22
dre-miR-92a-5p	ENSDARG00000013669	napba	mRNA	553682	-0.662741	0.0135623	954.537	Brain	0.9257	278.127	Brain	0.8711				875.083	1118.37	725.28	454.398	324.974	481.254	35.1814	39.2204	66.8691	906.243	420.208	47.0903	906.243	2.65	1.97	1.53	12.6	20.63	21.83	82.16	82.22	75.61	2.05	18.3533	79.9967	82.22
dre-miR-92a-2-5p	ENSDARG00000013669	napba	mRNA	553682	-0.607334	0.0277024	954.537	Brain	0.9257	278.127	Brain	0.8711				270.917	368.237	264.07	122.247	84.0226	112.384	12.9616	12.185	23.7015	301.075	106.218	16.2827	301.075	2.65	1.97	1.53	12.6	20.63	21.83	82.16	82.22	75.61	2.05	18.3533	79.9967	82.22
dre-miR-93	ENSDARG00000013669	napba	mRNA	553682	-0.7613	0.00250177	954.537	Brain	0.9257	278.127	Brain	0.8711				957.964	1110.8	1133.89	1362.8	698.379	960.286	323.878	453.205	380.527	1067.55	1007.16	385.87	1067.55	2.65	1.97	1.53	12.6	20.63	21.83	82.16	82.22	75.61	2.05	18.3533	79.9967	82.22
dre-miR-130c-5p	ENSDARG00000013669	napba	mRNA	553682	-0.614482	0.0254426	954.537	Brain	0.9257	278.127	Brain	0.8711				774.59	1008.06	682.418	334.607	365.649	446.783	145.395	113.549	178.453	821.688	382.347	145.799	821.688	2.65	1.97	1.53	12.6	20.63	21.83	82.16	82.22	75.61	2.05	18.3533	79.9967	82.22
dre-miR-193b-5p	ENSDARG00000013669	napba	mRNA	553682	-0.593105	0.0326353	954.537	Brain	0.9257	278.127	Brain	0.8711				232.93	176.684	128.858	73.0142	71.096	80.9345	17.5505	22.6945	32.4165	179.49	75.0149	24.2205	179.49	2.65	1.97	1.53	12.6	20.63	21.83	82.16	82.22	75.61	2.05	18.3533	79.9967	82.22
dre-miR-454b	ENSDARG00000013669	napba	mRNA	553682	-0.626955	0.0218292	954.537	Brain	0.9257	278.127	Brain	0.8711				1262.9	1707.36	2041.98	1311.31	1251.98	1340.53	910.048	1043.72	869.054	1670.74	1301.27	940.94	1670.74	2.65	1.97	1.53	12.6	20.63	21.83	82.16	82.22	75.61	2.05	18.3533	79.9967	82.22
dre-miR-18a	ENSDARG00000015174	atp6v0a1b	mRNA	553691	-0.676645	0.0110895	237.064	Brain	0.8793	197.376	Brain	0.9252				180.093	195.88	187.405	240.367	172.785	211.62	80.2652	100.754	113.376	187.792	208.257	98.132	208.257	4.71	4.16	4.18	19.54	28.46	25.45	79.43	96.91	85.83	4.35	24.4833	87.39	96.91
dre-miR-18b-5p	ENSDARG00000015174	atp6v0a1b	mRNA	553691	-0.689018	0.00919077	237.064	Brain	0.8793	197.376	Brain	0.9252				82.7081	121.935	101.545	110.455	98.7589	117.981	37.4356	48.7399	62.0637	102.062	109.065	49.4131	109.065	4.71	4.16	4.18	19.54	28.46	25.45	79.43	96.91	85.83	4.35	24.4833	87.39	96.91
dre-miR-93	ENSDARG00000015174	atp6v0a1b	mRNA	553691	-0.723902	0.00514778	237.064	Brain	0.8793	197.376	Brain	0.9252				957.964	1110.8	1133.89	1362.8	698.379	960.286	323.878	453.205	380.527	1067.55	1007.16	385.87	1067.55	4.71	4.16	4.18	19.54	28.46	25.45	79.43	96.91	85.83	4.35	24.4833	87.39	96.91
dre-miR-193b-5p	ENSDARG00000015174	atp6v0a1b	mRNA	553691	-0.576952	0.0389804	237.064	Brain	0.8793	197.376	Brain	0.9252				232.93	176.684	128.858	73.0142	71.096	80.9345	17.5505	22.6945	32.4165	179.49	75.0149	24.2205	179.49	4.71	4.16	4.18	19.54	28.46	25.45	79.43	96.91	85.83	4.35	24.4833	87.39	96.91
dre-miR-200a-5p	ENSDARG00000015174	atp6v0a1b	mRNA	553691	-0.579733	0.0378291	237.064	Brain	0.8793	197.376	Brain	0.9252				629.376	750.128	478.382	310.925	305.67	308.724	136.217	101.364	249.965	619.295	308.439	162.515	619.295	4.71	4.16	4.18	19.54	28.46	25.45	79.43	96.91	85.83	4.35	24.4833	87.39	96.91
dre-miR-18a	ENSDARG00000030265	scdb	mRNA	553734	-0.659828	0.014129	206.603	Brain	0.7416	261.811	Brain	0.74				180.093	195.88	187.405	240.367	172.785	211.62	80.2652	100.754	113.376	187.792	208.257	98.132	208.257	1.55	1.45	1.01	5.44	7.45	7.7	36.6	24.75	26.61	1.33667	6.86333	29.32	36.6
dre-miR-18b-5p	ENSDARG00000030265	scdb	mRNA	553734	-0.674535	0.0114409	206.603	Brain	0.7416	261.811	Brain	0.74				82.7081	121.935	101.545	110.455	98.7589	117.981	37.4356	48.7399	62.0637	102.062	109.065	49.4131	109.065	1.55	1.45	1.01	5.44	7.45	7.7	36.6	24.75	26.61	1.33667	6.86333	29.32	36.6
dre-miR-18c	ENSDARG00000030265	scdb	mRNA	553734	-0.603527	0.0289642	206.603	Brain	0.7416	261.811	Brain	0.74				2578.46	2622.54	2666.53	4322.18	2342.89	2506.21	893.463	1100.76	1139.95	2622.51	3057.1	1044.72	3057.1	1.55	1.45	1.01	5.44	7.45	7.7	36.6	24.75	26.61	1.33667	6.86333	29.32	36.6
dre-miR-21	ENSDARG00000030265	scdb	mRNA	553734	-0.725131	0.00503619	206.603	Brain	0.7416	261.811	Brain	0.74				13590.2	14982.4	16782.5	15937.9	13036.7	13956.5	5904.76	6265.59	6982.16	15118.4	14310.4	6384.17	15118.4	1.55	1.45	1.01	5.44	7.45	7.7	36.6	24.75	26.61	1.33667	6.86333	29.32	36.6
dre-miR-30e-3p	ENSDARG00000030265	scdb	mRNA	553734	-0.592257	0.0329481	206.603	Brain	0.7416	261.811	Brain	0.74				1151.87	1071.32	934.86	904.57	944.845	937.898	748.149	588.686	788.909	1052.68	929.104	708.581	1052.68	1.55	1.45	1.01	5.44	7.45	7.7	36.6	24.75	26.61	1.33667	6.86333	29.32	36.6
dre-miR-144-5p	ENSDARG00000030265	scdb	mRNA	553734	-0.571523	0.0413011	206.603	Brain	0.7416	261.811	Brain	0.74				437.024	238.327	350.065	542.939	201.827	160.803	86.5447	106.923	103.195	341.805	301.856	98.8876	341.805	1.55	1.45	1.01	5.44	7.45	7.7	36.6	24.75	26.61	1.33667	6.86333	29.32	36.6
dre-miR-15c	ENSDARG00000030265	scdb	mRNA	553734	-0.720461	0.00547044	206.603	Brain	0.7416	261.811	Brain	0.74				2190.3	1951.36	1679.34	2120.06	1498.27	1925.46	552.598	781.97	696.465	1940.33	1847.93	677.011	1940.33	1.55	1.45	1.01	5.44	7.45	7.7	36.6	24.75	26.61	1.33667	6.86333	29.32	36.6
dre-miR-219-3p	ENSDARG00000056742	crmp1	mRNA	553756	-0.617751	0.0244557	30.4781	Brain	0.8959	56.973	Brain	0.9169				187.69	167.491	151.708	190.053	77.1284	105.01	11.0294	25.36	21.6653	168.963	124.064	19.3516	168.963	1.8	1.23	1.44	7.56	17.48	15.81	22.01	36.31	48.97	1.49	13.6167	35.7633	48.97
dre-miR-21	ENSDARG00000103413	rtbdn	mRNA	553764	-0.679984	0.0105504	35.0544	Brain	0.8682	46.541	Brain	0.8402				13590.2	14982.4	16782.5	15937.9	13036.7	13956.5	5904.76	6265.59	6982.16	15118.4	14310.4	6384.17	15118.4	2.22	1.24	1.74	6.96	4.87	5.18	15.02	26.12	20.14	1.73333	5.67	20.4267	26.12
dre-miR-222a-5p	ENSDARG00000054378	pcbp3	mRNA	553765	-0.565026	0.0442072	395.942	Brain	0.8323	195.219	Brain	0.8913				1246.67	1756.56	1254.64	633.543	587.813	559.967	345.535	308.813	351.043	1419.29	593.775	335.13	1419.29	0.7	0.38	0.49	3.32	15.83	13.15	39.14	43.96	40.38	0.523333	10.7667	41.16	43.96
dre-miR-221-3p	ENSDARG00000008720	lmo3	mRNA	553774	-0.76764	0.00218628	116.931	Brain	0.9459	133.312	Brain	0.9643				3093.01	3216.94	4245.95	2885.19	1306.53	1512.52	1169.28	1056.67	985.037	3518.63	1901.41	1070.33	3518.63	15.61	20.23	16.93	61.68	113.62	103.08	92.23	107.8	108.43	17.59	92.7933	102.82	113.62
dre-miR-222a-3p	ENSDARG00000008720	lmo3	mRNA	553774	-0.766907	0.00222106	116.931	Brain	0.9459	133.312	Brain	0.9643				16739.3	17559.8	16574.6	6559.09	4563.5	4739.6	4087.49	4012.05	3183.09	16957.9	5287.4	3760.88	16957.9	15.61	20.23	16.93	61.68	113.62	103.08	92.23	107.8	108.43	17.59	92.7933	102.82	113.62
dre-miR-10d-5p	ENSDARG00000008720	lmo3	mRNA	553774	-0.688624	0.00924716	116.931	Brain	0.9459	133.312	Brain	0.9643				3371.35	2053.83	2838.65	71.9332	762.925	784.736	445.846	510.55	344.364	2754.61	539.865	433.587	2754.61	15.61	20.23	16.93	61.68	113.62	103.08	92.23	107.8	108.43	17.59	92.7933	102.82	113.62
dre-miR-17a-5p	ENSDARG00000008720	lmo3	mRNA	553774	-0.670569	0.012124	116.931	Brain	0.9459	133.312	Brain	0.9643				1594.25	1809.96	1799.95	1885.69	911.15	1215.44	317.196	524.867	474.763	1734.72	1337.43	438.942	1734.72	15.61	20.23	16.93	61.68	113.62	103.08	92.23	107.8	108.43	17.59	92.7933	102.82	113.62
dre-miR-20a-5p	ENSDARG00000008720	lmo3	mRNA	553774	-0.674891	0.0113811	116.931	Brain	0.9459	133.312	Brain	0.9643				5105.98	6064.15	5632.01	5746.01	3153.99	3847.99	1106	1889.66	1534	5600.71	4249.33	1509.89	5600.71	15.61	20.23	16.93	61.68	113.62	103.08	92.23	107.8	108.43	17.59	92.7933	102.82	113.62
dre-miR-20a-3p	ENSDARG00000008720	lmo3	mRNA	553774	-0.724901	0.0050569	116.931	Brain	0.9459	133.312	Brain	0.9643				281.795	275.908	210.932	187.4	117.976	139.659	39.1263	50.263	54.7333	256.211	148.345	48.0409	256.211	15.61	20.23	16.93	61.68	113.62	103.08	92.23	107.8	108.43	17.59	92.7933	102.82	113.62
dre-miR-30c-3p	ENSDARG00000008720	lmo3	mRNA	553774	-0.703708	0.00726933	116.931	Brain	0.9459	133.312	Brain	0.9643				162.481	131.127	106.683	49.3313	62.1336	62.0113	62.4732	35.4126	54.3261	133.43	57.8254	50.7373	133.43	15.61	20.23	16.93	61.68	113.62	103.08	92.23	107.8	108.43	17.59	92.7933	102.82	113.62
dre-miR-30d	ENSDARG00000008720	lmo3	mRNA	553774	-0.583017	0.0365015	116.931	Brain	0.9459	133.312	Brain	0.9643				4330.18	4530.78	4091.53	4473.42	3967.07	4159.64	4061.72	3573.17	3419.45	4317.5	4200.05	3684.78	4317.5	15.61	20.23	16.93	61.68	113.62	103.08	92.23	107.8	108.43	17.59	92.7933	102.82	113.62
dre-miR-92a-5p	ENSDARG00000008720	lmo3	mRNA	553774	-0.707401	0.00683869	116.931	Brain	0.9459	133.312	Brain	0.9643				875.083	1118.37	725.28	454.398	324.974	481.254	35.1814	39.2204	66.8691	906.243	420.208	47.0903	906.243	15.61	20.23	16.93	61.68	113.62	103.08	92.23	107.8	108.43	17.59	92.7933	102.82	113.62
dre-miR-193b-5p	ENSDARG00000008720	lmo3	mRNA	553774	-0.702983	0.00735622	116.931	Brain	0.9459	133.312	Brain	0.9643				232.93	176.684	128.858	73.0142	71.096	80.9345	17.5505	22.6945	32.4165	179.49	75.0149	24.2205	179.49	15.61	20.23	16.93	61.68	113.62	103.08	92.23	107.8	108.43	17.59	92.7933	102.82	113.62
dre-miR-10b-3p	ENSDARG00000013813	fam219ab	mRNA	553801	-0.560067	0.0465227	164.538	Brain	0.7119	160.278	Brain	0.7404				256.585	129.64	168.745	22.8968	38.0041	34.4704	11.8345	12.4134	9.2037	184.99	31.7904	11.1505	184.99	4.37	3.35	2.35	12.08	19.85	21.07	31.02	38.94	32.17	3.35667	17.6667	34.0433	38.94
dre-miR-210-3p	ENSDARG00000013813	fam219ab	mRNA	553801	-0.59296	0.0326884	164.538	Brain	0.7119	160.278	Brain	0.7404				259.866	142.212	195.923	257.564	131.506	124.022	88.3964	77.5269	151.168	199.334	171.031	105.697	199.334	4.37	3.35	2.35	12.08	19.85	21.07	31.02	38.94	32.17	3.35667	17.6667	34.0433	38.94
dre-miR-20b-5p	ENSDARG00000013813	fam219ab	mRNA	553801	-0.640851	0.0182681	164.538	Brain	0.7119	160.278	Brain	0.7404				563.072	710.925	715.816	1027.51	480.609	601.456	108.04	202.347	188.553	663.271	703.19	166.313	703.19	4.37	3.35	2.35	12.08	19.85	21.07	31.02	38.94	32.17	3.35667	17.6667	34.0433	38.94
dre-miR-222a-5p	ENSDARG00000097170	pcdh1a4	mRNA	497127	-0.554064	0.0494408	163.881	Brain	0.7682	19.3992	Brain	0.9091				1246.67	1756.56	1254.64	633.543	587.813	559.967	345.535	308.813	351.043	1419.29	593.775	335.13	1419.29	1.9	2.02	1.71	9.26	16.73	15.2	11.58	29.48	23.61	1.87667	13.73	21.5567	29.48
dre-miR-20a-3p	ENSDARG00000097170	pcdh1a4	mRNA	497127	-0.590595	0.0335679	163.881	Brain	0.7682	19.3992	Brain	0.9091				281.795	275.908	210.932	187.4	117.976	139.659	39.1263	50.263	54.7333	256.211	148.345	48.0409	256.211	1.9	2.02	1.71	9.26	16.73	15.2	11.58	29.48	23.61	1.87667	13.73	21.5567	29.48
dre-miR-21	ENSDARG00000097170	pcdh1a4	mRNA	497127	-0.554104	0.0494211	163.881	Brain	0.7682	19.3992	Brain	0.9091				13590.2	14982.4	16782.5	15937.9	13036.7	13956.5	5904.76	6265.59	6982.16	15118.4	14310.4	6384.17	15118.4	1.9	2.02	1.71	9.26	16.73	15.2	11.58	29.48	23.61	1.87667	13.73	21.5567	29.48
dre-miR-26a-3p	ENSDARG00000097170	pcdh1a4	mRNA	497127	-0.588011	0.034548	163.881	Brain	0.7682	19.3992	Brain	0.9091				360.359	388.515	260.014	198.013	165.546	146.144	86.8667	49.1968	106.86	336.296	169.901	80.9746	336.296	1.9	2.02	1.71	9.26	16.73	15.2	11.58	29.48	23.61	1.87667	13.73	21.5567	29.48
dre-miR-92a-5p	ENSDARG00000097170	pcdh1a4	mRNA	497127	-0.579437	0.0379505	163.881	Brain	0.7682	19.3992	Brain	0.9091				875.083	1118.37	725.28	454.398	324.974	481.254	35.1814	39.2204	66.8691	906.243	420.208	47.0903	906.243	1.9	2.02	1.71	9.26	16.73	15.2	11.58	29.48	23.61	1.87667	13.73	21.5567	29.48
dre-miR-219-3p	ENSDARG00000097170	pcdh1a4	mRNA	497127	-0.586536	0.0351168	163.881	Brain	0.7682	19.3992	Brain	0.9091				187.69	167.491	151.708	190.053	77.1284	105.01	11.0294	25.36	21.6653	168.963	124.064	19.3516	168.963	1.9	2.02	1.71	9.26	16.73	15.2	11.58	29.48	23.61	1.87667	13.73	21.5567	29.48
dre-miR-430a-5p	ENSDARG00000097170	pcdh1a4	mRNA	497127	-0.561233	0.0459709	163.881	Brain	0.7682	19.3992	Brain	0.9091				795.828	1040.64	989.08	358.487	119.441	128.376	21.2538	33.661	36.0002	941.848	202.101	30.305	941.848	1.9	2.02	1.71	9.26	16.73	15.2	11.58	29.48	23.61	1.87667	13.73	21.5567	29.48
dre-miR-430a-4-5p	ENSDARG00000097170	pcdh1a4	mRNA	497127	-0.561937	0.0456397	163.881	Brain	0.7682	19.3992	Brain	0.9091				2019.18	1781.98	1714.63	631.872	265.167	285.447	39.2873	54.68	73.4665	1838.6	394.162	55.8113	1838.6	1.9	2.02	1.71	9.26	16.73	15.2	11.58	29.48	23.61	1.87667	13.73	21.5567	29.48
dre-miR-430a-11-5p	ENSDARG00000097170	pcdh1a4	mRNA	497127	-0.561937	0.0456397	163.881	Brain	0.7682	19.3992	Brain	0.9091				2019.18	1781.98	1714.63	631.872	265.167	285.447	39.2873	54.68	73.4665	1838.6	394.162	55.8113	1838.6	1.9	2.02	1.71	9.26	16.73	15.2	11.58	29.48	23.61	1.87667	13.73	21.5567	29.48
dre-miR-430a-12-5p	ENSDARG00000097170	pcdh1a4	mRNA	497127	-0.561937	0.0456397	163.881	Brain	0.7682	19.3992	Brain	0.9091				2019.18	1781.98	1714.63	631.872	265.167	285.447	39.2873	54.68	73.4665	1838.6	394.162	55.8113	1838.6	1.9	2.02	1.71	9.26	16.73	15.2	11.58	29.48	23.61	1.87667	13.73	21.5567	29.48
dre-miR-430a-13-5p	ENSDARG00000097170	pcdh1a4	mRNA	497127	-0.561937	0.0456397	163.881	Brain	0.7682	19.3992	Brain	0.9091				2019.18	1781.98	1714.63	631.872	265.167	285.447	39.2873	54.68	73.4665	1838.6	394.162	55.8113	1838.6	1.9	2.02	1.71	9.26	16.73	15.2	11.58	29.48	23.61	1.87667	13.73	21.5567	29.48
dre-miR-430a-14-5p	ENSDARG00000097170	pcdh1a4	mRNA	497127	-0.561937	0.0456397	163.881	Brain	0.7682	19.3992	Brain	0.9091				2019.18	1781.98	1714.63	631.872	265.167	285.447	39.2873	54.68	73.4665	1838.6	394.162	55.8113	1838.6	1.9	2.02	1.71	9.26	16.73	15.2	11.58	29.48	23.61	1.87667	13.73	21.5567	29.48
dre-miR-430a-15-5p	ENSDARG00000097170	pcdh1a4	mRNA	497127	-0.561937	0.0456397	163.881	Brain	0.7682	19.3992	Brain	0.9091				2019.18	1781.98	1714.63	631.872	265.167	285.447	39.2873	54.68	73.4665	1838.6	394.162	55.8113	1838.6	1.9	2.02	1.71	9.26	16.73	15.2	11.58	29.48	23.61	1.87667	13.73	21.5567	29.48
dre-miR-430a-16-5p	ENSDARG00000097170	pcdh1a4	mRNA	497127	-0.561937	0.0456397	163.881	Brain	0.7682	19.3992	Brain	0.9091				2019.18	1781.98	1714.63	631.872	265.167	285.447	39.2873	54.68	73.4665	1838.6	394.162	55.8113	1838.6	1.9	2.02	1.71	9.26	16.73	15.2	11.58	29.48	23.61	1.87667	13.73	21.5567	29.48
dre-miR-430a-17-5p	ENSDARG00000097170	pcdh1a4	mRNA	497127	-0.561937	0.0456397	163.881	Brain	0.7682	19.3992	Brain	0.9091				2019.18	1781.98	1714.63	631.872	265.167	285.447	39.2873	54.68	73.4665	1838.6	394.162	55.8113	1838.6	1.9	2.02	1.71	9.26	16.73	15.2	11.58	29.48	23.61	1.87667	13.73	21.5567	29.48
dre-miR-430i-5p	ENSDARG00000097170	pcdh1a4	mRNA	497127	-0.561937	0.0456397	163.881	Brain	0.7682	19.3992	Brain	0.9091				2019.18	1781.98	1714.63	631.872	265.167	285.447	39.2873	54.68	73.4665	1838.6	394.162	55.8113	1838.6	1.9	2.02	1.71	9.26	16.73	15.2	11.58	29.48	23.61	1.87667	13.73	21.5567	29.48
dre-miR-10b-3p	ENSDARG00000099931	pcdh1g26	mRNA	554012	-0.633609	0.0200651	48.7154	Brain	0.7754	121.571	Brain	0.8903				256.585	129.64	168.745	22.8968	38.0041	34.4704	11.8345	12.4134	9.2037	184.99	31.7904	11.1505	184.99	1.59	1.81	1.3	10.73	12.7	15.09	22.57	22.34	24.98	1.56667	12.84	23.2967	24.98
dre-miR-222a-3p	ENSDARG00000099931	pcdh1g26	mRNA	554012	-0.670138	0.0122001	48.7154	Brain	0.7754	121.571	Brain	0.8903				16739.3	17559.8	16574.6	6559.09	4563.5	4739.6	4087.49	4012.05	3183.09	16957.9	5287.4	3760.88	16957.9	1.59	1.81	1.3	10.73	12.7	15.09	22.57	22.34	24.98	1.56667	12.84	23.2967	24.98
dre-miR-430b-3p	ENSDARG00000099931	pcdh1g26	mRNA	554012	-0.650397	0.0160866	48.7154	Brain	0.7754	121.571	Brain	0.8903				119435	145448	151831	17814.9	6294.28	8101.09	130.099	604.527	418.726	138904	10736.7	384.451	138904	1.59	1.81	1.3	10.73	12.7	15.09	22.57	22.34	24.98	1.56667	12.84	23.2967	24.98
dre-miR-10c-3p	ENSDARG00000099931	pcdh1g26	mRNA	554012	-0.691057	0.00890323	48.7154	Brain	0.7754	121.571	Brain	0.8903				111.198	93.6815	97.8939	24.1743	29.3864	23.6318	8.7752	5.9402	6.5159	100.925	25.7308	7.0771	100.925	1.59	1.81	1.3	10.73	12.7	15.09	22.57	22.34	24.98	1.56667	12.84	23.2967	24.98
dre-miR-219-3p	ENSDARG00000099931	pcdh1g26	mRNA	554012	-0.732991	0.00436564	48.7154	Brain	0.7754	121.571	Brain	0.8903				187.69	167.491	151.708	190.053	77.1284	105.01	11.0294	25.36	21.6653	168.963	124.064	19.3516	168.963	1.59	1.81	1.3	10.73	12.7	15.09	22.57	22.34	24.98	1.56667	12.84	23.2967	24.98
dre-miR-430a-5p	ENSDARG00000099931	pcdh1g26	mRNA	554012	-0.688335	0.00928865	48.7154	Brain	0.7754	121.571	Brain	0.8903				795.828	1040.64	989.08	358.487	119.441	128.376	21.2538	33.661	36.0002	941.848	202.101	30.305	941.848	1.59	1.81	1.3	10.73	12.7	15.09	22.57	22.34	24.98	1.56667	12.84	23.2967	24.98
dre-miR-2189	ENSDARG00000099931	pcdh1g26	mRNA	554012	-0.678406	0.0108026	48.7154	Brain	0.7754	121.571	Brain	0.8903				154.711	268.067	183.213	122.051	53.1712	55.9701	37.5966	23.1514	35.9187	201.997	77.064	32.2222	201.997	1.59	1.81	1.3	10.73	12.7	15.09	22.57	22.34	24.98	1.56667	12.84	23.2967	24.98
dre-miR-222a-3p	ENSDARG00000074001	crygmxl2	mRNA	554132	-0.744874	0.00348508	0.575208	Brain	0.9953	0.272617	Brain	0.845				16739.3	17559.8	16574.6	6559.09	4563.5	4739.6	4087.49	4012.05	3183.09	16957.9	5287.4	3760.88	16957.9	1.58	0.73	2.27	86.61	174.3	181.4	123.07	148.68	165.83	1.52667	147.437	145.86	181.4
dre-miR-22a-3p	ENSDARG00000074001	crygmxl2	mRNA	554132	-0.746998	0.00334343	0.575208	Brain	0.9953	0.272617	Brain	0.845				8056.88	8950.3	8685.79	7140.55	5816.95	5445.62	5668.64	4736.53	5136.54	8564.32	6134.37	5180.57	8564.32	1.58	0.73	2.27	86.61	174.3	181.4	123.07	148.68	165.83	1.52667	147.437	145.86	181.4
dre-miR-130b	ENSDARG00000074001	crygmxl2	mRNA	554132	-0.603098	0.0291092	0.575208	Brain	0.9953	0.272617	Brain	0.845				134.681	131.127	125.477	160.474	87.9006	96.4817	78.5745	85.6756	85.1136	130.429	114.952	83.1212	130.429	1.58	0.73	2.27	86.61	174.3	181.4	123.07	148.68	165.83	1.52667	147.437	145.86	181.4
dre-miR-133a-5p	ENSDARG00000074001	crygmxl2	mRNA	554132	-0.71989	0.00552545	0.575208	Brain	0.9953	0.272617	Brain	0.845				179.575	148.836	189.162	43.042	46.2771	39.3567	37.9992	30.0816	43.5749	172.524	42.8919	37.2186	172.524	1.58	0.73	2.27	86.61	174.3	181.4	123.07	148.68	165.83	1.52667	147.437	145.86	181.4
dre-miR-222a-3p	ENSDARG00000012667	tfap2b	mRNA	550545	-0.67456	0.0114367	21.1215	Brain	0.8013	10.7146	Brain	0.9505	ENSDARG00000012667	AP-2	yes	16739.3	17559.8	16574.6	6559.09	4563.5	4739.6	4087.49	4012.05	3183.09	16957.9	5287.4	3760.88	16957.9	8.17	9.03	8.4	41.97	77.42	77.72	38.64	58.83	65.41	8.53333	65.7033	54.2933	77.72
dre-miR-10d-5p	ENSDARG00000012667	tfap2b	mRNA	550545	-0.602458	0.0293263	21.1215	Brain	0.8013	10.7146	Brain	0.9505	ENSDARG00000012667	AP-2	yes	3371.35	2053.83	2838.65	71.9332	762.925	784.736	445.846	510.55	344.364	2754.61	539.865	433.587	2754.61	8.17	9.03	8.4	41.97	77.42	77.72	38.64	58.83	65.41	8.53333	65.7033	54.2933	77.72
dre-miR-25-5p	ENSDARG00000012667	tfap2b	mRNA	550545	-0.569687	0.0421079	21.1215	Brain	0.8013	10.7146	Brain	0.9505	ENSDARG00000012667	AP-2	yes	174.395	151.405	105.06	83.3325	50.4997	57.125	7.1651	8.3772	18.0001	143.62	63.6524	11.1808	143.62	8.17	9.03	8.4	41.97	77.42	77.72	38.64	58.83	65.41	8.53333	65.7033	54.2933	77.72
dre-miR-30c-3p	ENSDARG00000012667	tfap2b	mRNA	550545	-0.619303	0.0239974	21.1215	Brain	0.8013	10.7146	Brain	0.9505	ENSDARG00000012667	AP-2	yes	162.481	131.127	106.683	49.3313	62.1336	62.0113	62.4732	35.4126	54.3261	133.43	57.8254	50.7373	133.43	8.17	9.03	8.4	41.97	77.42	77.72	38.64	58.83	65.41	8.53333	65.7033	54.2933	77.72
dre-miR-133a-3p	ENSDARG00000012667	tfap2b	mRNA	550545	-0.581652	0.0370491	21.1215	Brain	0.8013	10.7146	Brain	0.9505	ENSDARG00000012667	AP-2	yes	859.716	521.534	715.545	280.068	337.814	333.333	773.911	371.261	527.949	698.932	317.072	557.707	698.932	8.17	9.03	8.4	41.97	77.42	77.72	38.64	58.83	65.41	8.53333	65.7033	54.2933	77.72
dre-miR-133b-3p	ENSDARG00000012667	tfap2b	mRNA	550545	-0.638904	0.018739	21.1215	Brain	0.8013	10.7146	Brain	0.9505	ENSDARG00000012667	AP-2	yes	367.093	273.474	434.979	54.4413	109.79	87.4199	326.455	126.419	202.969	358.515	83.8836	218.614	358.515	8.17	9.03	8.4	41.97	77.42	77.72	38.64	58.83	65.41	8.53333	65.7033	54.2933	77.72
dre-miR-133c-3p	ENSDARG00000012667	tfap2b	mRNA	550545	-0.608117	0.0274476	21.1215	Brain	0.8013	10.7146	Brain	0.9505	ENSDARG00000012667	AP-2	yes	217.389	158.839	199.168	18.3764	77.7317	54.2821	158.518	84.4571	122.661	191.799	50.1301	121.879	191.799	8.17	9.03	8.4	41.97	77.42	77.72	38.64	58.83	65.41	8.53333	65.7033	54.2933	77.72
dre-miR-193b-5p	ENSDARG00000012667	tfap2b	mRNA	550545	-0.553433	0.0497551	21.1215	Brain	0.8013	10.7146	Brain	0.9505	ENSDARG00000012667	AP-2	yes	232.93	176.684	128.858	73.0142	71.096	80.9345	17.5505	22.6945	32.4165	179.49	75.0149	24.2205	179.49	8.17	9.03	8.4	41.97	77.42	77.72	38.64	58.83	65.41	8.53333	65.7033	54.2933	77.72
dre-miR-200b-5p	ENSDARG00000012667	tfap2b	mRNA	550545	-0.607095	0.0277803	21.1215	Brain	0.8013	10.7146	Brain	0.9505	ENSDARG00000012667	AP-2	yes	144.869	178.576	107.9	47.6607	50.2412	44.5984	23.9105	16.9828	35.1043	143.782	47.5001	25.3325	143.782	8.17	9.03	8.4	41.97	77.42	77.72	38.64	58.83	65.41	8.53333	65.7033	54.2933	77.72
dre-miR-196c	ENSDARG00000012667	tfap2b	mRNA	550545	-0.624689	0.0224553	21.1215	Brain	0.8013	10.7146	Brain	0.9505	ENSDARG00000012667	AP-2	yes	194.425	78.1355	112.903	1.6706	2.413	5.064	0.9661	3.1986	1.4661	128.488	3.0492	1.87693	128.488	8.17	9.03	8.4	41.97	77.42	77.72	38.64	58.83	65.41	8.53333	65.7033	54.2933	77.72
dre-miR-10a-3p	ENSDARG00000053122	clvs2	mRNA	566769	-0.739087	0.00389484	45.9	Brain	0.9503	46.2345	Brain	0.9656				366.402	219.807	328.161	15.1335	38.6073	33.049	15.6988	9.748	11.9729	304.79	28.9299	12.4732	304.79	4.48	3.47	3.06	17.27	14.82	18.39	19.66	22.1	20.47	3.67	16.8267	20.7433	22.1
dre-miR-30c-3p	ENSDARG00000053122	clvs2	mRNA	566769	-0.725104	0.00503858	45.9	Brain	0.9503	46.2345	Brain	0.9656				162.481	131.127	106.683	49.3313	62.1336	62.0113	62.4732	35.4126	54.3261	133.43	57.8254	50.7373	133.43	4.48	3.47	3.06	17.27	14.82	18.39	19.66	22.1	20.47	3.67	16.8267	20.7433	22.1
dre-miR-92a-3p	ENSDARG00000053122	clvs2	mRNA	566769	-0.63291	0.0202452	45.9	Brain	0.9503	46.2345	Brain	0.9656				34336.8	31372	27807.4	34855.7	16122	20439.1	5672.58	7016.94	7024.11	31172.1	23805.6	6571.21	31172.1	4.48	3.47	3.06	17.27	14.82	18.39	19.66	22.1	20.47	3.67	16.8267	20.7433	22.1
dre-miR-17a-3p	ENSDARG00000005453	foxp2	mRNA	555242	-0.673768	0.0115706	28.7805	Brain	0.7163	30.097	Brain	0.78	ENSDARG00000005453	Fork_head	yes	578.784	577.23	423.08	283.606	211.823	257.285	35.8255	50.4915	65.1587	526.365	250.904	50.4919	526.365	3.18	3.64	2.62	13.46	27.17	25.8	18.75	29.36	25.71	3.14667	22.1433	24.6067	29.36
dre-miR-25-5p	ENSDARG00000005453	foxp2	mRNA	555242	-0.68333	0.0100302	28.7805	Brain	0.7163	30.097	Brain	0.78	ENSDARG00000005453	Fork_head	yes	174.395	151.405	105.06	83.3325	50.4997	57.125	7.1651	8.3772	18.0001	143.62	63.6524	11.1808	143.62	3.18	3.64	2.62	13.46	27.17	25.8	18.75	29.36	25.71	3.14667	22.1433	24.6067	29.36
dre-miR-210-3p	ENSDARG00000099221	ppp2r2bb	mRNA	558810	-0.559518	0.0467842	40.0987	Brain	0.8258	42.0593	Brain	0.8095				259.866	142.212	195.923	257.564	131.506	124.022	88.3964	77.5269	151.168	199.334	171.031	105.697	199.334	5.45	6	5.14	21.24	28.93	31.43	31.18	41.21	39.78	5.53	27.2	37.39	41.21
dre-miR-222a-5p	ENSDARG00000099221	ppp2r2bb	mRNA	558810	-0.7127	0.00625524	40.0987	Brain	0.8258	42.0593	Brain	0.8095				1246.67	1756.56	1254.64	633.543	587.813	559.967	345.535	308.813	351.043	1419.29	593.775	335.13	1419.29	5.45	6	5.14	21.24	28.93	31.43	31.18	41.21	39.78	5.53	27.2	37.39	41.21
dre-miR-430a-3p	ENSDARG00000099221	ppp2r2bb	mRNA	558810	-0.715166	0.00599713	40.0987	Brain	0.8258	42.0593	Brain	0.8095				170576	197280	188900	38006.6	13637.6	18277.2	521.523	1901.92	1464.85	185585	23307.1	1296.1	185585	5.45	6	5.14	21.24	28.93	31.43	31.18	41.21	39.78	5.53	27.2	37.39	41.21
dre-miR-15b-5p	ENSDARG00000099221	ppp2r2bb	mRNA	558810	-0.637818	0.0190054	40.0987	Brain	0.8258	42.0593	Brain	0.8095				292.5	280.504	253.253	334.706	212.34	228.855	86.8667	111.721	104.417	275.419	258.634	101.001	275.419	5.45	6	5.14	21.24	28.93	31.43	31.18	41.21	39.78	5.53	27.2	37.39	41.21
dre-miR-17a-5p	ENSDARG00000099221	ppp2r2bb	mRNA	558810	-0.692445	0.00871153	40.0987	Brain	0.8258	42.0593	Brain	0.8095				1594.25	1809.96	1799.95	1885.69	911.15	1215.44	317.196	524.867	474.763	1734.72	1337.43	438.942	1734.72	5.45	6	5.14	21.24	28.93	31.43	31.18	41.21	39.78	5.53	27.2	37.39	41.21
dre-miR-17a-3p	ENSDARG00000099221	ppp2r2bb	mRNA	558810	-0.730391	0.00457929	40.0987	Brain	0.8258	42.0593	Brain	0.8095				578.784	577.23	423.08	283.606	211.823	257.285	35.8255	50.4915	65.1587	526.365	250.904	50.4919	526.365	5.45	6	5.14	21.24	28.93	31.43	31.18	41.21	39.78	5.53	27.2	37.39	41.21
dre-miR-25-5p	ENSDARG00000099221	ppp2r2bb	mRNA	558810	-0.726283	0.00493322	40.0987	Brain	0.8258	42.0593	Brain	0.8095				174.395	151.405	105.06	83.3325	50.4997	57.125	7.1651	8.3772	18.0001	143.62	63.6524	11.1808	143.62	5.45	6	5.14	21.24	28.93	31.43	31.18	41.21	39.78	5.53	27.2	37.39	41.21
dre-miR-30c-3p	ENSDARG00000099221	ppp2r2bb	mRNA	558810	-0.67456	0.0114367	40.0987	Brain	0.8258	42.0593	Brain	0.8095				162.481	131.127	106.683	49.3313	62.1336	62.0113	62.4732	35.4126	54.3261	133.43	57.8254	50.7373	133.43	5.45	6	5.14	21.24	28.93	31.43	31.18	41.21	39.78	5.53	27.2	37.39	41.21
dre-miR-30e-3p	ENSDARG00000099221	ppp2r2bb	mRNA	558810	-0.671093	0.0120321	40.0987	Brain	0.8258	42.0593	Brain	0.8095				1151.87	1071.32	934.86	904.57	944.845	937.898	748.149	588.686	788.909	1052.68	929.104	708.581	1052.68	5.45	6	5.14	21.24	28.93	31.43	31.18	41.21	39.78	5.53	27.2	37.39	41.21
dre-miR-200b-5p	ENSDARG00000099221	ppp2r2bb	mRNA	558810	-0.695246	0.00833406	40.0987	Brain	0.8258	42.0593	Brain	0.8095				144.869	178.576	107.9	47.6607	50.2412	44.5984	23.9105	16.9828	35.1043	143.782	47.5001	25.3325	143.782	5.45	6	5.14	21.24	28.93	31.43	31.18	41.21	39.78	5.53	27.2	37.39	41.21
dre-miR-725-3p	ENSDARG00000099221	ppp2r2bb	mRNA	558810	-0.719356	0.00557732	40.0987	Brain	0.8258	42.0593	Brain	0.8095				430.29	528.969	519.893	397.795	267.407	270.522	372.183	231.819	257.703	493.05	311.908	287.235	493.05	5.45	6	5.14	21.24	28.93	31.43	31.18	41.21	39.78	5.53	27.2	37.39	41.21
dre-miR-203b-5p	ENSDARG00000037588	bhlhe23	mRNA	559796	-0.563748	0.0447959	16.74	Brain	0.9686	43.9468	Brain	0.9579	ENSDARG00000037588	bHLH	yes	804.289	757.293	607.645	301.687	194.243	182.036	126.556	129.084	108.978	723.076	225.989	121.54	723.076	0.41	0.53	0.16	1.75	12.9	8.5	11.38	17.57	20.67	0.366667	7.71667	16.54	20.67
dre-miR-219-3p	ENSDARG00000037588	bhlhe23	mRNA	559796	-0.702501	0.00741452	16.74	Brain	0.9686	43.9468	Brain	0.9579	ENSDARG00000037588	bHLH	yes	187.69	167.491	151.708	190.053	77.1284	105.01	11.0294	25.36	21.6653	168.963	124.064	19.3516	168.963	0.41	0.53	0.16	1.75	12.9	8.5	11.38	17.57	20.67	0.366667	7.71667	16.54	20.67
dre-miR-301b-5p	ENSDARG00000037588	bhlhe23	mRNA	559796	-0.583958	0.0361277	16.74	Brain	0.9686	43.9468	Brain	0.9579	ENSDARG00000037588	bHLH	yes	785.814	1432.39	889.969	595.906	511.633	511.015	170.352	156.044	230.173	1036.06	539.518	185.523	1036.06	0.41	0.53	0.16	1.75	12.9	8.5	11.38	17.57	20.67	0.366667	7.71667	16.54	20.67
dre-miR-301c-5p	ENSDARG00000037588	bhlhe23	mRNA	559796	-0.577536	0.0387367	16.74	Brain	0.9686	43.9468	Brain	0.9579	ENSDARG00000037588	bHLH	yes	482.09	772.028	411.993	321.636	286.539	284.736	96.286	84.8378	137.485	555.37	297.637	106.203	555.37	0.41	0.53	0.16	1.75	12.9	8.5	11.38	17.57	20.67	0.366667	7.71667	16.54	20.67
dre-miR-430a-5p	ENSDARG00000037588	bhlhe23	mRNA	559796	-0.576002	0.0393794	16.74	Brain	0.9686	43.9468	Brain	0.9579	ENSDARG00000037588	bHLH	yes	795.828	1040.64	989.08	358.487	119.441	128.376	21.2538	33.661	36.0002	941.848	202.101	30.305	941.848	0.41	0.53	0.16	1.75	12.9	8.5	11.38	17.57	20.67	0.366667	7.71667	16.54	20.67
dre-miR-126b-3p	ENSDARG00000037588	bhlhe23	mRNA	559796	-0.64006	0.0184585	16.74	Brain	0.9686	43.9468	Brain	0.9579	ENSDARG00000037588	bHLH	yes	981.274	618.055	627.927	613.496	345.484	360.962	226.385	187.115	204.68	742.419	439.981	206.06	742.419	0.41	0.53	0.16	1.75	12.9	8.5	11.38	17.57	20.67	0.366667	7.71667	16.54	20.67
dre-miR-25-5p	ENSDARG00000099927	dpf1	mRNA	566219	-0.562073	0.0455759	21.625	Brain	0.7461	29.553	Brain	0.8684				174.395	151.405	105.06	83.3325	50.4997	57.125	7.1651	8.3772	18.0001	143.62	63.6524	11.1808	143.62	1.79	1.75	1.52	12.54	28.43	25.8	15.01	21.13	19.41	1.68667	22.2567	18.5167	28.43
dre-miR-133c-3p	ENSDARG00000099927	dpf1	mRNA	566219	-0.563542	0.0448912	21.625	Brain	0.7461	29.553	Brain	0.8684				217.389	158.839	199.168	18.3764	77.7317	54.2821	158.518	84.4571	122.661	191.799	50.1301	121.879	191.799	1.79	1.75	1.52	12.54	28.43	25.8	15.01	21.13	19.41	1.68667	22.2567	18.5167	28.43
dre-miR-200b-5p	ENSDARG00000099927	dpf1	mRNA	566219	-0.591294	0.0333062	21.625	Brain	0.7461	29.553	Brain	0.8684				144.869	178.576	107.9	47.6607	50.2412	44.5984	23.9105	16.9828	35.1043	143.782	47.5001	25.3325	143.782	1.79	1.75	1.52	12.54	28.43	25.8	15.01	21.13	19.41	1.68667	22.2567	18.5167	28.43
dre-miR-200b-3p	ENSDARG00000099927	dpf1	mRNA	566219	-0.556333	0.0483228	21.625	Brain	0.7461	29.553	Brain	0.8684				3123.4	6446.32	6027.78	4635.07	2863.83	3152.71	3170.03	2566.99	2338.47	5199.16	3550.54	2691.83	5199.16	1.79	1.75	1.52	12.54	28.43	25.8	15.01	21.13	19.41	1.68667	22.2567	18.5167	28.43
dre-miR-18a	ENSDARG00000002230	sypb	mRNA	436774	-0.688351	0.00928626	604.533	Brain	0.8626	656.628	Brain	0.8709				180.093	195.88	187.405	240.367	172.785	211.62	80.2652	100.754	113.376	187.792	208.257	98.132	208.257	2.35	1.37	2.44	13.65	27.24	21.99	108.43	149.05	142.29	2.05333	20.96	133.257	149.05
dre-miR-18b-5p	ENSDARG00000002230	sypb	mRNA	436774	-0.692966	0.00864031	604.533	Brain	0.8626	656.628	Brain	0.8709				82.7081	121.935	101.545	110.455	98.7589	117.981	37.4356	48.7399	62.0637	102.062	109.065	49.4131	109.065	2.35	1.37	2.44	13.65	27.24	21.99	108.43	149.05	142.29	2.05333	20.96	133.257	149.05
dre-miR-30e-3p	ENSDARG00000002230	sypb	mRNA	436774	-0.673974	0.0115357	604.533	Brain	0.8626	656.628	Brain	0.8709				1151.87	1071.32	934.86	904.57	944.845	937.898	748.149	588.686	788.909	1052.68	929.104	708.581	1052.68	2.35	1.37	2.44	13.65	27.24	21.99	108.43	149.05	142.29	2.05333	20.96	133.257	149.05
dre-miR-92a-5p	ENSDARG00000002230	sypb	mRNA	436774	-0.602818	0.0292039	604.533	Brain	0.8626	656.628	Brain	0.8709				875.083	1118.37	725.28	454.398	324.974	481.254	35.1814	39.2204	66.8691	906.243	420.208	47.0903	906.243	2.35	1.37	2.44	13.65	27.24	21.99	108.43	149.05	142.29	2.05333	20.96	133.257	149.05
dre-miR-457b-5p	ENSDARG00000002230	sypb	mRNA	436774	-0.66715	0.0127373	604.533	Brain	0.8626	656.628	Brain	0.8709				115.17	101.522	108.17	148.092	78.5073	84.6658	51.3633	59.6302	57.3397	108.287	103.755	56.1111	108.287	2.35	1.37	2.44	13.65	27.24	21.99	108.43	149.05	142.29	2.05333	20.96	133.257	149.05
dre-miR-15b-3p	ENSDARG00000020602	grk7a	mRNA	566120	-0.681404	0.0103271	0.623125	Brain	0.8828	0.173398	Testis	0.8093				213.936	344.445	216.881	257.368	266.632	308.546	39.9313	51.71	87.557	258.421	277.515	59.7328	277.515	0.5	0.2	0.16	0.58	0.81	0.6	162.92	94.13	105.97	0.286667	0.663333	121.007	162.92
dre-miR-20b-5p	ENSDARG00000020602	grk7a	mRNA	566120	-0.652211	0.0156953	0.623125	Brain	0.8828	0.173398	Testis	0.8093				563.072	710.925	715.816	1027.51	480.609	601.456	108.04	202.347	188.553	663.271	703.19	166.313	703.19	0.5	0.2	0.16	0.58	0.81	0.6	162.92	94.13	105.97	0.286667	0.663333	121.007	162.92
dre-miR-18c	ENSDARG00000020602	grk7a	mRNA	566120	-0.605833	0.0281948	0.623125	Brain	0.8828	0.173398	Testis	0.8093				2578.46	2622.54	2666.53	4322.18	2342.89	2506.21	893.463	1100.76	1139.95	2622.51	3057.1	1044.72	3057.1	0.5	0.2	0.16	0.58	0.81	0.6	162.92	94.13	105.97	0.286667	0.663333	121.007	162.92
dre-miR-219-3p	ENSDARG00000020602	grk7a	mRNA	566120	-0.599401	0.0303795	0.623125	Brain	0.8828	0.173398	Testis	0.8093				187.69	167.491	151.708	190.053	77.1284	105.01	11.0294	25.36	21.6653	168.963	124.064	19.3516	168.963	0.5	0.2	0.16	0.58	0.81	0.6	162.92	94.13	105.97	0.286667	0.663333	121.007	162.92
dre-miR-17a-5p	ENSDARG00000040198	fstl5	mRNA	566192	-0.740028	0.00382577	73.5435	Brain	0.8949	66.588	Brain	0.8948				1594.25	1809.96	1799.95	1885.69	911.15	1215.44	317.196	524.867	474.763	1734.72	1337.43	438.942	1734.72	1.24	0.79	1.04	7.26	16.51	11.53	67.32	69.98	65.41	1.02333	11.7667	67.57	69.98
dre-miR-20b-5p	ENSDARG00000040198	fstl5	mRNA	566192	-0.739321	0.00387758	73.5435	Brain	0.8949	66.588	Brain	0.8948				563.072	710.925	715.816	1027.51	480.609	601.456	108.04	202.347	188.553	663.271	703.19	166.313	703.19	1.24	0.79	1.04	7.26	16.51	11.53	67.32	69.98	65.41	1.02333	11.7667	67.57	69.98
dre-miR-210-3p	ENSDARG00000034522	rab6ba	mRNA	558900	-0.578016	0.0385372	166.517	Brain	0.8378	119.38	Brain	0.9208				259.866	142.212	195.923	257.564	131.506	124.022	88.3964	77.5269	151.168	199.334	171.031	105.697	199.334	0.93	0.88	1.08	3.75	6.15	6.26	24.11	24.71	22.88	0.963333	5.38667	23.9	24.71
dre-miR-221-3p	ENSDARG00000034522	rab6ba	mRNA	558900	-0.588933	0.0341959	166.517	Brain	0.8378	119.38	Brain	0.9208				3093.01	3216.94	4245.95	2885.19	1306.53	1512.52	1169.28	1056.67	985.037	3518.63	1901.41	1070.33	3518.63	0.93	0.88	1.08	3.75	6.15	6.26	24.11	24.71	22.88	0.963333	5.38667	23.9	24.71
dre-miR-15b-5p	ENSDARG00000034522	rab6ba	mRNA	558900	-0.783828	0.00152004	166.517	Brain	0.8378	119.38	Brain	0.9208				292.5	280.504	253.253	334.706	212.34	228.855	86.8667	111.721	104.417	275.419	258.634	101.001	275.419	0.93	0.88	1.08	3.75	6.15	6.26	24.11	24.71	22.88	0.963333	5.38667	23.9	24.71
dre-miR-18a	ENSDARG00000034522	rab6ba	mRNA	558900	-0.725192	0.00503072	166.517	Brain	0.8378	119.38	Brain	0.9208				180.093	195.88	187.405	240.367	172.785	211.62	80.2652	100.754	113.376	187.792	208.257	98.132	208.257	0.93	0.88	1.08	3.75	6.15	6.26	24.11	24.71	22.88	0.963333	5.38667	23.9	24.71
dre-miR-18c	ENSDARG00000034522	rab6ba	mRNA	558900	-0.677166	0.0110041	166.517	Brain	0.8378	119.38	Brain	0.9208				2578.46	2622.54	2666.53	4322.18	2342.89	2506.21	893.463	1100.76	1139.95	2622.51	3057.1	1044.72	3057.1	0.93	0.88	1.08	3.75	6.15	6.26	24.11	24.71	22.88	0.963333	5.38667	23.9	24.71
dre-miR-19c-3p	ENSDARG00000034522	rab6ba	mRNA	558900	-0.595122	0.0318995	166.517	Brain	0.8378	119.38	Brain	0.9208				2060.45	2760.83	3397.76	1210.19	3507.58	3612.38	1085.63	1369.21	1085.95	2739.68	2776.71	1180.26	2776.71	0.93	0.88	1.08	3.75	6.15	6.26	24.11	24.71	22.88	0.963333	5.38667	23.9	24.71
dre-miR-21	ENSDARG00000034522	rab6ba	mRNA	558900	-0.802862	0.000952322	166.517	Brain	0.8378	119.38	Brain	0.9208				13590.2	14982.4	16782.5	15937.9	13036.7	13956.5	5904.76	6265.59	6982.16	15118.4	14310.4	6384.17	15118.4	0.93	0.88	1.08	3.75	6.15	6.26	24.11	24.71	22.88	0.963333	5.38667	23.9	24.71
dre-miR-25-5p	ENSDARG00000034522	rab6ba	mRNA	558900	-0.634797	0.0197616	166.517	Brain	0.8378	119.38	Brain	0.9208				174.395	151.405	105.06	83.3325	50.4997	57.125	7.1651	8.3772	18.0001	143.62	63.6524	11.1808	143.62	0.93	0.88	1.08	3.75	6.15	6.26	24.11	24.71	22.88	0.963333	5.38667	23.9	24.71
dre-miR-30e-3p	ENSDARG00000034522	rab6ba	mRNA	558900	-0.706406	0.0069528	166.517	Brain	0.8378	119.38	Brain	0.9208				1151.87	1071.32	934.86	904.57	944.845	937.898	748.149	588.686	788.909	1052.68	929.104	708.581	1052.68	0.93	0.88	1.08	3.75	6.15	6.26	24.11	24.71	22.88	0.963333	5.38667	23.9	24.71
dre-miR-92a-5p	ENSDARG00000034522	rab6ba	mRNA	558900	-0.655701	0.0149623	166.517	Brain	0.8378	119.38	Brain	0.9208				875.083	1118.37	725.28	454.398	324.974	481.254	35.1814	39.2204	66.8691	906.243	420.208	47.0903	906.243	0.93	0.88	1.08	3.75	6.15	6.26	24.11	24.71	22.88	0.963333	5.38667	23.9	24.71
dre-miR-92a-3p	ENSDARG00000034522	rab6ba	mRNA	558900	-0.74269	0.00363558	166.517	Brain	0.8378	119.38	Brain	0.9208				34336.8	31372	27807.4	34855.7	16122	20439.1	5672.58	7016.94	7024.11	31172.1	23805.6	6571.21	31172.1	0.93	0.88	1.08	3.75	6.15	6.26	24.11	24.71	22.88	0.963333	5.38667	23.9	24.71
dre-miR-92b-3p	ENSDARG00000034522	rab6ba	mRNA	558900	-0.727434	0.00483202	166.517	Brain	0.8378	119.38	Brain	0.9208				17873.2	13977.6	10576.6	20923.6	8696.04	12278	3178.32	3773.68	3992.19	14142.5	13965.9	3648.07	14142.5	0.93	0.88	1.08	3.75	6.15	6.26	24.11	24.71	22.88	0.963333	5.38667	23.9	24.71
dre-miR-93	ENSDARG00000034522	rab6ba	mRNA	558900	-0.758988	0.00262524	166.517	Brain	0.8378	119.38	Brain	0.9208				957.964	1110.8	1133.89	1362.8	698.379	960.286	323.878	453.205	380.527	1067.55	1007.16	385.87	1067.55	0.93	0.88	1.08	3.75	6.15	6.26	24.11	24.71	22.88	0.963333	5.38667	23.9	24.71
dre-miR-130c-5p	ENSDARG00000034522	rab6ba	mRNA	558900	-0.606278	0.0280483	166.517	Brain	0.8378	119.38	Brain	0.9208				774.59	1008.06	682.418	334.607	365.649	446.783	145.395	113.549	178.453	821.688	382.347	145.799	821.688	0.93	0.88	1.08	3.75	6.15	6.26	24.11	24.71	22.88	0.963333	5.38667	23.9	24.71
dre-miR-193b-5p	ENSDARG00000034522	rab6ba	mRNA	558900	-0.585807	0.0354007	166.517	Brain	0.8378	119.38	Brain	0.9208				232.93	176.684	128.858	73.0142	71.096	80.9345	17.5505	22.6945	32.4165	179.49	75.0149	24.2205	179.49	0.93	0.88	1.08	3.75	6.15	6.26	24.11	24.71	22.88	0.963333	5.38667	23.9	24.71
dre-miR-200a-5p	ENSDARG00000034522	rab6ba	mRNA	558900	-0.586409	0.0351663	166.517	Brain	0.8378	119.38	Brain	0.9208				629.376	750.128	478.382	310.925	305.67	308.724	136.217	101.364	249.965	619.295	308.439	162.515	619.295	0.93	0.88	1.08	3.75	6.15	6.26	24.11	24.71	22.88	0.963333	5.38667	23.9	24.71
dre-miR-222a-5p	ENSDARG00000056979	lhx9	mRNA	550405	-0.562386	0.0454296	49.1311	Brain	0.8797	49.6286	Brain	0.8595	ENSDARG00000056979	Homeobox	yes	1246.67	1756.56	1254.64	633.543	587.813	559.967	345.535	308.813	351.043	1419.29	593.775	335.13	1419.29	11.53	11.11	8.25	52.95	65.46	73.63	43.86	45.3	47.71	10.2967	64.0133	45.6233	73.63
dre-miR-430c-3p	ENSDARG00000056979	lhx9	mRNA	550405	-0.637561	0.0190691	49.1311	Brain	0.8797	49.6286	Brain	0.8595	ENSDARG00000056979	Homeobox	yes	11020.4	9607.83	8566.12	1026.23	419.682	505.152	14.0887	73.8714	41.7016	9731.45	650.354	43.2206	9731.45	11.53	11.11	8.25	52.95	65.46	73.63	43.86	45.3	47.71	10.2967	64.0133	45.6233	73.63
dre-miR-22a-3p	ENSDARG00000056979	lhx9	mRNA	550405	-0.575619	0.0395411	49.1311	Brain	0.8797	49.6286	Brain	0.8595	ENSDARG00000056979	Homeobox	yes	8056.88	8950.3	8685.79	7140.55	5816.95	5445.62	5668.64	4736.53	5136.54	8564.32	6134.37	5180.57	8564.32	11.53	11.11	8.25	52.95	65.46	73.63	43.86	45.3	47.71	10.2967	64.0133	45.6233	73.63
dre-miR-30c-3p	ENSDARG00000056979	lhx9	mRNA	550405	-0.584152	0.0360507	49.1311	Brain	0.8797	49.6286	Brain	0.8595	ENSDARG00000056979	Homeobox	yes	162.481	131.127	106.683	49.3313	62.1336	62.0113	62.4732	35.4126	54.3261	133.43	57.8254	50.7373	133.43	11.53	11.11	8.25	52.95	65.46	73.63	43.86	45.3	47.71	10.2967	64.0133	45.6233	73.63
dre-miR-200b-5p	ENSDARG00000056979	lhx9	mRNA	550405	-0.570696	0.0416632	49.1311	Brain	0.8797	49.6286	Brain	0.8595	ENSDARG00000056979	Homeobox	yes	144.869	178.576	107.9	47.6607	50.2412	44.5984	23.9105	16.9828	35.1043	143.782	47.5001	25.3325	143.782	11.53	11.11	8.25	52.95	65.46	73.63	43.86	45.3	47.71	10.2967	64.0133	45.6233	73.63
dre-miR-203b-3p	ENSDARG00000056979	lhx9	mRNA	550405	-0.60226	0.0293935	49.1311	Brain	0.8797	49.6286	Brain	0.8595	ENSDARG00000056979	Homeobox	yes	10075	10482.1	11202	7194.6	3600.56	3454.42	3262.53	3028.19	2653.75	10586.3	4749.86	2981.49	10586.3	11.53	11.11	8.25	52.95	65.46	73.63	43.86	45.3	47.71	10.2967	64.0133	45.6233	73.63
dre-miR-206-3p	ENSDARG00000056979	lhx9	mRNA	550405	-0.64751	0.0167246	49.1311	Brain	0.8797	49.6286	Brain	0.8595	ENSDARG00000056979	Homeobox	yes	48472	29107.9	36508.1	2216.47	5341.08	4938.16	7777.43	5062.4	7578.45	38029.3	4165.23	6806.09	38029.3	11.53	11.11	8.25	52.95	65.46	73.63	43.86	45.3	47.71	10.2967	64.0133	45.6233	73.63
dre-miR-2189	ENSDARG00000056979	lhx9	mRNA	550405	-0.557445	0.0477818	49.1311	Brain	0.8797	49.6286	Brain	0.8595	ENSDARG00000056979	Homeobox	yes	154.711	268.067	183.213	122.051	53.1712	55.9701	37.5966	23.1514	35.9187	201.997	77.064	32.2222	201.997	11.53	11.11	8.25	52.95	65.46	73.63	43.86	45.3	47.71	10.2967	64.0133	45.6233	73.63
dre-miR-196b	ENSDARG00000007678	ttyh3b	mRNA	798421	-0.576826	0.0390334	224.902	Brain	0.7731	210.562	Brain	0.8253				657.003	305.377	446.202	5.4048	7.7559	14.57	2.9787	5.7117	1.7104	469.527	9.24357	3.46693	469.527	10.42	11.51	10.45	28.04	36.67	38.53	56.9	64.04	57.67	10.7933	34.4133	59.5367	64.04
dre-miR-196c	ENSDARG00000007678	ttyh3b	mRNA	798421	-0.562572	0.0453425	224.902	Brain	0.7731	210.562	Brain	0.8253				194.425	78.1355	112.903	1.6706	2.413	5.064	0.9661	3.1986	1.4661	128.488	3.0492	1.87693	128.488	10.42	11.51	10.45	28.04	36.67	38.53	56.9	64.04	57.67	10.7933	34.4133	59.5367	64.04
dre-miR-210-3p	ENSDARG00000056797	ppp2r2ca	mRNA	100002802	-0.58953	0.0339692	41.8223	Brain	0.8265	40.4178	Brain	0.8951				259.866	142.212	195.923	257.564	131.506	124.022	88.3964	77.5269	151.168	199.334	171.031	105.697	199.334	1.08	1.27	0.96	6.53	12.58	11.74	29.96	35.31	30.01	1.10333	10.2833	31.76	35.31
dre-miR-17a-5p	ENSDARG00000056797	ppp2r2ca	mRNA	100002802	-0.732442	0.00441012	41.8223	Brain	0.8265	40.4178	Brain	0.8951				1594.25	1809.96	1799.95	1885.69	911.15	1215.44	317.196	524.867	474.763	1734.72	1337.43	438.942	1734.72	1.08	1.27	0.96	6.53	12.58	11.74	29.96	35.31	30.01	1.10333	10.2833	31.76	35.31
dre-miR-17a-3p	ENSDARG00000056797	ppp2r2ca	mRNA	100002802	-0.664485	0.0132313	41.8223	Brain	0.8265	40.4178	Brain	0.8951				578.784	577.23	423.08	283.606	211.823	257.285	35.8255	50.4915	65.1587	526.365	250.904	50.4919	526.365	1.08	1.27	0.96	6.53	12.58	11.74	29.96	35.31	30.01	1.10333	10.2833	31.76	35.31
dre-miR-20b-5p	ENSDARG00000056797	ppp2r2ca	mRNA	100002802	-0.696387	0.00818399	41.8223	Brain	0.8265	40.4178	Brain	0.8951				563.072	710.925	715.816	1027.51	480.609	601.456	108.04	202.347	188.553	663.271	703.19	166.313	703.19	1.08	1.27	0.96	6.53	12.58	11.74	29.96	35.31	30.01	1.10333	10.2833	31.76	35.31
dre-miR-26a-3p	ENSDARG00000056797	ppp2r2ca	mRNA	100002802	-0.630384	0.0209063	41.8223	Brain	0.8265	40.4178	Brain	0.8951				360.359	388.515	260.014	198.013	165.546	146.144	86.8667	49.1968	106.86	336.296	169.901	80.9746	336.296	1.08	1.27	0.96	6.53	12.58	11.74	29.96	35.31	30.01	1.10333	10.2833	31.76	35.31
dre-miR-93	ENSDARG00000056797	ppp2r2ca	mRNA	100002802	-0.73226	0.0044249	41.8223	Brain	0.8265	40.4178	Brain	0.8951				957.964	1110.8	1133.89	1362.8	698.379	960.286	323.878	453.205	380.527	1067.55	1007.16	385.87	1067.55	1.08	1.27	0.96	6.53	12.58	11.74	29.96	35.31	30.01	1.10333	10.2833	31.76	35.31
dre-miR-193b-5p	ENSDARG00000056797	ppp2r2ca	mRNA	100002802	-0.600529	0.0299875	41.8223	Brain	0.8265	40.4178	Brain	0.8951				232.93	176.684	128.858	73.0142	71.096	80.9345	17.5505	22.6945	32.4165	179.49	75.0149	24.2205	179.49	1.08	1.27	0.96	6.53	12.58	11.74	29.96	35.31	30.01	1.10333	10.2833	31.76	35.31
dre-miR-205-5p	ENSDARG00000070929	sox14	mRNA	557661	-0.645648	0.0171461	21.015	Brain	0.9112	20.9297	Brain	0.8444	ENSDARG00000070929	HMG	yes	26678.6	20184.8	19550.4	13698.3	8498.09	8542.45	7836.2	7425.29	7632.61	22137.9	10246.3	7631.37	22137.9	1.86	1.78	1.83	11.59	23.81	19.51	13.76	14.88	18.6	1.82333	18.3033	15.7467	23.81
dre-miR-222a-5p	ENSDARG00000070929	sox14	mRNA	557661	-0.597914	0.0309015	21.015	Brain	0.9112	20.9297	Brain	0.8444	ENSDARG00000070929	HMG	yes	1246.67	1756.56	1254.64	633.543	587.813	559.967	345.535	308.813	351.043	1419.29	593.775	335.13	1419.29	1.86	1.78	1.83	11.59	23.81	19.51	13.76	14.88	18.6	1.82333	18.3033	15.7467	23.81
dre-miR-25-5p	ENSDARG00000070929	sox14	mRNA	557661	-0.567668	0.0430084	21.015	Brain	0.9112	20.9297	Brain	0.8444	ENSDARG00000070929	HMG	yes	174.395	151.405	105.06	83.3325	50.4997	57.125	7.1651	8.3772	18.0001	143.62	63.6524	11.1808	143.62	1.86	1.78	1.83	11.59	23.81	19.51	13.76	14.88	18.6	1.82333	18.3033	15.7467	23.81
dre-miR-133a-2-5p	ENSDARG00000070929	sox14	mRNA	557661	-0.634564	0.0198211	21.015	Brain	0.9112	20.9297	Brain	0.8444	ENSDARG00000070929	HMG	yes	179.575	148.836	189.162	43.042	46.2771	39.179	37.9992	30.0816	43.5749	172.524	42.8327	37.2186	172.524	1.86	1.78	1.83	11.59	23.81	19.51	13.76	14.88	18.6	1.82333	18.3033	15.7467	23.81
dre-miR-133a-5p	ENSDARG00000070929	sox14	mRNA	557661	-0.634483	0.0198417	21.015	Brain	0.9112	20.9297	Brain	0.8444	ENSDARG00000070929	HMG	yes	179.575	148.836	189.162	43.042	46.2771	39.3567	37.9992	30.0816	43.5749	172.524	42.8919	37.2186	172.524	1.86	1.78	1.83	11.59	23.81	19.51	13.76	14.88	18.6	1.82333	18.3033	15.7467	23.81
dre-miR-2189	ENSDARG00000070929	sox14	mRNA	557661	-0.618369	0.0242725	21.015	Brain	0.9112	20.9297	Brain	0.8444	ENSDARG00000070929	HMG	yes	154.711	268.067	183.213	122.051	53.1712	55.9701	37.5966	23.1514	35.9187	201.997	77.064	32.2222	201.997	1.86	1.78	1.83	11.59	23.81	19.51	13.76	14.88	18.6	1.82333	18.3033	15.7467	23.81
dre-miR-92a-2-5p	ENSDARG00000102730	mapk10	mRNA	569698	-0.720295	0.00548642	139.648	Brain	0.8602	144.429	Brain	0.8941				270.917	368.237	264.07	122.247	84.0226	112.384	12.9616	12.185	23.7015	301.075	106.218	16.2827	301.075	4.56	6.06	5.25	28.41	38.5	43.2	53.48	64.4	59.17	5.29	36.7033	59.0167	64.4
dre-miR-193b-5p	ENSDARG00000102730	mapk10	mRNA	569698	-0.699373	0.00780091	139.648	Brain	0.8602	144.429	Brain	0.8941				232.93	176.684	128.858	73.0142	71.096	80.9345	17.5505	22.6945	32.4165	179.49	75.0149	24.2205	179.49	4.56	6.06	5.25	28.41	38.5	43.2	53.48	64.4	59.17	5.29	36.7033	59.0167	64.4
dre-miR-10d-5p	ENSDARG00000045131	id4	mRNA	664761	-0.660381	0.0140202	52.5517	Brain	0.7259	39.8205	Brain	0.7626	ENSDARG00000045131	bHLH	yes	3371.35	2053.83	2838.65	71.9332	762.925	784.736	445.846	510.55	344.364	2754.61	539.865	433.587	2754.61	4.22	3.96	2.32	15.49	24.84	20.19	20.07	22.36	27.86	3.5	20.1733	23.43	27.86
dre-miR-92a-5p	ENSDARG00000045131	id4	mRNA	664761	-0.681384	0.0103302	52.5517	Brain	0.7259	39.8205	Brain	0.7626	ENSDARG00000045131	bHLH	yes	875.083	1118.37	725.28	454.398	324.974	481.254	35.1814	39.2204	66.8691	906.243	420.208	47.0903	906.243	4.22	3.96	2.32	15.49	24.84	20.19	20.07	22.36	27.86	3.5	20.1733	23.43	27.86
dre-miR-219-3p	ENSDARG00000045131	id4	mRNA	664761	-0.634355	0.0198743	52.5517	Brain	0.7259	39.8205	Brain	0.7626	ENSDARG00000045131	bHLH	yes	187.69	167.491	151.708	190.053	77.1284	105.01	11.0294	25.36	21.6653	168.963	124.064	19.3516	168.963	4.22	3.96	2.32	15.49	24.84	20.19	20.07	22.36	27.86	3.5	20.1733	23.43	27.86
dre-miR-725-3p	ENSDARG00000045131	id4	mRNA	664761	-0.718879	0.00562392	52.5517	Brain	0.7259	39.8205	Brain	0.7626	ENSDARG00000045131	bHLH	yes	430.29	528.969	519.893	397.795	267.407	270.522	372.183	231.819	257.703	493.05	311.908	287.235	493.05	4.22	3.96	2.32	15.49	24.84	20.19	20.07	22.36	27.86	3.5	20.1733	23.43	27.86
dre-miR-196a-5p	ENSDARG00000062174	cacnb4b	mRNA	678560	-0.661916	0.013721	145.818	Brain	0.7918	115.979	Brain	0.8681				672.716	295.509	457.424	12.3819	8.8762	19.7228	6.8431	11.5757	5.7014	475.216	13.6603	8.04007	475.216	4.25	4.44	3.59	23.96	31.09	33.01	39.23	45.83	40.67	4.09333	29.3533	41.91	45.83
dre-miR-210-5p	ENSDARG00000062174	cacnb4b	mRNA	678560	-0.701727	0.00750876	145.818	Brain	0.7918	115.979	Brain	0.8681				1045.68	668.072	784.368	895.529	407.445	397.21	214.792	216.435	301.033	832.707	566.728	244.087	832.707	4.25	4.44	3.59	23.96	31.09	33.01	39.23	45.83	40.67	4.09333	29.3533	41.91	45.83
dre-miR-210-3p	ENSDARG00000062174	cacnb4b	mRNA	678560	-0.573107	0.0406138	145.818	Brain	0.7918	115.979	Brain	0.8681				259.866	142.212	195.923	257.564	131.506	124.022	88.3964	77.5269	151.168	199.334	171.031	105.697	199.334	4.25	4.44	3.59	23.96	31.09	33.01	39.23	45.83	40.67	4.09333	29.3533	41.91	45.83
dre-miR-221-3p	ENSDARG00000062174	cacnb4b	mRNA	678560	-0.735362	0.00417753	145.818	Brain	0.7918	115.979	Brain	0.8681				3093.01	3216.94	4245.95	2885.19	1306.53	1512.52	1169.28	1056.67	985.037	3518.63	1901.41	1070.33	3518.63	4.25	4.44	3.59	23.96	31.09	33.01	39.23	45.83	40.67	4.09333	29.3533	41.91	45.83
dre-miR-222a-5p	ENSDARG00000062174	cacnb4b	mRNA	678560	-0.724935	0.00505389	145.818	Brain	0.7918	115.979	Brain	0.8681				1246.67	1756.56	1254.64	633.543	587.813	559.967	345.535	308.813	351.043	1419.29	593.775	335.13	1419.29	4.25	4.44	3.59	23.96	31.09	33.01	39.23	45.83	40.67	4.09333	29.3533	41.91	45.83
dre-miR-430a-3p	ENSDARG00000062174	cacnb4b	mRNA	678560	-0.724888	0.00505809	145.818	Brain	0.7918	115.979	Brain	0.8681				170576	197280	188900	38006.6	13637.6	18277.2	521.523	1901.92	1464.85	185585	23307.1	1296.1	185585	4.25	4.44	3.59	23.96	31.09	33.01	39.23	45.83	40.67	4.09333	29.3533	41.91	45.83
dre-miR-10d-5p	ENSDARG00000062174	cacnb4b	mRNA	678560	-0.662961	0.0135203	145.818	Brain	0.7918	115.979	Brain	0.8681				3371.35	2053.83	2838.65	71.9332	762.925	784.736	445.846	510.55	344.364	2754.61	539.865	433.587	2754.61	4.25	4.44	3.59	23.96	31.09	33.01	39.23	45.83	40.67	4.09333	29.3533	41.91	45.83
dre-miR-17a-5p	ENSDARG00000062174	cacnb4b	mRNA	678560	-0.706349	0.00695941	145.818	Brain	0.7918	115.979	Brain	0.8681				1594.25	1809.96	1799.95	1885.69	911.15	1215.44	317.196	524.867	474.763	1734.72	1337.43	438.942	1734.72	4.25	4.44	3.59	23.96	31.09	33.01	39.23	45.83	40.67	4.09333	29.3533	41.91	45.83
dre-miR-20a-5p	ENSDARG00000062174	cacnb4b	mRNA	678560	-0.71435	0.00608163	145.818	Brain	0.7918	115.979	Brain	0.8681				5105.98	6064.15	5632.01	5746.01	3153.99	3847.99	1106	1889.66	1534	5600.71	4249.33	1509.89	5600.71	4.25	4.44	3.59	23.96	31.09	33.01	39.23	45.83	40.67	4.09333	29.3533	41.91	45.83
dre-miR-25-5p	ENSDARG00000062174	cacnb4b	mRNA	678560	-0.739941	0.0038321	145.818	Brain	0.7918	115.979	Brain	0.8681				174.395	151.405	105.06	83.3325	50.4997	57.125	7.1651	8.3772	18.0001	143.62	63.6524	11.1808	143.62	4.25	4.44	3.59	23.96	31.09	33.01	39.23	45.83	40.67	4.09333	29.3533	41.91	45.83
dre-miR-92a-3p	ENSDARG00000062174	cacnb4b	mRNA	678560	-0.706189	0.00697788	145.818	Brain	0.7918	115.979	Brain	0.8681				34336.8	31372	27807.4	34855.7	16122	20439.1	5672.58	7016.94	7024.11	31172.1	23805.6	6571.21	31172.1	4.25	4.44	3.59	23.96	31.09	33.01	39.23	45.83	40.67	4.09333	29.3533	41.91	45.83
dre-miR-93	ENSDARG00000062174	cacnb4b	mRNA	678560	-0.628675	0.0213627	145.818	Brain	0.7918	115.979	Brain	0.8681				957.964	1110.8	1133.89	1362.8	698.379	960.286	323.878	453.205	380.527	1067.55	1007.16	385.87	1067.55	4.25	4.44	3.59	23.96	31.09	33.01	39.23	45.83	40.67	4.09333	29.3533	41.91	45.83
dre-miR-130b	ENSDARG00000062174	cacnb4b	mRNA	678560	-0.633285	0.0201486	145.818	Brain	0.7918	115.979	Brain	0.8681				134.681	131.127	125.477	160.474	87.9006	96.4817	78.5745	85.6756	85.1136	130.429	114.952	83.1212	130.429	4.25	4.44	3.59	23.96	31.09	33.01	39.23	45.83	40.67	4.09333	29.3533	41.91	45.83
dre-miR-130c-3p	ENSDARG00000062174	cacnb4b	mRNA	678560	-0.708581	0.00670534	145.818	Brain	0.7918	115.979	Brain	0.8681				221.016	232.649	214.988	235.257	141.503	168.799	134.768	137.995	132.679	222.884	181.853	135.148	222.884	4.25	4.44	3.59	23.96	31.09	33.01	39.23	45.83	40.67	4.09333	29.3533	41.91	45.83
dre-miR-193b-5p	ENSDARG00000062174	cacnb4b	mRNA	678560	-0.714689	0.00604641	145.818	Brain	0.7918	115.979	Brain	0.8681				232.93	176.684	128.858	73.0142	71.096	80.9345	17.5505	22.6945	32.4165	179.49	75.0149	24.2205	179.49	4.25	4.44	3.59	23.96	31.09	33.01	39.23	45.83	40.67	4.09333	29.3533	41.91	45.83
dre-miR-196b	ENSDARG00000062174	cacnb4b	mRNA	678560	-0.665627	0.0130178	145.818	Brain	0.7918	115.979	Brain	0.8681				657.003	305.377	446.202	5.4048	7.7559	14.57	2.9787	5.7117	1.7104	469.527	9.24357	3.46693	469.527	4.25	4.44	3.59	23.96	31.09	33.01	39.23	45.83	40.67	4.09333	29.3533	41.91	45.83
dre-miR-203b-5p	ENSDARG00000062174	cacnb4b	mRNA	678560	-0.729619	0.00464425	145.818	Brain	0.7918	115.979	Brain	0.8681				804.289	757.293	607.645	301.687	194.243	182.036	126.556	129.084	108.978	723.076	225.989	121.54	723.076	4.25	4.44	3.59	23.96	31.09	33.01	39.23	45.83	40.67	4.09333	29.3533	41.91	45.83
dre-miR-206-3p	ENSDARG00000062174	cacnb4b	mRNA	678560	-0.651923	0.015757	145.818	Brain	0.7918	115.979	Brain	0.8681				48472	29107.9	36508.1	2216.47	5341.08	4938.16	7777.43	5062.4	7578.45	38029.3	4165.23	6806.09	38029.3	4.25	4.44	3.59	23.96	31.09	33.01	39.23	45.83	40.67	4.09333	29.3533	41.91	45.83
dre-miR-15c	ENSDARG00000062174	cacnb4b	mRNA	678560	-0.631785	0.0205377	145.818	Brain	0.7918	115.979	Brain	0.8681				2190.3	1951.36	1679.34	2120.06	1498.27	1925.46	552.598	781.97	696.465	1940.33	1847.93	677.011	1940.33	4.25	4.44	3.59	23.96	31.09	33.01	39.23	45.83	40.67	4.09333	29.3533	41.91	45.83
dre-miR-196c	ENSDARG00000062174	cacnb4b	mRNA	678560	-0.648971	0.0163994	145.818	Brain	0.7918	115.979	Brain	0.8681				194.425	78.1355	112.903	1.6706	2.413	5.064	0.9661	3.1986	1.4661	128.488	3.0492	1.87693	128.488	4.25	4.44	3.59	23.96	31.09	33.01	39.23	45.83	40.67	4.09333	29.3533	41.91	45.83
dre-miR-10a-5p	ENSDARG00000053375	nptxrb	mRNA	100005257	-0.590317	0.0336722	51.6287	Brain	0.8866	91.151	Brain	0.9257				24690.5	16493.8	23564.2	1164.98	5166.66	4444.82	2736.02	1797.74	1437.73	21582.8	3592.15	1990.5	21582.8	3.8	2.87	4.01	10.26	15.87	14.92	25.52	27.48	27.87	3.56	13.6833	26.9567	27.87
dre-miR-10b-5p	ENSDARG00000053375	nptxrb	mRNA	100005257	-0.595982	0.0315896	51.6287	Brain	0.8866	91.151	Brain	0.9257				30660.4	20653.9	31366.5	4055.97	11530.8	9660.25	7343.34	5027.52	3874.34	27560.2	8415.69	5415.06	27560.2	3.8	2.87	4.01	10.26	15.87	14.92	25.52	27.48	27.87	3.56	13.6833	26.9567	27.87
dre-miR-430c-3p	ENSDARG00000053375	nptxrb	mRNA	100005257	-0.60908	0.027137	51.6287	Brain	0.8866	91.151	Brain	0.9257				11020.4	9607.83	8566.12	1026.23	419.682	505.152	14.0887	73.8714	41.7016	9731.45	650.354	43.2206	9731.45	3.8	2.87	4.01	10.26	15.87	14.92	25.52	27.48	27.87	3.56	13.6833	26.9567	27.87
dre-miR-10d-5p	ENSDARG00000053375	nptxrb	mRNA	100005257	-0.559881	0.0466113	51.6287	Brain	0.8866	91.151	Brain	0.9257				3371.35	2053.83	2838.65	71.9332	762.925	784.736	445.846	510.55	344.364	2754.61	539.865	433.587	2754.61	3.8	2.87	4.01	10.26	15.87	14.92	25.52	27.48	27.87	3.56	13.6833	26.9567	27.87
dre-miR-15b-5p	ENSDARG00000053375	nptxrb	mRNA	100005257	-0.759952	0.00257321	51.6287	Brain	0.8866	91.151	Brain	0.9257				292.5	280.504	253.253	334.706	212.34	228.855	86.8667	111.721	104.417	275.419	258.634	101.001	275.419	3.8	2.87	4.01	10.26	15.87	14.92	25.52	27.48	27.87	3.56	13.6833	26.9567	27.87
dre-miR-18b-5p	ENSDARG00000053375	nptxrb	mRNA	100005257	-0.646389	0.0169774	51.6287	Brain	0.8866	91.151	Brain	0.9257				82.7081	121.935	101.545	110.455	98.7589	117.981	37.4356	48.7399	62.0637	102.062	109.065	49.4131	109.065	3.8	2.87	4.01	10.26	15.87	14.92	25.52	27.48	27.87	3.56	13.6833	26.9567	27.87
dre-miR-20a-3p	ENSDARG00000053375	nptxrb	mRNA	100005257	-0.755088	0.00284418	51.6287	Brain	0.8866	91.151	Brain	0.9257				281.795	275.908	210.932	187.4	117.976	139.659	39.1263	50.263	54.7333	256.211	148.345	48.0409	256.211	3.8	2.87	4.01	10.26	15.87	14.92	25.52	27.48	27.87	3.56	13.6833	26.9567	27.87
dre-miR-22a-3p	ENSDARG00000053375	nptxrb	mRNA	100005257	-0.700593	0.0076485	51.6287	Brain	0.8866	91.151	Brain	0.9257				8056.88	8950.3	8685.79	7140.55	5816.95	5445.62	5668.64	4736.53	5136.54	8564.32	6134.37	5180.57	8564.32	3.8	2.87	4.01	10.26	15.87	14.92	25.52	27.48	27.87	3.56	13.6833	26.9567	27.87
dre-miR-25-3p	ENSDARG00000053375	nptxrb	mRNA	100005257	-0.746311	0.00338879	51.6287	Brain	0.8866	91.151	Brain	0.9257				8992.91	8042.96	8110.46	11035.3	5838.92	7327.81	2267.39	2584.81	2857.86	8382.11	8067.33	2570.02	8382.11	3.8	2.87	4.01	10.26	15.87	14.92	25.52	27.48	27.87	3.56	13.6833	26.9567	27.87
dre-miR-92a-5p	ENSDARG00000053375	nptxrb	mRNA	100005257	-0.735504	0.00416653	51.6287	Brain	0.8866	91.151	Brain	0.9257				875.083	1118.37	725.28	454.398	324.974	481.254	35.1814	39.2204	66.8691	906.243	420.208	47.0903	906.243	3.8	2.87	4.01	10.26	15.87	14.92	25.52	27.48	27.87	3.56	13.6833	26.9567	27.87
dre-miR-92a-2-5p	ENSDARG00000053375	nptxrb	mRNA	100005257	-0.705584	0.00704806	51.6287	Brain	0.8866	91.151	Brain	0.9257				270.917	368.237	264.07	122.247	84.0226	112.384	12.9616	12.185	23.7015	301.075	106.218	16.2827	301.075	3.8	2.87	4.01	10.26	15.87	14.92	25.52	27.48	27.87	3.56	13.6833	26.9567	27.87
dre-miR-219-3p	ENSDARG00000053375	nptxrb	mRNA	100005257	-0.769441	0.00210259	51.6287	Brain	0.8866	91.151	Brain	0.9257				187.69	167.491	151.708	190.053	77.1284	105.01	11.0294	25.36	21.6653	168.963	124.064	19.3516	168.963	3.8	2.87	4.01	10.26	15.87	14.92	25.52	27.48	27.87	3.56	13.6833	26.9567	27.87
dre-miR-15c	ENSDARG00000053375	nptxrb	mRNA	100005257	-0.753068	0.002963	51.6287	Brain	0.8866	91.151	Brain	0.9257				2190.3	1951.36	1679.34	2120.06	1498.27	1925.46	552.598	781.97	696.465	1940.33	1847.93	677.011	1940.33	3.8	2.87	4.01	10.26	15.87	14.92	25.52	27.48	27.87	3.56	13.6833	26.9567	27.87
dre-miR-210-5p	ENSDARG00000007654	nsfa	mRNA	368483	-0.648375	0.0165315	495.741	Brain	0.8523	427.947	Brain	0.9057				1045.68	668.072	784.368	895.529	407.445	397.21	214.792	216.435	301.033	832.707	566.728	244.087	832.707	2.88	2.84	3.24	17.34	30.81	27.55	90.54	108.84	105.87	2.98667	25.2333	101.75	108.84
dre-miR-15b-5p	ENSDARG00000007654	nsfa	mRNA	368483	-0.765621	0.00228317	495.741	Brain	0.8523	427.947	Brain	0.9057				292.5	280.504	253.253	334.706	212.34	228.855	86.8667	111.721	104.417	275.419	258.634	101.001	275.419	2.88	2.84	3.24	17.34	30.81	27.55	90.54	108.84	105.87	2.98667	25.2333	101.75	108.84
dre-miR-18a	ENSDARG00000007654	nsfa	mRNA	368483	-0.69388	0.00851656	495.741	Brain	0.8523	427.947	Brain	0.9057				180.093	195.88	187.405	240.367	172.785	211.62	80.2652	100.754	113.376	187.792	208.257	98.132	208.257	2.88	2.84	3.24	17.34	30.81	27.55	90.54	108.84	105.87	2.98667	25.2333	101.75	108.84
dre-miR-18c	ENSDARG00000007654	nsfa	mRNA	368483	-0.653385	0.0154457	495.741	Brain	0.8523	427.947	Brain	0.9057				2578.46	2622.54	2666.53	4322.18	2342.89	2506.21	893.463	1100.76	1139.95	2622.51	3057.1	1044.72	3057.1	2.88	2.84	3.24	17.34	30.81	27.55	90.54	108.84	105.87	2.98667	25.2333	101.75	108.84
dre-miR-219-3p	ENSDARG00000007654	nsfa	mRNA	368483	-0.732862	0.00437607	495.741	Brain	0.8523	427.947	Brain	0.9057				187.69	167.491	151.708	190.053	77.1284	105.01	11.0294	25.36	21.6653	168.963	124.064	19.3516	168.963	2.88	2.84	3.24	17.34	30.81	27.55	90.54	108.84	105.87	2.98667	25.2333	101.75	108.84
dre-miR-15b-3p	ENSDARG00000043673	si:dkey-174m14.3	mRNA	563117	-0.727828	0.00479774	77.7702	Brain	0.956	67.5912	Brain	0.9728				213.936	344.445	216.881	257.368	266.632	308.546	39.9313	51.71	87.557	258.421	277.515	59.7328	277.515	0.58	0.67	0.76	1.89	2.96	3.12	22.17	17.84	17.54	0.67	2.65667	19.1833	22.17
dre-miR-18a	ENSDARG00000043673	si:dkey-174m14.3	mRNA	563117	-0.710925	0.00644626	77.7702	Brain	0.956	67.5912	Brain	0.9728				180.093	195.88	187.405	240.367	172.785	211.62	80.2652	100.754	113.376	187.792	208.257	98.132	208.257	0.58	0.67	0.76	1.89	2.96	3.12	22.17	17.84	17.54	0.67	2.65667	19.1833	22.17
dre-miR-18b-5p	ENSDARG00000043673	si:dkey-174m14.3	mRNA	563117	-0.720571	0.00545996	77.7702	Brain	0.956	67.5912	Brain	0.9728				82.7081	121.935	101.545	110.455	98.7589	117.981	37.4356	48.7399	62.0637	102.062	109.065	49.4131	109.065	0.58	0.67	0.76	1.89	2.96	3.12	22.17	17.84	17.54	0.67	2.65667	19.1833	22.17
dre-miR-18c	ENSDARG00000043673	si:dkey-174m14.3	mRNA	563117	-0.654556	0.0151997	77.7702	Brain	0.956	67.5912	Brain	0.9728				2578.46	2622.54	2666.53	4322.18	2342.89	2506.21	893.463	1100.76	1139.95	2622.51	3057.1	1044.72	3057.1	0.58	0.67	0.76	1.89	2.96	3.12	22.17	17.84	17.54	0.67	2.65667	19.1833	22.17
dre-miR-20a-5p	ENSDARG00000043673	si:dkey-174m14.3	mRNA	563117	-0.686661	0.00953183	77.7702	Brain	0.956	67.5912	Brain	0.9728				5105.98	6064.15	5632.01	5746.01	3153.99	3847.99	1106	1889.66	1534	5600.71	4249.33	1509.89	5600.71	0.58	0.67	0.76	1.89	2.96	3.12	22.17	17.84	17.54	0.67	2.65667	19.1833	22.17
dre-miR-92a-3p	ENSDARG00000043673	si:dkey-174m14.3	mRNA	563117	-0.682859	0.0101021	77.7702	Brain	0.956	67.5912	Brain	0.9728				34336.8	31372	27807.4	34855.7	16122	20439.1	5672.58	7016.94	7024.11	31172.1	23805.6	6571.21	31172.1	0.58	0.67	0.76	1.89	2.96	3.12	22.17	17.84	17.54	0.67	2.65667	19.1833	22.17
dre-miR-457b-5p	ENSDARG00000043673	si:dkey-174m14.3	mRNA	563117	-0.668155	0.0125546	77.7702	Brain	0.956	67.5912	Brain	0.9728				115.17	101.522	108.17	148.092	78.5073	84.6658	51.3633	59.6302	57.3397	108.287	103.755	56.1111	108.287	0.58	0.67	0.76	1.89	2.96	3.12	22.17	17.84	17.54	0.67	2.65667	19.1833	22.17
dre-miR-10b-3p	ENSDARG00000004386	elapor2b	mRNA	566596	-0.66568	0.013008	41.2404	Brain	0.7782	65.9809	Brain	0.9034				256.585	129.64	168.745	22.8968	38.0041	34.4704	11.8345	12.4134	9.2037	184.99	31.7904	11.1505	184.99	4.41	5.03	4.46	15.43	20.18	19.93	29.01	24.36	25.16	4.63333	18.5133	26.1767	29.01
dre-miR-10c-5p	ENSDARG00000004386	elapor2b	mRNA	566596	-0.67096	0.0120554	41.2404	Brain	0.7782	65.9809	Brain	0.9034				8197.26	5699.97	7187.5	1996.54	3595.22	2830.31	2483.55	1716.48	1199.33	7028.24	2807.36	1799.79	7028.24	4.41	5.03	4.46	15.43	20.18	19.93	29.01	24.36	25.16	4.63333	18.5133	26.1767	29.01
dre-miR-2189	ENSDARG00000004386	elapor2b	mRNA	566596	-0.696073	0.00822507	41.2404	Brain	0.7782	65.9809	Brain	0.9034				154.711	268.067	183.213	122.051	53.1712	55.9701	37.5966	23.1514	35.9187	201.997	77.064	32.2222	201.997	4.41	5.03	4.46	15.43	20.18	19.93	29.01	24.36	25.16	4.63333	18.5133	26.1767	29.01
dre-miR-206-3p	ENSDARG00000057013	cadm3	mRNA	692273	-0.734281	0.00426249	69.1235	Brain	0.7885	92.706	Brain	0.7224				48472	29107.9	36508.1	2216.47	5341.08	4938.16	7777.43	5062.4	7578.45	38029.3	4165.23	6806.09	38029.3	22.04	19.9	18.71	85.39	89.45	108.04	78.24	96.99	95.18	20.2167	94.2933	90.1367	108.04
dre-miR-430b-3p	ENSDARG00000015002	cdh4	mRNA	30297	-0.581882	0.0369567	31.8495	Brain	0.8195	34.1867	Brain	0.8589				119435	145448	151831	17814.9	6294.28	8101.09	130.099	604.527	418.726	138904	10736.7	384.451	138904	1.18	1.01	1	7.5	11.74	10.1	25.09	24.89	22.65	1.06333	9.78	24.21	25.09
dre-miR-17a-3p	ENSDARG00000015002	cdh4	mRNA	30297	-0.722348	0.00529163	31.8495	Brain	0.8195	34.1867	Brain	0.8589				578.784	577.23	423.08	283.606	211.823	257.285	35.8255	50.4915	65.1587	526.365	250.904	50.4919	526.365	1.18	1.01	1	7.5	11.74	10.1	25.09	24.89	22.65	1.06333	9.78	24.21	25.09
dre-miR-22a-3p	ENSDARG00000015002	cdh4	mRNA	30297	-0.662922	0.0135277	31.8495	Brain	0.8195	34.1867	Brain	0.8589				8056.88	8950.3	8685.79	7140.55	5816.95	5445.62	5668.64	4736.53	5136.54	8564.32	6134.37	5180.57	8564.32	1.18	1.01	1	7.5	11.74	10.1	25.09	24.89	22.65	1.06333	9.78	24.21	25.09
dre-miR-92a-5p	ENSDARG00000015002	cdh4	mRNA	30297	-0.719729	0.0055411	31.8495	Brain	0.8195	34.1867	Brain	0.8589				875.083	1118.37	725.28	454.398	324.974	481.254	35.1814	39.2204	66.8691	906.243	420.208	47.0903	906.243	1.18	1.01	1	7.5	11.74	10.1	25.09	24.89	22.65	1.06333	9.78	24.21	25.09
dre-miR-92b-3p	ENSDARG00000015002	cdh4	mRNA	30297	-0.705523	0.00705525	31.8495	Brain	0.8195	34.1867	Brain	0.8589				17873.2	13977.6	10576.6	20923.6	8696.04	12278	3178.32	3773.68	3992.19	14142.5	13965.9	3648.07	14142.5	1.18	1.01	1	7.5	11.74	10.1	25.09	24.89	22.65	1.06333	9.78	24.21	25.09
dre-miR-126a-5p	ENSDARG00000015002	cdh4	mRNA	30297	-0.585685	0.0354484	31.8495	Brain	0.8195	34.1867	Brain	0.8589				1729.79	803.931	902.139	1013.16	691.743	638.148	555.738	389.005	563.786	1145.29	781.016	502.843	1145.29	1.18	1.01	1	7.5	11.74	10.1	25.09	24.89	22.65	1.06333	9.78	24.21	25.09
dre-miR-219-3p	ENSDARG00000015002	cdh4	mRNA	30297	-0.764115	0.0023576	31.8495	Brain	0.8195	34.1867	Brain	0.8589				187.69	167.491	151.708	190.053	77.1284	105.01	11.0294	25.36	21.6653	168.963	124.064	19.3516	168.963	1.18	1.01	1	7.5	11.74	10.1	25.09	24.89	22.65	1.06333	9.78	24.21	25.09
dre-miR-15c	ENSDARG00000015002	cdh4	mRNA	30297	-0.76927	0.00211045	31.8495	Brain	0.8195	34.1867	Brain	0.8589				2190.3	1951.36	1679.34	2120.06	1498.27	1925.46	552.598	781.97	696.465	1940.33	1847.93	677.011	1940.33	1.18	1.01	1	7.5	11.74	10.1	25.09	24.89	22.65	1.06333	9.78	24.21	25.09
dre-miR-126b-5p	ENSDARG00000015002	cdh4	mRNA	30297	-0.585781	0.0354108	31.8495	Brain	0.8195	34.1867	Brain	0.8589				1730.14	803.931	902.409	1013.75	691.743	638.148	555.738	388.853	563.542	1145.49	781.213	502.711	1145.49	1.18	1.01	1	7.5	11.74	10.1	25.09	24.89	22.65	1.06333	9.78	24.21	25.09
dre-miR-15b-5p	ENSDARG00000055752	npas4a	mRNA	724016	-0.655576	0.0149881	96.943	Brain	0.9309	120.723	Brain	0.9921	ENSDARG00000055752	bHLH	yes	292.5	280.504	253.253	334.706	212.34	228.855	86.8667	111.721	104.417	275.419	258.634	101.001	275.419	0.08	0.05	0.05	0.94	2.1	2.42	23.82	11.32	14.96	0.06	1.82	16.7	23.82
dre-miR-17a-5p	ENSDARG00000055752	npas4a	mRNA	724016	-0.599439	0.0303659	96.943	Brain	0.9309	120.723	Brain	0.9921	ENSDARG00000055752	bHLH	yes	1594.25	1809.96	1799.95	1885.69	911.15	1215.44	317.196	524.867	474.763	1734.72	1337.43	438.942	1734.72	0.08	0.05	0.05	0.94	2.1	2.42	23.82	11.32	14.96	0.06	1.82	16.7	23.82
dre-miR-18a	ENSDARG00000055752	npas4a	mRNA	724016	-0.626346	0.0219963	96.943	Brain	0.9309	120.723	Brain	0.9921	ENSDARG00000055752	bHLH	yes	180.093	195.88	187.405	240.367	172.785	211.62	80.2652	100.754	113.376	187.792	208.257	98.132	208.257	0.08	0.05	0.05	0.94	2.1	2.42	23.82	11.32	14.96	0.06	1.82	16.7	23.82
dre-miR-18c	ENSDARG00000055752	npas4a	mRNA	724016	-0.570686	0.0416676	96.943	Brain	0.9309	120.723	Brain	0.9921	ENSDARG00000055752	bHLH	yes	2578.46	2622.54	2666.53	4322.18	2342.89	2506.21	893.463	1100.76	1139.95	2622.51	3057.1	1044.72	3057.1	0.08	0.05	0.05	0.94	2.1	2.42	23.82	11.32	14.96	0.06	1.82	16.7	23.82
dre-miR-21	ENSDARG00000055752	npas4a	mRNA	724016	-0.663918	0.0133382	96.943	Brain	0.9309	120.723	Brain	0.9921	ENSDARG00000055752	bHLH	yes	13590.2	14982.4	16782.5	15937.9	13036.7	13956.5	5904.76	6265.59	6982.16	15118.4	14310.4	6384.17	15118.4	0.08	0.05	0.05	0.94	2.1	2.42	23.82	11.32	14.96	0.06	1.82	16.7	23.82
dre-miR-193b-5p	ENSDARG00000104436	tubb4bl	mRNA	767746	-0.56015	0.0464836	998.661	Brain	0.7982	332.065	Brain	0.9019				232.93	176.684	128.858	73.0142	71.096	80.9345	17.5505	22.6945	32.4165	179.49	75.0149	24.2205	179.49	22.82	15.39	19.52	50.66	151.14	127.42	113.35	177.57	220.14	19.2433	109.74	170.353	220.14
dre-miR-203b-3p	ENSDARG00000104436	tubb4bl	mRNA	767746	-0.642084	0.0179747	998.661	Brain	0.7982	332.065	Brain	0.9019				10075	10482.1	11202	7194.6	3600.56	3454.42	3262.53	3028.19	2653.75	10586.3	4749.86	2981.49	10586.3	22.82	15.39	19.52	50.66	151.14	127.42	113.35	177.57	220.14	19.2433	109.74	170.353	220.14
dre-miR-18b-5p	ENSDARG00000069469	khdrbs2	mRNA	768147	-0.589483	0.033987	21.0002	Brain	0.872	25.5609	Brain	0.8898				82.7081	121.935	101.545	110.455	98.7589	117.981	37.4356	48.7399	62.0637	102.062	109.065	49.4131	109.065	1.52	1.31	1.63	7.95	15.76	13.76	21.21	27.44	28.73	1.48667	12.49	25.7933	28.73
dre-miR-25-5p	ENSDARG00000069469	khdrbs2	mRNA	768147	-0.688102	0.00932217	21.0002	Brain	0.872	25.5609	Brain	0.8898				174.395	151.405	105.06	83.3325	50.4997	57.125	7.1651	8.3772	18.0001	143.62	63.6524	11.1808	143.62	1.52	1.31	1.63	7.95	15.76	13.76	21.21	27.44	28.73	1.48667	12.49	25.7933	28.73
dre-miR-219-3p	ENSDARG00000068989	gabra1	mRNA	768183	-0.743076	0.00360863	248.253	Brain	0.9644	250.645	Brain	0.9863				187.69	167.491	151.708	190.053	77.1284	105.01	11.0294	25.36	21.6653	168.963	124.064	19.3516	168.963	0.59	0.66	0.52	9.3	15.15	18.03	68.47	66.17	62.42	0.59	14.16	65.6867	68.47
dre-miR-301b-5p	ENSDARG00000068989	gabra1	mRNA	768183	-0.623617	0.0227564	248.253	Brain	0.9644	250.645	Brain	0.9863				785.814	1432.39	889.969	595.906	511.633	511.015	170.352	156.044	230.173	1036.06	539.518	185.523	1036.06	0.59	0.66	0.52	9.3	15.15	18.03	68.47	66.17	62.42	0.59	14.16	65.6867	68.47
dre-miR-10c-5p	ENSDARG00000068716	cuedc1a	mRNA	768297	-0.606617	0.0279366	17.3242	Brain	0.9439	26.9083	Brain	0.9537				8197.26	5699.97	7187.5	1996.54	3595.22	2830.31	2483.55	1716.48	1199.33	7028.24	2807.36	1799.79	7028.24	1.95	1.23	1.44	7.82	16.05	14.19	16.79	22.14	25.81	1.54	12.6867	21.58	25.81
dre-miR-20a-3p	ENSDARG00000068716	cuedc1a	mRNA	768297	-0.691968	0.00877708	17.3242	Brain	0.9439	26.9083	Brain	0.9537				281.795	275.908	210.932	187.4	117.976	139.659	39.1263	50.263	54.7333	256.211	148.345	48.0409	256.211	1.95	1.23	1.44	7.82	16.05	14.19	16.79	22.14	25.81	1.54	12.6867	21.58	25.81
dre-miR-18a	ENSDARG00000038981	zgc:153615	mRNA	777747	-0.663505	0.0134166	161.584	Brain	0.9321	186.667	Brain	0.9891				180.093	195.88	187.405	240.367	172.785	211.62	80.2652	100.754	113.376	187.792	208.257	98.132	208.257	0.86	0.89	1.09	3.59	5.04	3.94	20.02	15.81	12.62	0.946667	4.19	16.15	20.02
dre-miR-18b-5p	ENSDARG00000038981	zgc:153615	mRNA	777747	-0.684361	0.00987374	161.584	Brain	0.9321	186.667	Brain	0.9891				82.7081	121.935	101.545	110.455	98.7589	117.981	37.4356	48.7399	62.0637	102.062	109.065	49.4131	109.065	0.86	0.89	1.09	3.59	5.04	3.94	20.02	15.81	12.62	0.946667	4.19	16.15	20.02
dre-miR-20a-3p	ENSDARG00000038981	zgc:153615	mRNA	777747	-0.608597	0.0272927	161.584	Brain	0.9321	186.667	Brain	0.9891				281.795	275.908	210.932	187.4	117.976	139.659	39.1263	50.263	54.7333	256.211	148.345	48.0409	256.211	0.86	0.89	1.09	3.59	5.04	3.94	20.02	15.81	12.62	0.946667	4.19	16.15	20.02
dre-miR-219-3p	ENSDARG00000038981	zgc:153615	mRNA	777747	-0.664023	0.0133184	161.584	Brain	0.9321	186.667	Brain	0.9891				187.69	167.491	151.708	190.053	77.1284	105.01	11.0294	25.36	21.6653	168.963	124.064	19.3516	168.963	0.86	0.89	1.09	3.59	5.04	3.94	20.02	15.81	12.62	0.946667	4.19	16.15	20.02
dre-miR-301c-5p	ENSDARG00000038981	zgc:153615	mRNA	777747	-0.553019	0.0499618	161.584	Brain	0.9321	186.667	Brain	0.9891				482.09	772.028	411.993	321.636	286.539	284.736	96.286	84.8378	137.485	555.37	297.637	106.203	555.37	0.86	0.89	1.09	3.59	5.04	3.94	20.02	15.81	12.62	0.946667	4.19	16.15	20.02
dre-miR-30e-3p	ENSDARG00000061454	nrxn2a	mRNA	558326	-0.7117	0.00636235	69.2848	Brain	0.8943	52.66	Brain	0.92				1151.87	1071.32	934.86	904.57	944.845	937.898	748.149	588.686	788.909	1052.68	929.104	708.581	1052.68	1.52	1.54	1.84	9.74	15.52	14.77	35.48	40.44	33.63	1.63333	13.3433	36.5167	40.44
dre-miR-219-3p	ENSDARG00000061454	nrxn2a	mRNA	558326	-0.734072	0.00427908	69.2848	Brain	0.8943	52.66	Brain	0.92				187.69	167.491	151.708	190.053	77.1284	105.01	11.0294	25.36	21.6653	168.963	124.064	19.3516	168.963	1.52	1.54	1.84	9.74	15.52	14.77	35.48	40.44	33.63	1.63333	13.3433	36.5167	40.44
dre-miR-15b-5p	ENSDARG00000061647	nrxn1a	mRNA	565531	-0.766928	0.00222009	197.47	Brain	0.8727	163.766	Brain	0.8979				292.5	280.504	253.253	334.706	212.34	228.855	86.8667	111.721	104.417	275.419	258.634	101.001	275.419	5.89	5.54	6.46	26.04	37.76	39.62	89.95	95.17	86.52	5.96333	34.4733	90.5467	95.17
dre-miR-16a	ENSDARG00000061647	nrxn1a	mRNA	565531	-0.735037	0.00420298	197.47	Brain	0.8727	163.766	Brain	0.8979				284.039	329.44	318.155	398.089	268.441	284.559	145.476	165.411	153.938	310.545	317.03	154.941	317.03	5.89	5.54	6.46	26.04	37.76	39.62	89.95	95.17	86.52	5.96333	34.4733	90.5467	95.17
dre-miR-26a-3p	ENSDARG00000061647	nrxn1a	mRNA	565531	-0.667794	0.0126201	197.47	Brain	0.8727	163.766	Brain	0.8979				360.359	388.515	260.014	198.013	165.546	146.144	86.8667	49.1968	106.86	336.296	169.901	80.9746	336.296	5.89	5.54	6.46	26.04	37.76	39.62	89.95	95.17	86.52	5.96333	34.4733	90.5467	95.17
dre-miR-200b-3p	ENSDARG00000061647	nrxn1a	mRNA	565531	-0.557689	0.0476634	197.47	Brain	0.8727	163.766	Brain	0.8979				3123.4	6446.32	6027.78	4635.07	2863.83	3152.71	3170.03	2566.99	2338.47	5199.16	3550.54	2691.83	5199.16	5.89	5.54	6.46	26.04	37.76	39.62	89.95	95.17	86.52	5.96333	34.4733	90.5467	95.17
dre-miR-454b	ENSDARG00000061647	nrxn1a	mRNA	565531	-0.645976	0.0170711	197.47	Brain	0.8727	163.766	Brain	0.8979				1262.9	1707.36	2041.98	1311.31	1251.98	1340.53	910.048	1043.72	869.054	1670.74	1301.27	940.94	1670.74	5.89	5.54	6.46	26.04	37.76	39.62	89.95	95.17	86.52	5.96333	34.4733	90.5467	95.17
dre-miR-457b-5p	ENSDARG00000061647	nrxn1a	mRNA	565531	-0.697814	0.00799927	197.47	Brain	0.8727	163.766	Brain	0.8979				115.17	101.522	108.17	148.092	78.5073	84.6658	51.3633	59.6302	57.3397	108.287	103.755	56.1111	108.287	5.89	5.54	6.46	26.04	37.76	39.62	89.95	95.17	86.52	5.96333	34.4733	90.5467	95.17
dre-miR-15c	ENSDARG00000061647	nrxn1a	mRNA	565531	-0.765898	0.00226968	197.47	Brain	0.8727	163.766	Brain	0.8979				2190.3	1951.36	1679.34	2120.06	1498.27	1925.46	552.598	781.97	696.465	1940.33	1847.93	677.011	1940.33	5.89	5.54	6.46	26.04	37.76	39.62	89.95	95.17	86.52	5.96333	34.4733	90.5467	95.17
dre-miR-15b-5p	ENSDARG00000062693	nrxn3b	mRNA	570698	-0.787746	0.00138578	32.2731	Brain	0.9381	34.4488	Brain	0.941				292.5	280.504	253.253	334.706	212.34	228.855	86.8667	111.721	104.417	275.419	258.634	101.001	275.419	0.56	0.61	0.69	4.75	7.54	8.24	34.17	34.31	32.67	0.62	6.84333	33.7167	34.31
dre-miR-16c-3p	ENSDARG00000062693	nrxn3b	mRNA	570698	-0.641734	0.0180576	32.2731	Brain	0.9381	34.4488	Brain	0.941				369.683	374.456	310.854	420.79	389.262	454.601	214.953	224.127	228.707	351.664	421.551	222.596	421.551	0.56	0.61	0.69	4.75	7.54	8.24	34.17	34.31	32.67	0.62	6.84333	33.7167	34.31
dre-miR-18b-5p	ENSDARG00000062693	nrxn3b	mRNA	570698	-0.737192	0.00403678	32.2731	Brain	0.9381	34.4488	Brain	0.941				82.7081	121.935	101.545	110.455	98.7589	117.981	37.4356	48.7399	62.0637	102.062	109.065	49.4131	109.065	0.56	0.61	0.69	4.75	7.54	8.24	34.17	34.31	32.67	0.62	6.84333	33.7167	34.31
dre-miR-20a-3p	ENSDARG00000062693	nrxn3b	mRNA	570698	-0.686976	0.00948573	32.2731	Brain	0.9381	34.4488	Brain	0.941				281.795	275.908	210.932	187.4	117.976	139.659	39.1263	50.263	54.7333	256.211	148.345	48.0409	256.211	0.56	0.61	0.69	4.75	7.54	8.24	34.17	34.31	32.67	0.62	6.84333	33.7167	34.31
dre-miR-25-3p	ENSDARG00000062693	nrxn3b	mRNA	570698	-0.778711	0.00171047	32.2731	Brain	0.9381	34.4488	Brain	0.941				8992.91	8042.96	8110.46	11035.3	5838.92	7327.81	2267.39	2584.81	2857.86	8382.11	8067.33	2570.02	8382.11	0.56	0.61	0.69	4.75	7.54	8.24	34.17	34.31	32.67	0.62	6.84333	33.7167	34.31
dre-miR-30e-5p	ENSDARG00000062693	nrxn3b	mRNA	570698	-0.62781	0.0215964	32.2731	Brain	0.9381	34.4488	Brain	0.941				41418.3	44311.2	38579.8	22824.7	33971.6	38629.6	21670.2	22833.3	23167.6	41436.4	31808.6	22557.1	41436.4	0.56	0.61	0.69	4.75	7.54	8.24	34.17	34.31	32.67	0.62	6.84333	33.7167	34.31
dre-miR-92a-5p	ENSDARG00000062693	nrxn3b	mRNA	570698	-0.658577	0.0143779	32.2731	Brain	0.9381	34.4488	Brain	0.941				875.083	1118.37	725.28	454.398	324.974	481.254	35.1814	39.2204	66.8691	906.243	420.208	47.0903	906.243	0.56	0.61	0.69	4.75	7.54	8.24	34.17	34.31	32.67	0.62	6.84333	33.7167	34.31
dre-miR-92a-2-5p	ENSDARG00000062693	nrxn3b	mRNA	570698	-0.600296	0.0300682	32.2731	Brain	0.9381	34.4488	Brain	0.941				270.917	368.237	264.07	122.247	84.0226	112.384	12.9616	12.185	23.7015	301.075	106.218	16.2827	301.075	0.56	0.61	0.69	4.75	7.54	8.24	34.17	34.31	32.67	0.62	6.84333	33.7167	34.31
dre-miR-92b-3p	ENSDARG00000062693	nrxn3b	mRNA	570698	-0.729148	0.0046843	32.2731	Brain	0.9381	34.4488	Brain	0.941				17873.2	13977.6	10576.6	20923.6	8696.04	12278	3178.32	3773.68	3992.19	14142.5	13965.9	3648.07	14142.5	0.56	0.61	0.69	4.75	7.54	8.24	34.17	34.31	32.67	0.62	6.84333	33.7167	34.31
dre-miR-93	ENSDARG00000062693	nrxn3b	mRNA	570698	-0.762127	0.00245872	32.2731	Brain	0.9381	34.4488	Brain	0.941				957.964	1110.8	1133.89	1362.8	698.379	960.286	323.878	453.205	380.527	1067.55	1007.16	385.87	1067.55	0.56	0.61	0.69	4.75	7.54	8.24	34.17	34.31	32.67	0.62	6.84333	33.7167	34.31
dre-miR-130b	ENSDARG00000062693	nrxn3b	mRNA	570698	-0.635924	0.019477	32.2731	Brain	0.9381	34.4488	Brain	0.941				134.681	131.127	125.477	160.474	87.9006	96.4817	78.5745	85.6756	85.1136	130.429	114.952	83.1212	130.429	0.56	0.61	0.69	4.75	7.54	8.24	34.17	34.31	32.67	0.62	6.84333	33.7167	34.31
dre-miR-130c-3p	ENSDARG00000062693	nrxn3b	mRNA	570698	-0.657839	0.0145262	32.2731	Brain	0.9381	34.4488	Brain	0.941				221.016	232.649	214.988	235.257	141.503	168.799	134.768	137.995	132.679	222.884	181.853	135.148	222.884	0.56	0.61	0.69	4.75	7.54	8.24	34.17	34.31	32.67	0.62	6.84333	33.7167	34.31
dre-miR-193b-5p	ENSDARG00000062693	nrxn3b	mRNA	570698	-0.588901	0.0342083	32.2731	Brain	0.9381	34.4488	Brain	0.941				232.93	176.684	128.858	73.0142	71.096	80.9345	17.5505	22.6945	32.4165	179.49	75.0149	24.2205	179.49	0.56	0.61	0.69	4.75	7.54	8.24	34.17	34.31	32.67	0.62	6.84333	33.7167	34.31
dre-miR-301c-5p	ENSDARG00000062693	nrxn3b	mRNA	570698	-0.625321	0.0222794	32.2731	Brain	0.9381	34.4488	Brain	0.941				482.09	772.028	411.993	321.636	286.539	284.736	96.286	84.8378	137.485	555.37	297.637	106.203	555.37	0.56	0.61	0.69	4.75	7.54	8.24	34.17	34.31	32.67	0.62	6.84333	33.7167	34.31
dre-miR-430c-3p	ENSDARG00000044375	pou4f4	mRNA	572084	-0.643123	0.01773	6.28083	Brain	0.9409	7.62942	Brain	0.949	ENSDARG00000044375	Pou	yes	11020.4	9607.83	8566.12	1026.23	419.682	505.152	14.0887	73.8714	41.7016	9731.45	650.354	43.2206	9731.45	2.54	2.29	2.76	10.28	20.52	22.66	11.47	17.32	18.08	2.53	17.82	15.6233	22.66
dre-miR-30c-3p	ENSDARG00000044375	pou4f4	mRNA	572084	-0.597341	0.0311045	6.28083	Brain	0.9409	7.62942	Brain	0.949	ENSDARG00000044375	Pou	yes	162.481	131.127	106.683	49.3313	62.1336	62.0113	62.4732	35.4126	54.3261	133.43	57.8254	50.7373	133.43	2.54	2.29	2.76	10.28	20.52	22.66	11.47	17.32	18.08	2.53	17.82	15.6233	22.66
dre-miR-375	ENSDARG00000044375	pou4f4	mRNA	572084	-0.660447	0.0140071	6.28083	Brain	0.9409	7.62942	Brain	0.949	ENSDARG00000044375	Pou	yes	477.428	377.295	448.635	363.007	276.197	258.884	427.893	221.614	347.296	434.453	299.363	332.268	434.453	2.54	2.29	2.76	10.28	20.52	22.66	11.47	17.32	18.08	2.53	17.82	15.6233	22.66
dre-miR-456	ENSDARG00000044375	pou4f4	mRNA	572084	-0.569174	0.0423355	6.28083	Brain	0.9409	7.62942	Brain	0.949	ENSDARG00000044375	Pou	yes	212.209	198.989	199.168	234.471	130.127	155.206	223.97	172.874	188.716	203.455	173.268	195.187	203.455	2.54	2.29	2.76	10.28	20.52	22.66	11.47	17.32	18.08	2.53	17.82	15.6233	22.66
dre-miR-17a-5p	ENSDARG00000013020	dtnbb	mRNA	559786	-0.6946	0.00842008	55.8575	Brain	0.9029	71.8895	Brain	0.8931				1594.25	1809.96	1799.95	1885.69	911.15	1215.44	317.196	524.867	474.763	1734.72	1337.43	438.942	1734.72	1.16	1.04	1.21	6.44	6.42	8.32	26.91	32.23	27.02	1.13667	7.06	28.72	32.23
dre-miR-17a-3p	ENSDARG00000013020	dtnbb	mRNA	559786	-0.626887	0.0218479	55.8575	Brain	0.9029	71.8895	Brain	0.8931				578.784	577.23	423.08	283.606	211.823	257.285	35.8255	50.4915	65.1587	526.365	250.904	50.4919	526.365	1.16	1.04	1.21	6.44	6.42	8.32	26.91	32.23	27.02	1.13667	7.06	28.72	32.23
dre-miR-20b-5p	ENSDARG00000013020	dtnbb	mRNA	559786	-0.679501	0.0106271	55.8575	Brain	0.9029	71.8895	Brain	0.8931				563.072	710.925	715.816	1027.51	480.609	601.456	108.04	202.347	188.553	663.271	703.19	166.313	703.19	1.16	1.04	1.21	6.44	6.42	8.32	26.91	32.23	27.02	1.13667	7.06	28.72	32.23
dre-miR-10a-3p	ENSDARG00000062973	ttll7	mRNA	565243	-0.674433	0.011458	17.09	Brain	0.7185	23.1644	Brain	0.8261				366.402	219.807	328.161	15.1335	38.6073	33.049	15.6988	9.748	11.9729	304.79	28.9299	12.4732	304.79	4.21	5.23	3.44	12.38	18.4	19.75	20.43	21.61	25.12	4.29333	16.8433	22.3867	25.12
dre-miR-17a-3p	ENSDARG00000100244	ebf3a	mRNA	567751	-0.603024	0.029134	80.5315	Brain	0.7725	51.3528	Brain	0.8322	ENSDARG00000100244	COE	yes	578.784	577.23	423.08	283.606	211.823	257.285	35.8255	50.4915	65.1587	526.365	250.904	50.4919	526.365	18.28	22.31	14.98	125.69	175.92	171.42	107.21	152.12	136.14	18.5233	157.677	131.823	175.92
dre-miR-22a-3p	ENSDARG00000100244	ebf3a	mRNA	567751	-0.694122	0.00848398	80.5315	Brain	0.7725	51.3528	Brain	0.8322	ENSDARG00000100244	COE	yes	8056.88	8950.3	8685.79	7140.55	5816.95	5445.62	5668.64	4736.53	5136.54	8564.32	6134.37	5180.57	8564.32	18.28	22.31	14.98	125.69	175.92	171.42	107.21	152.12	136.14	18.5233	157.677	131.823	175.92
dre-miR-133a-3p	ENSDARG00000100244	ebf3a	mRNA	567751	-0.624684	0.0224569	80.5315	Brain	0.7725	51.3528	Brain	0.8322	ENSDARG00000100244	COE	yes	859.716	521.534	715.545	280.068	337.814	333.333	773.911	371.261	527.949	698.932	317.072	557.707	698.932	18.28	22.31	14.98	125.69	175.92	171.42	107.21	152.12	136.14	18.5233	157.677	131.823	175.92
dre-miR-133b-3p	ENSDARG00000100244	ebf3a	mRNA	567751	-0.695338	0.00832196	80.5315	Brain	0.7725	51.3528	Brain	0.8322	ENSDARG00000100244	COE	yes	367.093	273.474	434.979	54.4413	109.79	87.4199	326.455	126.419	202.969	358.515	83.8836	218.614	358.515	18.28	22.31	14.98	125.69	175.92	171.42	107.21	152.12	136.14	18.5233	157.677	131.823	175.92
dre-miR-133c-3p	ENSDARG00000100244	ebf3a	mRNA	567751	-0.679209	0.0106736	80.5315	Brain	0.7725	51.3528	Brain	0.8322	ENSDARG00000100244	COE	yes	217.389	158.839	199.168	18.3764	77.7317	54.2821	158.518	84.4571	122.661	191.799	50.1301	121.879	191.799	18.28	22.31	14.98	125.69	175.92	171.42	107.21	152.12	136.14	18.5233	157.677	131.823	175.92
dre-miR-200b-5p	ENSDARG00000100244	ebf3a	mRNA	567751	-0.668609	0.0124727	80.5315	Brain	0.7725	51.3528	Brain	0.8322	ENSDARG00000100244	COE	yes	144.869	178.576	107.9	47.6607	50.2412	44.5984	23.9105	16.9828	35.1043	143.782	47.5001	25.3325	143.782	18.28	22.31	14.98	125.69	175.92	171.42	107.21	152.12	136.14	18.5233	157.677	131.823	175.92
dre-miR-375	ENSDARG00000100244	ebf3a	mRNA	567751	-0.694018	0.00849803	80.5315	Brain	0.7725	51.3528	Brain	0.8322	ENSDARG00000100244	COE	yes	477.428	377.295	448.635	363.007	276.197	258.884	427.893	221.614	347.296	434.453	299.363	332.268	434.453	18.28	22.31	14.98	125.69	175.92	171.42	107.21	152.12	136.14	18.5233	157.677	131.823	175.92
dre-miR-15b-5p	ENSDARG00000059775	slc32a1	mRNA	798575	-0.729228	0.00467747	95.0184	Brain	0.9864	105.701	Brain	0.9904				292.5	280.504	253.253	334.706	212.34	228.855	86.8667	111.721	104.417	275.419	258.634	101.001	275.419	1.66	1.29	1.5	7.19	11.13	9.8	23.52	33.35	32.03	1.48333	9.37333	29.6333	33.35
dre-miR-17a-3p	ENSDARG00000059775	slc32a1	mRNA	798575	-0.642777	0.0178113	95.0184	Brain	0.9864	105.701	Brain	0.9904				578.784	577.23	423.08	283.606	211.823	257.285	35.8255	50.4915	65.1587	526.365	250.904	50.4919	526.365	1.66	1.29	1.5	7.19	11.13	9.8	23.52	33.35	32.03	1.48333	9.37333	29.6333	33.35
dre-miR-92b-3p	ENSDARG00000059775	slc32a1	mRNA	798575	-0.678912	0.0107213	95.0184	Brain	0.9864	105.701	Brain	0.9904				17873.2	13977.6	10576.6	20923.6	8696.04	12278	3178.32	3773.68	3992.19	14142.5	13965.9	3648.07	14142.5	1.66	1.29	1.5	7.19	11.13	9.8	23.52	33.35	32.03	1.48333	9.37333	29.6333	33.35
dre-miR-130c-5p	ENSDARG00000059775	slc32a1	mRNA	798575	-0.603357	0.0290216	95.0184	Brain	0.9864	105.701	Brain	0.9904				774.59	1008.06	682.418	334.607	365.649	446.783	145.395	113.549	178.453	821.688	382.347	145.799	821.688	1.66	1.29	1.5	7.19	11.13	9.8	23.52	33.35	32.03	1.48333	9.37333	29.6333	33.35
dre-miR-144-5p	ENSDARG00000059775	slc32a1	mRNA	798575	-0.602035	0.0294704	95.0184	Brain	0.9864	105.701	Brain	0.9904				437.024	238.327	350.065	542.939	201.827	160.803	86.5447	106.923	103.195	341.805	301.856	98.8876	341.805	1.66	1.29	1.5	7.19	11.13	9.8	23.52	33.35	32.03	1.48333	9.37333	29.6333	33.35
dre-miR-193b-5p	ENSDARG00000059775	slc32a1	mRNA	798575	-0.577448	0.0387734	95.0184	Brain	0.9864	105.701	Brain	0.9904				232.93	176.684	128.858	73.0142	71.096	80.9345	17.5505	22.6945	32.4165	179.49	75.0149	24.2205	179.49	1.66	1.29	1.5	7.19	11.13	9.8	23.52	33.35	32.03	1.48333	9.37333	29.6333	33.35
dre-miR-219-3p	ENSDARG00000059775	slc32a1	mRNA	798575	-0.707076	0.00687582	95.0184	Brain	0.9864	105.701	Brain	0.9904				187.69	167.491	151.708	190.053	77.1284	105.01	11.0294	25.36	21.6653	168.963	124.064	19.3516	168.963	1.66	1.29	1.5	7.19	11.13	9.8	23.52	33.35	32.03	1.48333	9.37333	29.6333	33.35
dre-miR-363-3p	ENSDARG00000059775	slc32a1	mRNA	798575	-0.715625	0.00594995	95.0184	Brain	0.9864	105.701	Brain	0.9904				21778.8	23076.2	20030.1	28781.3	18006.9	19756.3	4732.18	7708.14	6924.82	21628.4	22181.5	6455.05	22181.5	1.66	1.29	1.5	7.19	11.13	9.8	23.52	33.35	32.03	1.48333	9.37333	29.6333	33.35
dre-miR-210-3p	ENSDARG00000069101	napbb	mRNA	568195	-0.583306	0.0363863	114.555	Brain	0.7415	100.23	Brain	0.7725				259.866	142.212	195.923	257.564	131.506	124.022	88.3964	77.5269	151.168	199.334	171.031	105.697	199.334	7.03	5.02	5.36	19.15	31.59	28.14	55.01	63.49	60.84	5.80333	26.2933	59.78	63.49
dre-miR-430a-3p	ENSDARG00000069101	napbb	mRNA	568195	-0.596191	0.0315147	114.555	Brain	0.7415	100.23	Brain	0.7725				170576	197280	188900	38006.6	13637.6	18277.2	521.523	1901.92	1464.85	185585	23307.1	1296.1	185585	7.03	5.02	5.36	19.15	31.59	28.14	55.01	63.49	60.84	5.80333	26.2933	59.78	63.49
dre-miR-20b-5p	ENSDARG00000069101	napbb	mRNA	568195	-0.692251	0.00873814	114.555	Brain	0.7415	100.23	Brain	0.7725				563.072	710.925	715.816	1027.51	480.609	601.456	108.04	202.347	188.553	663.271	703.19	166.313	703.19	7.03	5.02	5.36	19.15	31.59	28.14	55.01	63.49	60.84	5.80333	26.2933	59.78	63.49
dre-miR-20a-5p	ENSDARG00000069101	napbb	mRNA	568195	-0.757905	0.00268465	114.555	Brain	0.7415	100.23	Brain	0.7725				5105.98	6064.15	5632.01	5746.01	3153.99	3847.99	1106	1889.66	1534	5600.71	4249.33	1509.89	5600.71	7.03	5.02	5.36	19.15	31.59	28.14	55.01	63.49	60.84	5.80333	26.2933	59.78	63.49
dre-miR-25-5p	ENSDARG00000069101	napbb	mRNA	568195	-0.689677	0.00909701	114.555	Brain	0.7415	100.23	Brain	0.7725				174.395	151.405	105.06	83.3325	50.4997	57.125	7.1651	8.3772	18.0001	143.62	63.6524	11.1808	143.62	7.03	5.02	5.36	19.15	31.59	28.14	55.01	63.49	60.84	5.80333	26.2933	59.78	63.49
dre-miR-92a-5p	ENSDARG00000069101	napbb	mRNA	568195	-0.706939	0.0068915	114.555	Brain	0.7415	100.23	Brain	0.7725				875.083	1118.37	725.28	454.398	324.974	481.254	35.1814	39.2204	66.8691	906.243	420.208	47.0903	906.243	7.03	5.02	5.36	19.15	31.59	28.14	55.01	63.49	60.84	5.80333	26.2933	59.78	63.49
dre-miR-93	ENSDARG00000069101	napbb	mRNA	568195	-0.740941	0.00375971	114.555	Brain	0.7415	100.23	Brain	0.7725				957.964	1110.8	1133.89	1362.8	698.379	960.286	323.878	453.205	380.527	1067.55	1007.16	385.87	1067.55	7.03	5.02	5.36	19.15	31.59	28.14	55.01	63.49	60.84	5.80333	26.2933	59.78	63.49
dre-miR-219-5p	ENSDARG00000056036	stxbp1b	mRNA	557717	-0.629265	0.0212043	13.4116	Brain	0.9204	19.2856	Brain	0.878				3919.23	4340.85	3870.87	4972.34	4269.04	6234.18	952.877	1450.77	1328.67	4043.65	5158.52	1244.11	5158.52	0.51	0.37	0.24	1.63	6.76	6.01	29.85	46.63	49.82	0.373333	4.8	42.1	49.82
dre-miR-92a-5p	ENSDARG00000056036	stxbp1b	mRNA	557717	-0.558124	0.0474532	13.4116	Brain	0.9204	19.2856	Brain	0.878				875.083	1118.37	725.28	454.398	324.974	481.254	35.1814	39.2204	66.8691	906.243	420.208	47.0903	906.243	0.51	0.37	0.24	1.63	6.76	6.01	29.85	46.63	49.82	0.373333	4.8	42.1	49.82
dre-miR-217	ENSDARG00000059053	slc13a4	mRNA	100038771	-0.59651	0.0314006	6.12063	Brain	0.7627	30.8958	Brain	0.8805				595.706	486.522	594.936	2826.03	2179.07	2540.33	1429.48	1945.03	1787.14	559.054	2515.14	1720.55	2515.14	35.93	26.76	48.01	4.18	2.66	1.48	11.52	3.3	4.64	36.9	2.77333	6.48667	48.01
dre-miR-125b-5p	ENSDARG00000059053	slc13a4	mRNA	100038771	-0.578479	0.0383453	6.12063	Brain	0.7627	30.8958	Brain	0.8805				5338.73	3915.16	3909.54	24143.3	26608.6	28719.4	39579.6	37681.9	35720.9	4387.81	26490.4	37660.8	37660.8	35.93	26.76	48.01	4.18	2.66	1.48	11.52	3.3	4.64	36.9	2.77333	6.48667	48.01
dre-miR-125c-5p	ENSDARG00000059053	slc13a4	mRNA	100038771	-0.641948	0.018007	6.12063	Brain	0.7627	30.8958	Brain	0.8805				780.461	625.895	548.422	3149.44	2293.6	2638.06	2183.5	2209.13	1992.64	651.593	2693.7	2128.42	2693.7	35.93	26.76	48.01	4.18	2.66	1.48	11.52	3.3	4.64	36.9	2.77333	6.48667	48.01
dre-miR-26a-3p	ENSDARG00000019945	ptprdb	mRNA	100073332	-0.631616	0.0205819	33.3205	Brain	0.7482	47.6397	Brain	0.8774				360.359	388.515	260.014	198.013	165.546	146.144	86.8667	49.1968	106.86	336.296	169.901	80.9746	336.296	2.56	2.21	3.8	8.47	13.97	15.11	35.38	41.04	35.57	2.85667	12.5167	37.33	41.04
dre-miR-196a-5p	ENSDARG00000040358	spred3	mRNA	568925	-0.588366	0.0344123	23.1042	Brain	0.931	46.0502	Brain	0.9758				672.716	295.509	457.424	12.3819	8.8762	19.7228	6.8431	11.5757	5.7014	475.216	13.6603	8.04007	475.216	1.18	1.58	1.64	8.49	11.49	11.68	20.15	16.11	15.4	1.46667	10.5533	17.22	20.15
dre-miR-222a-5p	ENSDARG00000040358	spred3	mRNA	568925	-0.660054	0.0140844	23.1042	Brain	0.931	46.0502	Brain	0.9758				1246.67	1756.56	1254.64	633.543	587.813	559.967	345.535	308.813	351.043	1419.29	593.775	335.13	1419.29	1.18	1.58	1.64	8.49	11.49	11.68	20.15	16.11	15.4	1.46667	10.5533	17.22	20.15
dre-miR-222a-3p	ENSDARG00000040358	spred3	mRNA	568925	-0.647678	0.0166871	23.1042	Brain	0.931	46.0502	Brain	0.9758				16739.3	17559.8	16574.6	6559.09	4563.5	4739.6	4087.49	4012.05	3183.09	16957.9	5287.4	3760.88	16957.9	1.18	1.58	1.64	8.49	11.49	11.68	20.15	16.11	15.4	1.46667	10.5533	17.22	20.15
dre-miR-430a-3p	ENSDARG00000040358	spred3	mRNA	568925	-0.65028	0.016112	23.1042	Brain	0.931	46.0502	Brain	0.9758				170576	197280	188900	38006.6	13637.6	18277.2	521.523	1901.92	1464.85	185585	23307.1	1296.1	185585	1.18	1.58	1.64	8.49	11.49	11.68	20.15	16.11	15.4	1.46667	10.5533	17.22	20.15
dre-miR-430c-5p	ENSDARG00000040358	spred3	mRNA	568925	-0.665768	0.0129917	23.1042	Brain	0.931	46.0502	Brain	0.9758				196.842	258.063	242.301	74.4882	31.4546	42.022	5.4745	7.3871	9.0408	232.402	49.3216	7.3008	232.402	1.18	1.58	1.64	8.49	11.49	11.68	20.15	16.11	15.4	1.46667	10.5533	17.22	20.15
dre-miR-10c-3p	ENSDARG00000040358	spred3	mRNA	568925	-0.66396	0.0133304	23.1042	Brain	0.931	46.0502	Brain	0.9758				111.198	93.6815	97.8939	24.1743	29.3864	23.6318	8.7752	5.9402	6.5159	100.925	25.7308	7.0771	100.925	1.18	1.58	1.64	8.49	11.49	11.68	20.15	16.11	15.4	1.46667	10.5533	17.22	20.15
dre-miR-21	ENSDARG00000040358	spred3	mRNA	568925	-0.671289	0.0119978	23.1042	Brain	0.931	46.0502	Brain	0.9758				13590.2	14982.4	16782.5	15937.9	13036.7	13956.5	5904.76	6265.59	6982.16	15118.4	14310.4	6384.17	15118.4	1.18	1.58	1.64	8.49	11.49	11.68	20.15	16.11	15.4	1.46667	10.5533	17.22	20.15
dre-miR-92a-3p	ENSDARG00000040358	spred3	mRNA	568925	-0.700017	0.0077202	23.1042	Brain	0.931	46.0502	Brain	0.9758				34336.8	31372	27807.4	34855.7	16122	20439.1	5672.58	7016.94	7024.11	31172.1	23805.6	6571.21	31172.1	1.18	1.58	1.64	8.49	11.49	11.68	20.15	16.11	15.4	1.46667	10.5533	17.22	20.15
dre-miR-92b-3p	ENSDARG00000040358	spred3	mRNA	568925	-0.607928	0.027509	23.1042	Brain	0.931	46.0502	Brain	0.9758				17873.2	13977.6	10576.6	20923.6	8696.04	12278	3178.32	3773.68	3992.19	14142.5	13965.9	3648.07	14142.5	1.18	1.58	1.64	8.49	11.49	11.68	20.15	16.11	15.4	1.46667	10.5533	17.22	20.15
dre-miR-93	ENSDARG00000040358	spred3	mRNA	568925	-0.650357	0.0160952	23.1042	Brain	0.931	46.0502	Brain	0.9758				957.964	1110.8	1133.89	1362.8	698.379	960.286	323.878	453.205	380.527	1067.55	1007.16	385.87	1067.55	1.18	1.58	1.64	8.49	11.49	11.68	20.15	16.11	15.4	1.46667	10.5533	17.22	20.15
dre-miR-193b-5p	ENSDARG00000040358	spred3	mRNA	568925	-0.67354	0.0116095	23.1042	Brain	0.931	46.0502	Brain	0.9758				232.93	176.684	128.858	73.0142	71.096	80.9345	17.5505	22.6945	32.4165	179.49	75.0149	24.2205	179.49	1.18	1.58	1.64	8.49	11.49	11.68	20.15	16.11	15.4	1.46667	10.5533	17.22	20.15
dre-miR-196b	ENSDARG00000040358	spred3	mRNA	568925	-0.591341	0.0332886	23.1042	Brain	0.931	46.0502	Brain	0.9758				657.003	305.377	446.202	5.4048	7.7559	14.57	2.9787	5.7117	1.7104	469.527	9.24357	3.46693	469.527	1.18	1.58	1.64	8.49	11.49	11.68	20.15	16.11	15.4	1.46667	10.5533	17.22	20.15
dre-miR-200b-5p	ENSDARG00000040358	spred3	mRNA	568925	-0.645781	0.0171156	23.1042	Brain	0.931	46.0502	Brain	0.9758				144.869	178.576	107.9	47.6607	50.2412	44.5984	23.9105	16.9828	35.1043	143.782	47.5001	25.3325	143.782	1.18	1.58	1.64	8.49	11.49	11.68	20.15	16.11	15.4	1.46667	10.5533	17.22	20.15
dre-miR-203b-3p	ENSDARG00000040358	spred3	mRNA	568925	-0.67456	0.0114367	23.1042	Brain	0.931	46.0502	Brain	0.9758				10075	10482.1	11202	7194.6	3600.56	3454.42	3262.53	3028.19	2653.75	10586.3	4749.86	2981.49	10586.3	1.18	1.58	1.64	8.49	11.49	11.68	20.15	16.11	15.4	1.46667	10.5533	17.22	20.15
dre-miR-196c	ENSDARG00000040358	spred3	mRNA	568925	-0.578594	0.0382978	23.1042	Brain	0.931	46.0502	Brain	0.9758				194.425	78.1355	112.903	1.6706	2.413	5.064	0.9661	3.1986	1.4661	128.488	3.0492	1.87693	128.488	1.18	1.58	1.64	8.49	11.49	11.68	20.15	16.11	15.4	1.46667	10.5533	17.22	20.15
dre-miR-25-3p	ENSDARG00000062174	cacnb4b	mRNA	678560	-0.632427	0.0203704	145.818	Brain	0.7918	115.979	Brain	0.8681				8992.91	8042.96	8110.46	11035.3	5838.92	7327.81	2267.39	2584.81	2857.86	8382.11	8067.33	2570.02	8382.11	4.25	4.44	3.59	23.96	31.09	33.01	39.23	45.83	40.67	4.09333	29.3533	41.91	45.83
dre-miR-221-3p	ENSDARG00000074905	camk1da	mRNA	100144566	-0.582028	0.036898	24.4701	Brain	0.7005	30.0285	Brain	0.8692				3093.01	3216.94	4245.95	2885.19	1306.53	1512.52	1169.28	1056.67	985.037	3518.63	1901.41	1070.33	3518.63	1.17	1.44	1.04	4.09	6.03	5.69	18.73	22.39	21.36	1.21667	5.27	20.8267	22.39
dre-miR-17a-3p	ENSDARG00000074905	camk1da	mRNA	100144566	-0.640647	0.0183171	24.4701	Brain	0.7005	30.0285	Brain	0.8692				578.784	577.23	423.08	283.606	211.823	257.285	35.8255	50.4915	65.1587	526.365	250.904	50.4919	526.365	1.17	1.44	1.04	4.09	6.03	5.69	18.73	22.39	21.36	1.21667	5.27	20.8267	22.39
dre-miR-18a	ENSDARG00000074905	camk1da	mRNA	100144566	-0.694155	0.00847959	24.4701	Brain	0.7005	30.0285	Brain	0.8692				180.093	195.88	187.405	240.367	172.785	211.62	80.2652	100.754	113.376	187.792	208.257	98.132	208.257	1.17	1.44	1.04	4.09	6.03	5.69	18.73	22.39	21.36	1.21667	5.27	20.8267	22.39
dre-miR-18b-5p	ENSDARG00000074905	camk1da	mRNA	100144566	-0.700641	0.00764249	24.4701	Brain	0.7005	30.0285	Brain	0.8692				82.7081	121.935	101.545	110.455	98.7589	117.981	37.4356	48.7399	62.0637	102.062	109.065	49.4131	109.065	1.17	1.44	1.04	4.09	6.03	5.69	18.73	22.39	21.36	1.21667	5.27	20.8267	22.39
dre-miR-18c	ENSDARG00000074905	camk1da	mRNA	100144566	-0.650871	0.0159836	24.4701	Brain	0.7005	30.0285	Brain	0.8692				2578.46	2622.54	2666.53	4322.18	2342.89	2506.21	893.463	1100.76	1139.95	2622.51	3057.1	1044.72	3057.1	1.17	1.44	1.04	4.09	6.03	5.69	18.73	22.39	21.36	1.21667	5.27	20.8267	22.39
dre-miR-20a-3p	ENSDARG00000074905	camk1da	mRNA	100144566	-0.666197	0.0129124	24.4701	Brain	0.7005	30.0285	Brain	0.8692				281.795	275.908	210.932	187.4	117.976	139.659	39.1263	50.263	54.7333	256.211	148.345	48.0409	256.211	1.17	1.44	1.04	4.09	6.03	5.69	18.73	22.39	21.36	1.21667	5.27	20.8267	22.39
dre-miR-25-5p	ENSDARG00000074905	camk1da	mRNA	100144566	-0.618917	0.0241107	24.4701	Brain	0.7005	30.0285	Brain	0.8692				174.395	151.405	105.06	83.3325	50.4997	57.125	7.1651	8.3772	18.0001	143.62	63.6524	11.1808	143.62	1.17	1.44	1.04	4.09	6.03	5.69	18.73	22.39	21.36	1.21667	5.27	20.8267	22.39
dre-miR-25-3p	ENSDARG00000074905	camk1da	mRNA	100144566	-0.754688	0.00286742	24.4701	Brain	0.7005	30.0285	Brain	0.8692				8992.91	8042.96	8110.46	11035.3	5838.92	7327.81	2267.39	2584.81	2857.86	8382.11	8067.33	2570.02	8382.11	1.17	1.44	1.04	4.09	6.03	5.69	18.73	22.39	21.36	1.21667	5.27	20.8267	22.39
dre-miR-30e-5p	ENSDARG00000074905	camk1da	mRNA	100144566	-0.610177	0.0267864	24.4701	Brain	0.7005	30.0285	Brain	0.8692				41418.3	44311.2	38579.8	22824.7	33971.6	38629.6	21670.2	22833.3	23167.6	41436.4	31808.6	22557.1	41436.4	1.17	1.44	1.04	4.09	6.03	5.69	18.73	22.39	21.36	1.21667	5.27	20.8267	22.39
dre-miR-92a-5p	ENSDARG00000074905	camk1da	mRNA	100144566	-0.640982	0.0182369	24.4701	Brain	0.7005	30.0285	Brain	0.8692				875.083	1118.37	725.28	454.398	324.974	481.254	35.1814	39.2204	66.8691	906.243	420.208	47.0903	906.243	1.17	1.44	1.04	4.09	6.03	5.69	18.73	22.39	21.36	1.21667	5.27	20.8267	22.39
dre-miR-92a-3p	ENSDARG00000074905	camk1da	mRNA	100144566	-0.723193	0.00521307	24.4701	Brain	0.7005	30.0285	Brain	0.8692				34336.8	31372	27807.4	34855.7	16122	20439.1	5672.58	7016.94	7024.11	31172.1	23805.6	6571.21	31172.1	1.17	1.44	1.04	4.09	6.03	5.69	18.73	22.39	21.36	1.21667	5.27	20.8267	22.39
dre-miR-93	ENSDARG00000074905	camk1da	mRNA	100144566	-0.737048	0.00404769	24.4701	Brain	0.7005	30.0285	Brain	0.8692				957.964	1110.8	1133.89	1362.8	698.379	960.286	323.878	453.205	380.527	1067.55	1007.16	385.87	1067.55	1.17	1.44	1.04	4.09	6.03	5.69	18.73	22.39	21.36	1.21667	5.27	20.8267	22.39
dre-miR-193b-5p	ENSDARG00000074905	camk1da	mRNA	100144566	-0.571799	0.0411806	24.4701	Brain	0.7005	30.0285	Brain	0.8692				232.93	176.684	128.858	73.0142	71.096	80.9345	17.5505	22.6945	32.4165	179.49	75.0149	24.2205	179.49	1.17	1.44	1.04	4.09	6.03	5.69	18.73	22.39	21.36	1.21667	5.27	20.8267	22.39
dre-miR-15c	ENSDARG00000074905	camk1da	mRNA	100144566	-0.76786	0.00217592	24.4701	Brain	0.7005	30.0285	Brain	0.8692				2190.3	1951.36	1679.34	2120.06	1498.27	1925.46	552.598	781.97	696.465	1940.33	1847.93	677.011	1940.33	1.17	1.44	1.04	4.09	6.03	5.69	18.73	22.39	21.36	1.21667	5.27	20.8267	22.39
dre-miR-210-5p	ENSDARG00000063433	atp2b2	mRNA	557430	-0.589891	0.0338328	367.239	Brain	0.8725	215.141	Brain	0.9087				1045.68	668.072	784.368	895.529	407.445	397.21	214.792	216.435	301.033	832.707	566.728	244.087	832.707	0.48	0.73	0.56	6.25	9.58	10.05	72.99	60.89	53.1	0.59	8.62667	62.3267	72.99
dre-miR-17a-5p	ENSDARG00000063433	atp2b2	mRNA	557430	-0.685121	0.00975978	367.239	Brain	0.8725	215.141	Brain	0.9087				1594.25	1809.96	1799.95	1885.69	911.15	1215.44	317.196	524.867	474.763	1734.72	1337.43	438.942	1734.72	0.48	0.73	0.56	6.25	9.58	10.05	72.99	60.89	53.1	0.59	8.62667	62.3267	72.99
dre-miR-20b-5p	ENSDARG00000063433	atp2b2	mRNA	557430	-0.697566	0.00803114	367.239	Brain	0.8725	215.141	Brain	0.9087				563.072	710.925	715.816	1027.51	480.609	601.456	108.04	202.347	188.553	663.271	703.19	166.313	703.19	0.48	0.73	0.56	6.25	9.58	10.05	72.99	60.89	53.1	0.59	8.62667	62.3267	72.99
dre-miR-18a	ENSDARG00000063433	atp2b2	mRNA	557430	-0.703754	0.00726388	367.239	Brain	0.8725	215.141	Brain	0.9087				180.093	195.88	187.405	240.367	172.785	211.62	80.2652	100.754	113.376	187.792	208.257	98.132	208.257	0.48	0.73	0.56	6.25	9.58	10.05	72.99	60.89	53.1	0.59	8.62667	62.3267	72.99
dre-miR-18b-5p	ENSDARG00000063433	atp2b2	mRNA	557430	-0.717299	0.0057805	367.239	Brain	0.8725	215.141	Brain	0.9087				82.7081	121.935	101.545	110.455	98.7589	117.981	37.4356	48.7399	62.0637	102.062	109.065	49.4131	109.065	0.48	0.73	0.56	6.25	9.58	10.05	72.99	60.89	53.1	0.59	8.62667	62.3267	72.99
dre-miR-20a-3p	ENSDARG00000063433	atp2b2	mRNA	557430	-0.611993	0.0262132	367.239	Brain	0.8725	215.141	Brain	0.9087				281.795	275.908	210.932	187.4	117.976	139.659	39.1263	50.263	54.7333	256.211	148.345	48.0409	256.211	0.48	0.73	0.56	6.25	9.58	10.05	72.99	60.89	53.1	0.59	8.62667	62.3267	72.99
dre-miR-25-5p	ENSDARG00000063433	atp2b2	mRNA	557430	-0.559729	0.0466839	367.239	Brain	0.8725	215.141	Brain	0.9087				174.395	151.405	105.06	83.3325	50.4997	57.125	7.1651	8.3772	18.0001	143.62	63.6524	11.1808	143.62	0.48	0.73	0.56	6.25	9.58	10.05	72.99	60.89	53.1	0.59	8.62667	62.3267	72.99
dre-miR-92a-5p	ENSDARG00000063433	atp2b2	mRNA	557430	-0.581568	0.0370831	367.239	Brain	0.8725	215.141	Brain	0.9087				875.083	1118.37	725.28	454.398	324.974	481.254	35.1814	39.2204	66.8691	906.243	420.208	47.0903	906.243	0.48	0.73	0.56	6.25	9.58	10.05	72.99	60.89	53.1	0.59	8.62667	62.3267	72.99
dre-miR-93	ENSDARG00000063433	atp2b2	mRNA	557430	-0.714262	0.00609082	367.239	Brain	0.8725	215.141	Brain	0.9087				957.964	1110.8	1133.89	1362.8	698.379	960.286	323.878	453.205	380.527	1067.55	1007.16	385.87	1067.55	0.48	0.73	0.56	6.25	9.58	10.05	72.99	60.89	53.1	0.59	8.62667	62.3267	72.99
dre-miR-25-3p	ENSDARG00000100592	slc8a2b	mRNA	567212	-0.747105	0.00333638	30.9433	Brain	0.942	51.3318	Brain	0.9703				8992.91	8042.96	8110.46	11035.3	5838.92	7327.81	2267.39	2584.81	2857.86	8382.11	8067.33	2570.02	8382.11	1.75	0.99	1.53	4.24	6.5	6.66	27.92	30.06	23.01	1.42333	5.8	26.9967	30.06
dre-miR-92b-3p	ENSDARG00000100592	slc8a2b	mRNA	567212	-0.698849	0.00786713	30.9433	Brain	0.942	51.3318	Brain	0.9703				17873.2	13977.6	10576.6	20923.6	8696.04	12278	3178.32	3773.68	3992.19	14142.5	13965.9	3648.07	14142.5	1.75	0.99	1.53	4.24	6.5	6.66	27.92	30.06	23.01	1.42333	5.8	26.9967	30.06
dre-miR-15b-5p	ENSDARG00000060368	syn1	mRNA	570672	-0.712324	0.00629538	165.78	Brain	0.9371	152.701	Brain	0.9746				292.5	280.504	253.253	334.706	212.34	228.855	86.8667	111.721	104.417	275.419	258.634	101.001	275.419	3.36	2.52	2.6	7.94	11.84	10.46	29.02	43.74	39.33	2.82667	10.08	37.3633	43.74
dre-miR-17a-5p	ENSDARG00000060368	syn1	mRNA	570672	-0.672868	0.0117244	165.78	Brain	0.9371	152.701	Brain	0.9746				1594.25	1809.96	1799.95	1885.69	911.15	1215.44	317.196	524.867	474.763	1734.72	1337.43	438.942	1734.72	3.36	2.52	2.6	7.94	11.84	10.46	29.02	43.74	39.33	2.82667	10.08	37.3633	43.74
dre-miR-17a-3p	ENSDARG00000060368	syn1	mRNA	570672	-0.596369	0.0314508	165.78	Brain	0.9371	152.701	Brain	0.9746				578.784	577.23	423.08	283.606	211.823	257.285	35.8255	50.4915	65.1587	526.365	250.904	50.4919	526.365	3.36	2.52	2.6	7.94	11.84	10.46	29.02	43.74	39.33	2.82667	10.08	37.3633	43.74
dre-miR-20b-5p	ENSDARG00000060368	syn1	mRNA	570672	-0.663683	0.0133828	165.78	Brain	0.9371	152.701	Brain	0.9746				563.072	710.925	715.816	1027.51	480.609	601.456	108.04	202.347	188.553	663.271	703.19	166.313	703.19	3.36	2.52	2.6	7.94	11.84	10.46	29.02	43.74	39.33	2.82667	10.08	37.3633	43.74
dre-miR-20a-5p	ENSDARG00000060368	syn1	mRNA	570672	-0.670886	0.0120683	165.78	Brain	0.9371	152.701	Brain	0.9746				5105.98	6064.15	5632.01	5746.01	3153.99	3847.99	1106	1889.66	1534	5600.71	4249.33	1509.89	5600.71	3.36	2.52	2.6	7.94	11.84	10.46	29.02	43.74	39.33	2.82667	10.08	37.3633	43.74
dre-miR-20a-3p	ENSDARG00000060368	syn1	mRNA	570672	-0.62047	0.0236568	165.78	Brain	0.9371	152.701	Brain	0.9746				281.795	275.908	210.932	187.4	117.976	139.659	39.1263	50.263	54.7333	256.211	148.345	48.0409	256.211	3.36	2.52	2.6	7.94	11.84	10.46	29.02	43.74	39.33	2.82667	10.08	37.3633	43.74
dre-miR-21	ENSDARG00000060368	syn1	mRNA	570672	-0.738083	0.00396951	165.78	Brain	0.9371	152.701	Brain	0.9746				13590.2	14982.4	16782.5	15937.9	13036.7	13956.5	5904.76	6265.59	6982.16	15118.4	14310.4	6384.17	15118.4	3.36	2.52	2.6	7.94	11.84	10.46	29.02	43.74	39.33	2.82667	10.08	37.3633	43.74
dre-miR-25-3p	ENSDARG00000060368	syn1	mRNA	570672	-0.711288	0.00640688	165.78	Brain	0.9371	152.701	Brain	0.9746				8992.91	8042.96	8110.46	11035.3	5838.92	7327.81	2267.39	2584.81	2857.86	8382.11	8067.33	2570.02	8382.11	3.36	2.52	2.6	7.94	11.84	10.46	29.02	43.74	39.33	2.82667	10.08	37.3633	43.74
dre-miR-92b-3p	ENSDARG00000060368	syn1	mRNA	570672	-0.665826	0.0129809	165.78	Brain	0.9371	152.701	Brain	0.9746				17873.2	13977.6	10576.6	20923.6	8696.04	12278	3178.32	3773.68	3992.19	14142.5	13965.9	3648.07	14142.5	3.36	2.52	2.6	7.94	11.84	10.46	29.02	43.74	39.33	2.82667	10.08	37.3633	43.74
dre-miR-363-3p	ENSDARG00000060368	syn1	mRNA	570672	-0.706801	0.00690734	165.78	Brain	0.9371	152.701	Brain	0.9746				21778.8	23076.2	20030.1	28781.3	18006.9	19756.3	4732.18	7708.14	6924.82	21628.4	22181.5	6455.05	22181.5	3.36	2.52	2.6	7.94	11.84	10.46	29.02	43.74	39.33	2.82667	10.08	37.3633	43.74
dre-miR-15c	ENSDARG00000060368	syn1	mRNA	570672	-0.71843	0.00566805	165.78	Brain	0.9371	152.701	Brain	0.9746				2190.3	1951.36	1679.34	2120.06	1498.27	1925.46	552.598	781.97	696.465	1940.33	1847.93	677.011	1940.33	3.36	2.52	2.6	7.94	11.84	10.46	29.02	43.74	39.33	2.82667	10.08	37.3633	43.74
dre-miR-25-5p	ENSDARG00000023445	atp2b3b	mRNA	558525	-0.5904	0.0336412	205.136	Brain	0.9424	195.13	Brain	0.9648				174.395	151.405	105.06	83.3325	50.4997	57.125	7.1651	8.3772	18.0001	143.62	63.6524	11.1808	143.62	3.39	2.56	2.81	8.9	11.58	11.31	65.83	62.75	54.85	2.92	10.5967	61.1433	65.83
dre-miR-30e-3p	ENSDARG00000023445	atp2b3b	mRNA	558525	-0.680627	0.0104489	205.136	Brain	0.9424	195.13	Brain	0.9648				1151.87	1071.32	934.86	904.57	944.845	937.898	748.149	588.686	788.909	1052.68	929.104	708.581	1052.68	3.39	2.56	2.81	8.9	11.58	11.31	65.83	62.75	54.85	2.92	10.5967	61.1433	65.83
dre-miR-219-3p	ENSDARG00000023445	atp2b3b	mRNA	558525	-0.710416	0.00650182	205.136	Brain	0.9424	195.13	Brain	0.9648				187.69	167.491	151.708	190.053	77.1284	105.01	11.0294	25.36	21.6653	168.963	124.064	19.3516	168.963	3.39	2.56	2.81	8.9	11.58	11.31	65.83	62.75	54.85	2.92	10.5967	61.1433	65.83
dre-miR-25-5p	ENSDARG00000091306	kcnn1a	mRNA	563352	-0.688069	0.00932694	38.3991	Brain	0.7417	58.1735	Brain	0.8221				174.395	151.405	105.06	83.3325	50.4997	57.125	7.1651	8.3772	18.0001	143.62	63.6524	11.1808	143.62	2.82	2.42	1.73	9.25	12.96	14.93	26.1	21.85	21.22	2.32333	12.38	23.0567	26.1
dre-miR-93	ENSDARG00000091306	kcnn1a	mRNA	563352	-0.694075	0.00849038	38.3991	Brain	0.7417	58.1735	Brain	0.8221				957.964	1110.8	1133.89	1362.8	698.379	960.286	323.878	453.205	380.527	1067.55	1007.16	385.87	1067.55	2.82	2.42	1.73	9.25	12.96	14.93	26.1	21.85	21.22	2.32333	12.38	23.0567	26.1
dre-miR-17a-5p	ENSDARG00000034168	serpini1	mRNA	557627	-0.744893	0.00348382	113.283	Brain	0.8089	102.46	Brain	0.8702				1594.25	1809.96	1799.95	1885.69	911.15	1215.44	317.196	524.867	474.763	1734.72	1337.43	438.942	1734.72	1.69	0.61	1.18	6.84	10.35	8.8	28.19	26.33	23.8	1.16	8.66333	26.1067	28.19
dre-miR-18a	ENSDARG00000034168	serpini1	mRNA	557627	-0.687416	0.00942159	113.283	Brain	0.8089	102.46	Brain	0.8702				180.093	195.88	187.405	240.367	172.785	211.62	80.2652	100.754	113.376	187.792	208.257	98.132	208.257	1.69	0.61	1.18	6.84	10.35	8.8	28.19	26.33	23.8	1.16	8.66333	26.1067	28.19
dre-miR-30e-3p	ENSDARG00000034168	serpini1	mRNA	557627	-0.699167	0.00782694	113.283	Brain	0.8089	102.46	Brain	0.8702				1151.87	1071.32	934.86	904.57	944.845	937.898	748.149	588.686	788.909	1052.68	929.104	708.581	1052.68	1.69	0.61	1.18	6.84	10.35	8.8	28.19	26.33	23.8	1.16	8.66333	26.1067	28.19
dre-miR-130c-5p	ENSDARG00000034168	serpini1	mRNA	557627	-0.639089	0.0186939	113.283	Brain	0.8089	102.46	Brain	0.8702				774.59	1008.06	682.418	334.607	365.649	446.783	145.395	113.549	178.453	821.688	382.347	145.799	821.688	1.69	0.61	1.18	6.84	10.35	8.8	28.19	26.33	23.8	1.16	8.66333	26.1067	28.19
dre-miR-219-3p	ENSDARG00000034168	serpini1	mRNA	557627	-0.739952	0.00383129	113.283	Brain	0.8089	102.46	Brain	0.8702				187.69	167.491	151.708	190.053	77.1284	105.01	11.0294	25.36	21.6653	168.963	124.064	19.3516	168.963	1.69	0.61	1.18	6.84	10.35	8.8	28.19	26.33	23.8	1.16	8.66333	26.1067	28.19
dre-miR-205-5p	ENSDARG00000079847	epn1b	mRNA	792915	-0.603869	0.0288494	52.3108	Brain	0.8449	51.3771	Brain	0.8115				26678.6	20184.8	19550.4	13698.3	8498.09	8542.45	7836.2	7425.29	7632.61	22137.9	10246.3	7631.37	22137.9	2.39	1.48	1.58	7.44	11.94	10.84	16.32	23.1	21.25	1.81667	10.0733	20.2233	23.1
dre-miR-221-3p	ENSDARG00000079847	epn1b	mRNA	792915	-0.66172	0.0137589	52.3108	Brain	0.8449	51.3771	Brain	0.8115				3093.01	3216.94	4245.95	2885.19	1306.53	1512.52	1169.28	1056.67	985.037	3518.63	1901.41	1070.33	3518.63	2.39	1.48	1.58	7.44	11.94	10.84	16.32	23.1	21.25	1.81667	10.0733	20.2233	23.1
dre-miR-222a-3p	ENSDARG00000079847	epn1b	mRNA	792915	-0.597071	0.0312005	52.3108	Brain	0.8449	51.3771	Brain	0.8115				16739.3	17559.8	16574.6	6559.09	4563.5	4739.6	4087.49	4012.05	3183.09	16957.9	5287.4	3760.88	16957.9	2.39	1.48	1.58	7.44	11.94	10.84	16.32	23.1	21.25	1.81667	10.0733	20.2233	23.1
dre-miR-430a-3p	ENSDARG00000079847	epn1b	mRNA	792915	-0.596034	0.0315709	52.3108	Brain	0.8449	51.3771	Brain	0.8115				170576	197280	188900	38006.6	13637.6	18277.2	521.523	1901.92	1464.85	185585	23307.1	1296.1	185585	2.39	1.48	1.58	7.44	11.94	10.84	16.32	23.1	21.25	1.81667	10.0733	20.2233	23.1
dre-miR-430b-3p	ENSDARG00000079847	epn1b	mRNA	792915	-0.575925	0.0394121	52.3108	Brain	0.8449	51.3771	Brain	0.8115				119435	145448	151831	17814.9	6294.28	8101.09	130.099	604.527	418.726	138904	10736.7	384.451	138904	2.39	1.48	1.58	7.44	11.94	10.84	16.32	23.1	21.25	1.81667	10.0733	20.2233	23.1
dre-miR-17a-5p	ENSDARG00000079847	epn1b	mRNA	792915	-0.711635	0.00636933	52.3108	Brain	0.8449	51.3771	Brain	0.8115				1594.25	1809.96	1799.95	1885.69	911.15	1215.44	317.196	524.867	474.763	1734.72	1337.43	438.942	1734.72	2.39	1.48	1.58	7.44	11.94	10.84	16.32	23.1	21.25	1.81667	10.0733	20.2233	23.1
dre-miR-20b-5p	ENSDARG00000079847	epn1b	mRNA	792915	-0.632035	0.0204725	52.3108	Brain	0.8449	51.3771	Brain	0.8115				563.072	710.925	715.816	1027.51	480.609	601.456	108.04	202.347	188.553	663.271	703.19	166.313	703.19	2.39	1.48	1.58	7.44	11.94	10.84	16.32	23.1	21.25	1.81667	10.0733	20.2233	23.1
dre-miR-18a	ENSDARG00000079847	epn1b	mRNA	792915	-0.576627	0.0391165	52.3108	Brain	0.8449	51.3771	Brain	0.8115				180.093	195.88	187.405	240.367	172.785	211.62	80.2652	100.754	113.376	187.792	208.257	98.132	208.257	2.39	1.48	1.58	7.44	11.94	10.84	16.32	23.1	21.25	1.81667	10.0733	20.2233	23.1
dre-miR-18b-5p	ENSDARG00000079847	epn1b	mRNA	792915	-0.588913	0.0342037	52.3108	Brain	0.8449	51.3771	Brain	0.8115				82.7081	121.935	101.545	110.455	98.7589	117.981	37.4356	48.7399	62.0637	102.062	109.065	49.4131	109.065	2.39	1.48	1.58	7.44	11.94	10.84	16.32	23.1	21.25	1.81667	10.0733	20.2233	23.1
dre-miR-20a-5p	ENSDARG00000079847	epn1b	mRNA	792915	-0.713198	0.00620247	52.3108	Brain	0.8449	51.3771	Brain	0.8115				5105.98	6064.15	5632.01	5746.01	3153.99	3847.99	1106	1889.66	1534	5600.71	4249.33	1509.89	5600.71	2.39	1.48	1.58	7.44	11.94	10.84	16.32	23.1	21.25	1.81667	10.0733	20.2233	23.1
dre-miR-20a-3p	ENSDARG00000079847	epn1b	mRNA	792915	-0.697598	0.00802691	52.3108	Brain	0.8449	51.3771	Brain	0.8115				281.795	275.908	210.932	187.4	117.976	139.659	39.1263	50.263	54.7333	256.211	148.345	48.0409	256.211	2.39	1.48	1.58	7.44	11.94	10.84	16.32	23.1	21.25	1.81667	10.0733	20.2233	23.1
dre-miR-21	ENSDARG00000079847	epn1b	mRNA	792915	-0.714284	0.00608845	52.3108	Brain	0.8449	51.3771	Brain	0.8115				13590.2	14982.4	16782.5	15937.9	13036.7	13956.5	5904.76	6265.59	6982.16	15118.4	14310.4	6384.17	15118.4	2.39	1.48	1.58	7.44	11.94	10.84	16.32	23.1	21.25	1.81667	10.0733	20.2233	23.1
dre-miR-26a-3p	ENSDARG00000079847	epn1b	mRNA	792915	-0.661556	0.0137907	52.3108	Brain	0.8449	51.3771	Brain	0.8115				360.359	388.515	260.014	198.013	165.546	146.144	86.8667	49.1968	106.86	336.296	169.901	80.9746	336.296	2.39	1.48	1.58	7.44	11.94	10.84	16.32	23.1	21.25	1.81667	10.0733	20.2233	23.1
dre-miR-92a-5p	ENSDARG00000079847	epn1b	mRNA	792915	-0.68329	0.0100362	52.3108	Brain	0.8449	51.3771	Brain	0.8115				875.083	1118.37	725.28	454.398	324.974	481.254	35.1814	39.2204	66.8691	906.243	420.208	47.0903	906.243	2.39	1.48	1.58	7.44	11.94	10.84	16.32	23.1	21.25	1.81667	10.0733	20.2233	23.1
dre-miR-93	ENSDARG00000079847	epn1b	mRNA	792915	-0.686574	0.0095446	52.3108	Brain	0.8449	51.3771	Brain	0.8115				957.964	1110.8	1133.89	1362.8	698.379	960.286	323.878	453.205	380.527	1067.55	1007.16	385.87	1067.55	2.39	1.48	1.58	7.44	11.94	10.84	16.32	23.1	21.25	1.81667	10.0733	20.2233	23.1
dre-miR-130c-3p	ENSDARG00000079847	epn1b	mRNA	792915	-0.683877	0.0099469	52.3108	Brain	0.8449	51.3771	Brain	0.8115				221.016	232.649	214.988	235.257	141.503	168.799	134.768	137.995	132.679	222.884	181.853	135.148	222.884	2.39	1.48	1.58	7.44	11.94	10.84	16.32	23.1	21.25	1.81667	10.0733	20.2233	23.1
dre-miR-193b-5p	ENSDARG00000079847	epn1b	mRNA	792915	-0.624899	0.0223967	52.3108	Brain	0.8449	51.3771	Brain	0.8115				232.93	176.684	128.858	73.0142	71.096	80.9345	17.5505	22.6945	32.4165	179.49	75.0149	24.2205	179.49	2.39	1.48	1.58	7.44	11.94	10.84	16.32	23.1	21.25	1.81667	10.0733	20.2233	23.1
dre-miR-200a-5p	ENSDARG00000079847	epn1b	mRNA	792915	-0.632616	0.0203215	52.3108	Brain	0.8449	51.3771	Brain	0.8115				629.376	750.128	478.382	310.925	305.67	308.724	136.217	101.364	249.965	619.295	308.439	162.515	619.295	2.39	1.48	1.58	7.44	11.94	10.84	16.32	23.1	21.25	1.81667	10.0733	20.2233	23.1
dre-miR-219-3p	ENSDARG00000079847	epn1b	mRNA	792915	-0.711521	0.00638163	52.3108	Brain	0.8449	51.3771	Brain	0.8115				187.69	167.491	151.708	190.053	77.1284	105.01	11.0294	25.36	21.6653	168.963	124.064	19.3516	168.963	2.39	1.48	1.58	7.44	11.94	10.84	16.32	23.1	21.25	1.81667	10.0733	20.2233	23.1
dre-miR-15b-3p	ENSDARG00000025728	grin1b	mRNA	100005675	-0.762846	0.00242178	118.099	Brain	0.9583	104.352	Brain	0.9748				213.936	344.445	216.881	257.368	266.632	308.546	39.9313	51.71	87.557	258.421	277.515	59.7328	277.515	0.64	0.13	0.26	4.55	6.9	6.73	70.94	71	58.27	0.343333	6.06	66.7367	71
dre-miR-17a-5p	ENSDARG00000025728	grin1b	mRNA	100005675	-0.705955	0.00700498	118.099	Brain	0.9583	104.352	Brain	0.9748				1594.25	1809.96	1799.95	1885.69	911.15	1215.44	317.196	524.867	474.763	1734.72	1337.43	438.942	1734.72	0.64	0.13	0.26	4.55	6.9	6.73	70.94	71	58.27	0.343333	6.06	66.7367	71
dre-miR-18a	ENSDARG00000025728	grin1b	mRNA	100005675	-0.739288	0.00387996	118.099	Brain	0.9583	104.352	Brain	0.9748				180.093	195.88	187.405	240.367	172.785	211.62	80.2652	100.754	113.376	187.792	208.257	98.132	208.257	0.64	0.13	0.26	4.55	6.9	6.73	70.94	71	58.27	0.343333	6.06	66.7367	71
dre-miR-25-5p	ENSDARG00000074505	mturn	mRNA	792465	-0.692339	0.00872605	43.9252	Brain	0.9577	238.134	Brain	0.9624				174.395	151.405	105.06	83.3325	50.4997	57.125	7.1651	8.3772	18.0001	143.62	63.6524	11.1808	143.62	3.16	3.96	3.94	14.69	25.82	30.31	44.46	50.53	54.66	3.68667	23.6067	49.8833	54.66
dre-miR-10b-3p	ENSDARG00000060481	atl1	mRNA	571909	-0.630471	0.0208834	60.5531	Brain	0.8393	95.4627	Brain	0.8833				256.585	129.64	168.745	22.8968	38.0041	34.4704	11.8345	12.4134	9.2037	184.99	31.7904	11.1505	184.99	2.01	2.27	1.53	8.84	19.29	13.75	24.14	25.12	26.1	1.93667	13.96	25.12	26.1
dre-miR-222a-3p	ENSDARG00000060481	atl1	mRNA	571909	-0.679211	0.0106734	60.5531	Brain	0.8393	95.4627	Brain	0.8833				16739.3	17559.8	16574.6	6559.09	4563.5	4739.6	4087.49	4012.05	3183.09	16957.9	5287.4	3760.88	16957.9	2.01	2.27	1.53	8.84	19.29	13.75	24.14	25.12	26.1	1.93667	13.96	25.12	26.1
dre-miR-430c-3p	ENSDARG00000060481	atl1	mRNA	571909	-0.650051	0.0161621	60.5531	Brain	0.8393	95.4627	Brain	0.8833				11020.4	9607.83	8566.12	1026.23	419.682	505.152	14.0887	73.8714	41.7016	9731.45	650.354	43.2206	9731.45	2.01	2.27	1.53	8.84	19.29	13.75	24.14	25.12	26.1	1.93667	13.96	25.12	26.1
dre-miR-20a-3p	ENSDARG00000060481	atl1	mRNA	571909	-0.766096	0.00226007	60.5531	Brain	0.8393	95.4627	Brain	0.8833				281.795	275.908	210.932	187.4	117.976	139.659	39.1263	50.263	54.7333	256.211	148.345	48.0409	256.211	2.01	2.27	1.53	8.84	19.29	13.75	24.14	25.12	26.1	1.93667	13.96	25.12	26.1
dre-miR-30c-3p	ENSDARG00000060481	atl1	mRNA	571909	-0.611865	0.0262534	60.5531	Brain	0.8393	95.4627	Brain	0.8833				162.481	131.127	106.683	49.3313	62.1336	62.0113	62.4732	35.4126	54.3261	133.43	57.8254	50.7373	133.43	2.01	2.27	1.53	8.84	19.29	13.75	24.14	25.12	26.1	1.93667	13.96	25.12	26.1
dre-miR-30e-3p	ENSDARG00000060481	atl1	mRNA	571909	-0.69103	0.008907	60.5531	Brain	0.8393	95.4627	Brain	0.8833				1151.87	1071.32	934.86	904.57	944.845	937.898	748.149	588.686	788.909	1052.68	929.104	708.581	1052.68	2.01	2.27	1.53	8.84	19.29	13.75	24.14	25.12	26.1	1.93667	13.96	25.12	26.1
dre-miR-93	ENSDARG00000060481	atl1	mRNA	571909	-0.742169	0.00367223	60.5531	Brain	0.8393	95.4627	Brain	0.8833				957.964	1110.8	1133.89	1362.8	698.379	960.286	323.878	453.205	380.527	1067.55	1007.16	385.87	1067.55	2.01	2.27	1.53	8.84	19.29	13.75	24.14	25.12	26.1	1.93667	13.96	25.12	26.1
dre-miR-222a-5p	ENSDARG00000071026	mllt11	mRNA	563531	-0.650865	0.0159849	584.58	Brain	0.7688	568.806	Brain	0.7555				1246.67	1756.56	1254.64	633.543	587.813	559.967	345.535	308.813	351.043	1419.29	593.775	335.13	1419.29	11.88	8.64	9.79	31.6	52.13	41.21	51.98	67.96	76.02	10.1033	41.6467	65.32	76.02
dre-miR-430c-5p	ENSDARG00000071026	mllt11	mRNA	563531	-0.656714	0.0147544	584.58	Brain	0.7688	568.806	Brain	0.7555				196.842	258.063	242.301	74.4882	31.4546	42.022	5.4745	7.3871	9.0408	232.402	49.3216	7.3008	232.402	11.88	8.64	9.79	31.6	52.13	41.21	51.98	67.96	76.02	10.1033	41.6467	65.32	76.02
dre-miR-15b-5p	ENSDARG00000071026	mllt11	mRNA	563531	-0.656202	0.0148591	584.58	Brain	0.7688	568.806	Brain	0.7555				292.5	280.504	253.253	334.706	212.34	228.855	86.8667	111.721	104.417	275.419	258.634	101.001	275.419	11.88	8.64	9.79	31.6	52.13	41.21	51.98	67.96	76.02	10.1033	41.6467	65.32	76.02
dre-miR-16a	ENSDARG00000071026	mllt11	mRNA	563531	-0.614695	0.0253772	584.58	Brain	0.7688	568.806	Brain	0.7555				284.039	329.44	318.155	398.089	268.441	284.559	145.476	165.411	153.938	310.545	317.03	154.941	317.03	11.88	8.64	9.79	31.6	52.13	41.21	51.98	67.96	76.02	10.1033	41.6467	65.32	76.02
dre-miR-20b-5p	ENSDARG00000071026	mllt11	mRNA	563531	-0.580914	0.0373478	584.58	Brain	0.7688	568.806	Brain	0.7555				563.072	710.925	715.816	1027.51	480.609	601.456	108.04	202.347	188.553	663.271	703.19	166.313	703.19	11.88	8.64	9.79	31.6	52.13	41.21	51.98	67.96	76.02	10.1033	41.6467	65.32	76.02
dre-miR-20a-5p	ENSDARG00000071026	mllt11	mRNA	563531	-0.698849	0.00786719	584.58	Brain	0.7688	568.806	Brain	0.7555				5105.98	6064.15	5632.01	5746.01	3153.99	3847.99	1106	1889.66	1534	5600.71	4249.33	1509.89	5600.71	11.88	8.64	9.79	31.6	52.13	41.21	51.98	67.96	76.02	10.1033	41.6467	65.32	76.02
dre-miR-30c-3p	ENSDARG00000071026	mllt11	mRNA	563531	-0.587673	0.0346778	584.58	Brain	0.7688	568.806	Brain	0.7555				162.481	131.127	106.683	49.3313	62.1336	62.0113	62.4732	35.4126	54.3261	133.43	57.8254	50.7373	133.43	11.88	8.64	9.79	31.6	52.13	41.21	51.98	67.96	76.02	10.1033	41.6467	65.32	76.02
dre-miR-301b-5p	ENSDARG00000071026	mllt11	mRNA	563531	-0.657616	0.0145711	584.58	Brain	0.7688	568.806	Brain	0.7555				785.814	1432.39	889.969	595.906	511.633	511.015	170.352	156.044	230.173	1036.06	539.518	185.523	1036.06	11.88	8.64	9.79	31.6	52.13	41.21	51.98	67.96	76.02	10.1033	41.6467	65.32	76.02
dre-miR-301c-5p	ENSDARG00000071026	mllt11	mRNA	563531	-0.650337	0.0160998	584.58	Brain	0.7688	568.806	Brain	0.7555				482.09	772.028	411.993	321.636	286.539	284.736	96.286	84.8378	137.485	555.37	297.637	106.203	555.37	11.88	8.64	9.79	31.6	52.13	41.21	51.98	67.96	76.02	10.1033	41.6467	65.32	76.02
dre-miR-430a-5p	ENSDARG00000071026	mllt11	mRNA	563531	-0.658817	0.0143299	584.58	Brain	0.7688	568.806	Brain	0.7555				795.828	1040.64	989.08	358.487	119.441	128.376	21.2538	33.661	36.0002	941.848	202.101	30.305	941.848	11.88	8.64	9.79	31.6	52.13	41.21	51.98	67.96	76.02	10.1033	41.6467	65.32	76.02
dre-miR-430a-4-5p	ENSDARG00000071026	mllt11	mRNA	563531	-0.655356	0.0150336	584.58	Brain	0.7688	568.806	Brain	0.7555				2019.18	1781.98	1714.63	631.872	265.167	285.447	39.2873	54.68	73.4665	1838.6	394.162	55.8113	1838.6	11.88	8.64	9.79	31.6	52.13	41.21	51.98	67.96	76.02	10.1033	41.6467	65.32	76.02
dre-miR-430a-11-5p	ENSDARG00000071026	mllt11	mRNA	563531	-0.655356	0.0150336	584.58	Brain	0.7688	568.806	Brain	0.7555				2019.18	1781.98	1714.63	631.872	265.167	285.447	39.2873	54.68	73.4665	1838.6	394.162	55.8113	1838.6	11.88	8.64	9.79	31.6	52.13	41.21	51.98	67.96	76.02	10.1033	41.6467	65.32	76.02
dre-miR-430a-12-5p	ENSDARG00000071026	mllt11	mRNA	563531	-0.655356	0.0150336	584.58	Brain	0.7688	568.806	Brain	0.7555				2019.18	1781.98	1714.63	631.872	265.167	285.447	39.2873	54.68	73.4665	1838.6	394.162	55.8113	1838.6	11.88	8.64	9.79	31.6	52.13	41.21	51.98	67.96	76.02	10.1033	41.6467	65.32	76.02
dre-miR-430a-13-5p	ENSDARG00000071026	mllt11	mRNA	563531	-0.655356	0.0150336	584.58	Brain	0.7688	568.806	Brain	0.7555				2019.18	1781.98	1714.63	631.872	265.167	285.447	39.2873	54.68	73.4665	1838.6	394.162	55.8113	1838.6	11.88	8.64	9.79	31.6	52.13	41.21	51.98	67.96	76.02	10.1033	41.6467	65.32	76.02
dre-miR-430a-14-5p	ENSDARG00000071026	mllt11	mRNA	563531	-0.655356	0.0150336	584.58	Brain	0.7688	568.806	Brain	0.7555				2019.18	1781.98	1714.63	631.872	265.167	285.447	39.2873	54.68	73.4665	1838.6	394.162	55.8113	1838.6	11.88	8.64	9.79	31.6	52.13	41.21	51.98	67.96	76.02	10.1033	41.6467	65.32	76.02
dre-miR-430a-15-5p	ENSDARG00000071026	mllt11	mRNA	563531	-0.655356	0.0150336	584.58	Brain	0.7688	568.806	Brain	0.7555				2019.18	1781.98	1714.63	631.872	265.167	285.447	39.2873	54.68	73.4665	1838.6	394.162	55.8113	1838.6	11.88	8.64	9.79	31.6	52.13	41.21	51.98	67.96	76.02	10.1033	41.6467	65.32	76.02
dre-miR-430a-16-5p	ENSDARG00000071026	mllt11	mRNA	563531	-0.655356	0.0150336	584.58	Brain	0.7688	568.806	Brain	0.7555				2019.18	1781.98	1714.63	631.872	265.167	285.447	39.2873	54.68	73.4665	1838.6	394.162	55.8113	1838.6	11.88	8.64	9.79	31.6	52.13	41.21	51.98	67.96	76.02	10.1033	41.6467	65.32	76.02
dre-miR-430a-17-5p	ENSDARG00000071026	mllt11	mRNA	563531	-0.655356	0.0150336	584.58	Brain	0.7688	568.806	Brain	0.7555				2019.18	1781.98	1714.63	631.872	265.167	285.447	39.2873	54.68	73.4665	1838.6	394.162	55.8113	1838.6	11.88	8.64	9.79	31.6	52.13	41.21	51.98	67.96	76.02	10.1033	41.6467	65.32	76.02
dre-miR-430i-5p	ENSDARG00000071026	mllt11	mRNA	563531	-0.655356	0.0150336	584.58	Brain	0.7688	568.806	Brain	0.7555				2019.18	1781.98	1714.63	631.872	265.167	285.447	39.2873	54.68	73.4665	1838.6	394.162	55.8113	1838.6	11.88	8.64	9.79	31.6	52.13	41.21	51.98	67.96	76.02	10.1033	41.6467	65.32	76.02
dre-miR-15b-3p	ENSDARG00000103002	nptna	mRNA	368305	-0.750164	0.00314054	413.779	Brain	0.733	137.245	Brain	0.8912				213.936	344.445	216.881	257.368	266.632	308.546	39.9313	51.71	87.557	258.421	277.515	59.7328	277.515	0.74	0.53	1.24	3.28	6.72	4.71	27.8	31.25	29.55	0.836667	4.90333	29.5333	31.25
dre-miR-18b-5p	ENSDARG00000103002	nptna	mRNA	368305	-0.731982	0.00444759	413.779	Brain	0.733	137.245	Brain	0.8912				82.7081	121.935	101.545	110.455	98.7589	117.981	37.4356	48.7399	62.0637	102.062	109.065	49.4131	109.065	0.74	0.53	1.24	3.28	6.72	4.71	27.8	31.25	29.55	0.836667	4.90333	29.5333	31.25
dre-miR-93	ENSDARG00000103002	nptna	mRNA	368305	-0.751128	0.00308076	413.779	Brain	0.733	137.245	Brain	0.8912				957.964	1110.8	1133.89	1362.8	698.379	960.286	323.878	453.205	380.527	1067.55	1007.16	385.87	1067.55	0.74	0.53	1.24	3.28	6.72	4.71	27.8	31.25	29.55	0.836667	4.90333	29.5333	31.25
dre-miR-196a-5p	ENSDARG00000056105	syt11b	mRNA	794707	-0.712382	0.00628918	71.3556	Brain	0.876	92.9217	Brain	0.8979				672.716	295.509	457.424	12.3819	8.8762	19.7228	6.8431	11.5757	5.7014	475.216	13.6603	8.04007	475.216	2.02	1.13	1.84	13.55	16.84	17.9	20.23	21.6	19.52	1.66333	16.0967	20.45	21.6
dre-miR-30e-3p	ENSDARG00000056105	syt11b	mRNA	794707	-0.678772	0.0107437	71.3556	Brain	0.876	92.9217	Brain	0.8979				1151.87	1071.32	934.86	904.57	944.845	937.898	748.149	588.686	788.909	1052.68	929.104	708.581	1052.68	2.02	1.13	1.84	13.55	16.84	17.9	20.23	21.6	19.52	1.66333	16.0967	20.45	21.6
dre-miR-25-5p	ENSDARG00000053130	pcp4a	mRNA	386848	-0.590513	0.0335986	293.918	Brain	0.9094	285.234	Brain	0.9033				174.395	151.405	105.06	83.3325	50.4997	57.125	7.1651	8.3772	18.0001	143.62	63.6524	11.1808	143.62	0.68	1.04	1.8	3.58	8.74	6.68	21.72	30.59	26.15	1.17333	6.33333	26.1533	30.59
dre-miR-92b-3p	ENSDARG00000053130	pcp4a	mRNA	386848	-0.695689	0.00827566	293.918	Brain	0.9094	285.234	Brain	0.9033				17873.2	13977.6	10576.6	20923.6	8696.04	12278	3178.32	3773.68	3992.19	14142.5	13965.9	3648.07	14142.5	0.68	1.04	1.8	3.58	8.74	6.68	21.72	30.59	26.15	1.17333	6.33333	26.1533	30.59
dre-miR-219-3p	ENSDARG00000053130	pcp4a	mRNA	386848	-0.697951	0.00798158	293.918	Brain	0.9094	285.234	Brain	0.9033				187.69	167.491	151.708	190.053	77.1284	105.01	11.0294	25.36	21.6653	168.963	124.064	19.3516	168.963	0.68	1.04	1.8	3.58	8.74	6.68	21.72	30.59	26.15	1.17333	6.33333	26.1533	30.59
dre-miR-301b-5p	ENSDARG00000053130	pcp4a	mRNA	386848	-0.573033	0.0406457	293.918	Brain	0.9094	285.234	Brain	0.9033				785.814	1432.39	889.969	595.906	511.633	511.015	170.352	156.044	230.173	1036.06	539.518	185.523	1036.06	0.68	1.04	1.8	3.58	8.74	6.68	21.72	30.59	26.15	1.17333	6.33333	26.1533	30.59
dre-miR-126b-3p	ENSDARG00000053130	pcp4a	mRNA	386848	-0.593253	0.0325807	293.918	Brain	0.9094	285.234	Brain	0.9033				981.274	618.055	627.927	613.496	345.484	360.962	226.385	187.115	204.68	742.419	439.981	206.06	742.419	0.68	1.04	1.8	3.58	8.74	6.68	21.72	30.59	26.15	1.17333	6.33333	26.1533	30.59
dre-miR-15b-3p	ENSDARG00000076170	pcsk1nl	mRNA	570305	-0.705576	0.00704904	635.865	Brain	0.8359	294.376	Brain	0.9577				213.936	344.445	216.881	257.368	266.632	308.546	39.9313	51.71	87.557	258.421	277.515	59.7328	277.515	3.72	3.32	4.04	9.74	8.13	9.1	39.08	32.35	26.92	3.69333	8.99	32.7833	39.08
dre-miR-18a	ENSDARG00000076170	pcsk1nl	mRNA	570305	-0.667532	0.0126675	635.865	Brain	0.8359	294.376	Brain	0.9577				180.093	195.88	187.405	240.367	172.785	211.62	80.2652	100.754	113.376	187.792	208.257	98.132	208.257	3.72	3.32	4.04	9.74	8.13	9.1	39.08	32.35	26.92	3.69333	8.99	32.7833	39.08
dre-miR-18b-5p	ENSDARG00000076170	pcsk1nl	mRNA	570305	-0.696993	0.00810516	635.865	Brain	0.8359	294.376	Brain	0.9577				82.7081	121.935	101.545	110.455	98.7589	117.981	37.4356	48.7399	62.0637	102.062	109.065	49.4131	109.065	3.72	3.32	4.04	9.74	8.13	9.1	39.08	32.35	26.92	3.69333	8.99	32.7833	39.08
dre-miR-18c	ENSDARG00000076170	pcsk1nl	mRNA	570305	-0.596423	0.0314316	635.865	Brain	0.8359	294.376	Brain	0.9577				2578.46	2622.54	2666.53	4322.18	2342.89	2506.21	893.463	1100.76	1139.95	2622.51	3057.1	1044.72	3057.1	3.72	3.32	4.04	9.74	8.13	9.1	39.08	32.35	26.92	3.69333	8.99	32.7833	39.08
dre-miR-20a-3p	ENSDARG00000076170	pcsk1nl	mRNA	570305	-0.605878	0.0281801	635.865	Brain	0.8359	294.376	Brain	0.9577				281.795	275.908	210.932	187.4	117.976	139.659	39.1263	50.263	54.7333	256.211	148.345	48.0409	256.211	3.72	3.32	4.04	9.74	8.13	9.1	39.08	32.35	26.92	3.69333	8.99	32.7833	39.08
dre-miR-30e-3p	ENSDARG00000076170	pcsk1nl	mRNA	570305	-0.641083	0.0182129	635.865	Brain	0.8359	294.376	Brain	0.9577				1151.87	1071.32	934.86	904.57	944.845	937.898	748.149	588.686	788.909	1052.68	929.104	708.581	1052.68	3.72	3.32	4.04	9.74	8.13	9.1	39.08	32.35	26.92	3.69333	8.99	32.7833	39.08
dre-miR-92a-3p	ENSDARG00000076170	pcsk1nl	mRNA	570305	-0.654154	0.0152838	635.865	Brain	0.8359	294.376	Brain	0.9577				34336.8	31372	27807.4	34855.7	16122	20439.1	5672.58	7016.94	7024.11	31172.1	23805.6	6571.21	31172.1	3.72	3.32	4.04	9.74	8.13	9.1	39.08	32.35	26.92	3.69333	8.99	32.7833	39.08
dre-miR-301b-5p	ENSDARG00000076170	pcsk1nl	mRNA	570305	-0.553617	0.0496629	635.865	Brain	0.8359	294.376	Brain	0.9577				785.814	1432.39	889.969	595.906	511.633	511.015	170.352	156.044	230.173	1036.06	539.518	185.523	1036.06	3.72	3.32	4.04	9.74	8.13	9.1	39.08	32.35	26.92	3.69333	8.99	32.7833	39.08
dre-miR-301c-5p	ENSDARG00000076170	pcsk1nl	mRNA	570305	-0.557619	0.0476976	635.865	Brain	0.8359	294.376	Brain	0.9577				482.09	772.028	411.993	321.636	286.539	284.736	96.286	84.8378	137.485	555.37	297.637	106.203	555.37	3.72	3.32	4.04	9.74	8.13	9.1	39.08	32.35	26.92	3.69333	8.99	32.7833	39.08
dre-miR-196a-5p	ENSDARG00000004988	ppp3ca	mRNA	794574	-0.574047	0.04021	208.523	Brain	0.8647	165.241	Brain	0.9544				672.716	295.509	457.424	12.3819	8.8762	19.7228	6.8431	11.5757	5.7014	475.216	13.6603	8.04007	475.216	11.39	8.19	10.3	35.88	56.95	48.31	83.46	91.92	88.07	9.96	47.0467	87.8167	91.92
dre-miR-205-5p	ENSDARG00000004988	ppp3ca	mRNA	794574	-0.663656	0.0133879	208.523	Brain	0.8647	165.241	Brain	0.9544				26678.6	20184.8	19550.4	13698.3	8498.09	8542.45	7836.2	7425.29	7632.61	22137.9	10246.3	7631.37	22137.9	11.39	8.19	10.3	35.88	56.95	48.31	83.46	91.92	88.07	9.96	47.0467	87.8167	91.92
dre-miR-210-3p	ENSDARG00000004988	ppp3ca	mRNA	794574	-0.590878	0.0334616	208.523	Brain	0.8647	165.241	Brain	0.9544				259.866	142.212	195.923	257.564	131.506	124.022	88.3964	77.5269	151.168	199.334	171.031	105.697	199.334	11.39	8.19	10.3	35.88	56.95	48.31	83.46	91.92	88.07	9.96	47.0467	87.8167	91.92
dre-miR-17a-3p	ENSDARG00000004988	ppp3ca	mRNA	794574	-0.742703	0.00363471	208.523	Brain	0.8647	165.241	Brain	0.9544				578.784	577.23	423.08	283.606	211.823	257.285	35.8255	50.4915	65.1587	526.365	250.904	50.4919	526.365	11.39	8.19	10.3	35.88	56.95	48.31	83.46	91.92	88.07	9.96	47.0467	87.8167	91.92
dre-miR-20b-5p	ENSDARG00000004988	ppp3ca	mRNA	794574	-0.667565	0.0126616	208.523	Brain	0.8647	165.241	Brain	0.9544				563.072	710.925	715.816	1027.51	480.609	601.456	108.04	202.347	188.553	663.271	703.19	166.313	703.19	11.39	8.19	10.3	35.88	56.95	48.31	83.46	91.92	88.07	9.96	47.0467	87.8167	91.92
dre-miR-18a	ENSDARG00000004988	ppp3ca	mRNA	794574	-0.616896	0.0247109	208.523	Brain	0.8647	165.241	Brain	0.9544				180.093	195.88	187.405	240.367	172.785	211.62	80.2652	100.754	113.376	187.792	208.257	98.132	208.257	11.39	8.19	10.3	35.88	56.95	48.31	83.46	91.92	88.07	9.96	47.0467	87.8167	91.92
dre-miR-18b-5p	ENSDARG00000004988	ppp3ca	mRNA	794574	-0.630388	0.0209052	208.523	Brain	0.8647	165.241	Brain	0.9544				82.7081	121.935	101.545	110.455	98.7589	117.981	37.4356	48.7399	62.0637	102.062	109.065	49.4131	109.065	11.39	8.19	10.3	35.88	56.95	48.31	83.46	91.92	88.07	9.96	47.0467	87.8167	91.92
dre-miR-22a-3p	ENSDARG00000004988	ppp3ca	mRNA	794574	-0.711589	0.0063743	208.523	Brain	0.8647	165.241	Brain	0.9544				8056.88	8950.3	8685.79	7140.55	5816.95	5445.62	5668.64	4736.53	5136.54	8564.32	6134.37	5180.57	8564.32	11.39	8.19	10.3	35.88	56.95	48.31	83.46	91.92	88.07	9.96	47.0467	87.8167	91.92
dre-miR-25-5p	ENSDARG00000004988	ppp3ca	mRNA	794574	-0.727816	0.0047988	208.523	Brain	0.8647	165.241	Brain	0.9544				174.395	151.405	105.06	83.3325	50.4997	57.125	7.1651	8.3772	18.0001	143.62	63.6524	11.1808	143.62	11.39	8.19	10.3	35.88	56.95	48.31	83.46	91.92	88.07	9.96	47.0467	87.8167	91.92
dre-miR-30d	ENSDARG00000004988	ppp3ca	mRNA	794574	-0.688178	0.00931119	208.523	Brain	0.8647	165.241	Brain	0.9544				4330.18	4530.78	4091.53	4473.42	3967.07	4159.64	4061.72	3573.17	3419.45	4317.5	4200.05	3684.78	4317.5	11.39	8.19	10.3	35.88	56.95	48.31	83.46	91.92	88.07	9.96	47.0467	87.8167	91.92
dre-miR-92a-5p	ENSDARG00000004988	ppp3ca	mRNA	794574	-0.741375	0.00372858	208.523	Brain	0.8647	165.241	Brain	0.9544				875.083	1118.37	725.28	454.398	324.974	481.254	35.1814	39.2204	66.8691	906.243	420.208	47.0903	906.243	11.39	8.19	10.3	35.88	56.95	48.31	83.46	91.92	88.07	9.96	47.0467	87.8167	91.92
dre-miR-92a-3p	ENSDARG00000004988	ppp3ca	mRNA	794574	-0.761872	0.00247193	208.523	Brain	0.8647	165.241	Brain	0.9544				34336.8	31372	27807.4	34855.7	16122	20439.1	5672.58	7016.94	7024.11	31172.1	23805.6	6571.21	31172.1	11.39	8.19	10.3	35.88	56.95	48.31	83.46	91.92	88.07	9.96	47.0467	87.8167	91.92
dre-miR-92b-3p	ENSDARG00000004988	ppp3ca	mRNA	794574	-0.683891	0.00994476	208.523	Brain	0.8647	165.241	Brain	0.9544				17873.2	13977.6	10576.6	20923.6	8696.04	12278	3178.32	3773.68	3992.19	14142.5	13965.9	3648.07	14142.5	11.39	8.19	10.3	35.88	56.95	48.31	83.46	91.92	88.07	9.96	47.0467	87.8167	91.92
dre-miR-93	ENSDARG00000004988	ppp3ca	mRNA	794574	-0.729009	0.00469611	208.523	Brain	0.8647	165.241	Brain	0.9544				957.964	1110.8	1133.89	1362.8	698.379	960.286	323.878	453.205	380.527	1067.55	1007.16	385.87	1067.55	11.39	8.19	10.3	35.88	56.95	48.31	83.46	91.92	88.07	9.96	47.0467	87.8167	91.92
dre-miR-130b	ENSDARG00000004988	ppp3ca	mRNA	794574	-0.677028	0.0110266	208.523	Brain	0.8647	165.241	Brain	0.9544				134.681	131.127	125.477	160.474	87.9006	96.4817	78.5745	85.6756	85.1136	130.429	114.952	83.1212	130.429	11.39	8.19	10.3	35.88	56.95	48.31	83.46	91.92	88.07	9.96	47.0467	87.8167	91.92
dre-miR-130c-5p	ENSDARG00000004988	ppp3ca	mRNA	794574	-0.70951	0.00660174	208.523	Brain	0.8647	165.241	Brain	0.9544				774.59	1008.06	682.418	334.607	365.649	446.783	145.395	113.549	178.453	821.688	382.347	145.799	821.688	11.39	8.19	10.3	35.88	56.95	48.31	83.46	91.92	88.07	9.96	47.0467	87.8167	91.92
dre-miR-193b-5p	ENSDARG00000004988	ppp3ca	mRNA	794574	-0.687586	0.00939676	208.523	Brain	0.8647	165.241	Brain	0.9544				232.93	176.684	128.858	73.0142	71.096	80.9345	17.5505	22.6945	32.4165	179.49	75.0149	24.2205	179.49	11.39	8.19	10.3	35.88	56.95	48.31	83.46	91.92	88.07	9.96	47.0467	87.8167	91.92
dre-miR-196c	ENSDARG00000004988	ppp3ca	mRNA	794574	-0.562052	0.0455858	208.523	Brain	0.8647	165.241	Brain	0.9544				194.425	78.1355	112.903	1.6706	2.413	5.064	0.9661	3.1986	1.4661	128.488	3.0492	1.87693	128.488	11.39	8.19	10.3	35.88	56.95	48.31	83.46	91.92	88.07	9.96	47.0467	87.8167	91.92
dre-miR-2189	ENSDARG00000004988	ppp3ca	mRNA	794574	-0.688235	0.00930306	208.523	Brain	0.8647	165.241	Brain	0.9544				154.711	268.067	183.213	122.051	53.1712	55.9701	37.5966	23.1514	35.9187	201.997	77.064	32.2222	201.997	11.39	8.19	10.3	35.88	56.95	48.31	83.46	91.92	88.07	9.96	47.0467	87.8167	91.92
dre-miR-221-3p	ENSDARG00000061203	trpc1	mRNA	570841	-0.556083	0.0484453	30.3154	Brain	0.8168	50.8874	Brain	0.8919				3093.01	3216.94	4245.95	2885.19	1306.53	1512.52	1169.28	1056.67	985.037	3518.63	1901.41	1070.33	3518.63	0.87	0.53	0.75	3.47	6.04	5.53	23.02	19.01	17.6	0.716667	5.01333	19.8767	23.02
dre-miR-430c-3p	ENSDARG00000098936	kif5aa	mRNA	566086	-0.612534	0.0260443	215.252	Brain	0.8953	180.475	Brain	0.941				11020.4	9607.83	8566.12	1026.23	419.682	505.152	14.0887	73.8714	41.7016	9731.45	650.354	43.2206	9731.45	8.24	5.57	6.85	34.22	56.76	48.97	88.57	99.45	92.31	6.88667	46.65	93.4433	99.45
dre-miR-30e-3p	ENSDARG00000098936	kif5aa	mRNA	566086	-0.714553	0.00606052	215.252	Brain	0.8953	180.475	Brain	0.941				1151.87	1071.32	934.86	904.57	944.845	937.898	748.149	588.686	788.909	1052.68	929.104	708.581	1052.68	8.24	5.57	6.85	34.22	56.76	48.97	88.57	99.45	92.31	6.88667	46.65	93.4433	99.45
dre-miR-92a-2-5p	ENSDARG00000098936	kif5aa	mRNA	566086	-0.703215	0.0073284	215.252	Brain	0.8953	180.475	Brain	0.941				270.917	368.237	264.07	122.247	84.0226	112.384	12.9616	12.185	23.7015	301.075	106.218	16.2827	301.075	8.24	5.57	6.85	34.22	56.76	48.97	88.57	99.45	92.31	6.88667	46.65	93.4433	99.45
dre-miR-130c-5p	ENSDARG00000098936	kif5aa	mRNA	566086	-0.696845	0.00812432	215.252	Brain	0.8953	180.475	Brain	0.941				774.59	1008.06	682.418	334.607	365.649	446.783	145.395	113.549	178.453	821.688	382.347	145.799	821.688	8.24	5.57	6.85	34.22	56.76	48.97	88.57	99.45	92.31	6.88667	46.65	93.4433	99.45
dre-miR-301b-5p	ENSDARG00000098936	kif5aa	mRNA	566086	-0.6974	0.00805248	215.252	Brain	0.8953	180.475	Brain	0.941				785.814	1432.39	889.969	595.906	511.633	511.015	170.352	156.044	230.173	1036.06	539.518	185.523	1036.06	8.24	5.57	6.85	34.22	56.76	48.97	88.57	99.45	92.31	6.88667	46.65	93.4433	99.45
dre-miR-301c-5p	ENSDARG00000098936	kif5aa	mRNA	566086	-0.694139	0.00848176	215.252	Brain	0.8953	180.475	Brain	0.941				482.09	772.028	411.993	321.636	286.539	284.736	96.286	84.8378	137.485	555.37	297.637	106.203	555.37	8.24	5.57	6.85	34.22	56.76	48.97	88.57	99.45	92.31	6.88667	46.65	93.4433	99.45
dre-miR-2189	ENSDARG00000098936	kif5aa	mRNA	566086	-0.674428	0.0114589	215.252	Brain	0.8953	180.475	Brain	0.941				154.711	268.067	183.213	122.051	53.1712	55.9701	37.5966	23.1514	35.9187	201.997	77.064	32.2222	201.997	8.24	5.57	6.85	34.22	56.76	48.97	88.57	99.45	92.31	6.88667	46.65	93.4433	99.45
dre-miR-221-3p	ENSDARG00000101387	camk2n1	mRNA	555986	-0.597614	0.0310077	125.796	Brain	0.9121	133.001	Brain	0.916				3093.01	3216.94	4245.95	2885.19	1306.53	1512.52	1169.28	1056.67	985.037	3518.63	1901.41	1070.33	3518.63	0.3	0.33	0.54	4.39	9.41	7.06	27.3	26.89	20.09	0.39	6.95333	24.76	27.3
dre-miR-18c	ENSDARG00000101387	camk2n1	mRNA	555986	-0.643381	0.0176697	125.796	Brain	0.9121	133.001	Brain	0.916				2578.46	2622.54	2666.53	4322.18	2342.89	2506.21	893.463	1100.76	1139.95	2622.51	3057.1	1044.72	3057.1	0.3	0.33	0.54	4.39	9.41	7.06	27.3	26.89	20.09	0.39	6.95333	24.76	27.3
dre-miR-20a-3p	ENSDARG00000101387	camk2n1	mRNA	555986	-0.685583	0.00969097	125.796	Brain	0.9121	133.001	Brain	0.916				281.795	275.908	210.932	187.4	117.976	139.659	39.1263	50.263	54.7333	256.211	148.345	48.0409	256.211	0.3	0.33	0.54	4.39	9.41	7.06	27.3	26.89	20.09	0.39	6.95333	24.76	27.3
dre-miR-25-5p	ENSDARG00000101387	camk2n1	mRNA	555986	-0.642405	0.017899	125.796	Brain	0.9121	133.001	Brain	0.916				174.395	151.405	105.06	83.3325	50.4997	57.125	7.1651	8.3772	18.0001	143.62	63.6524	11.1808	143.62	0.3	0.33	0.54	4.39	9.41	7.06	27.3	26.89	20.09	0.39	6.95333	24.76	27.3
dre-miR-25-3p	ENSDARG00000101387	camk2n1	mRNA	555986	-0.755851	0.00280026	125.796	Brain	0.9121	133.001	Brain	0.916				8992.91	8042.96	8110.46	11035.3	5838.92	7327.81	2267.39	2584.81	2857.86	8382.11	8067.33	2570.02	8382.11	0.3	0.33	0.54	4.39	9.41	7.06	27.3	26.89	20.09	0.39	6.95333	24.76	27.3
dre-miR-26a-3p	ENSDARG00000101387	camk2n1	mRNA	555986	-0.620358	0.0236891	125.796	Brain	0.9121	133.001	Brain	0.916				360.359	388.515	260.014	198.013	165.546	146.144	86.8667	49.1968	106.86	336.296	169.901	80.9746	336.296	0.3	0.33	0.54	4.39	9.41	7.06	27.3	26.89	20.09	0.39	6.95333	24.76	27.3
dre-miR-30d	ENSDARG00000101387	camk2n1	mRNA	555986	-0.622193	0.0231605	125.796	Brain	0.9121	133.001	Brain	0.916				4330.18	4530.78	4091.53	4473.42	3967.07	4159.64	4061.72	3573.17	3419.45	4317.5	4200.05	3684.78	4317.5	0.3	0.33	0.54	4.39	9.41	7.06	27.3	26.89	20.09	0.39	6.95333	24.76	27.3
dre-miR-92a-5p	ENSDARG00000101387	camk2n1	mRNA	555986	-0.658098	0.014474	125.796	Brain	0.9121	133.001	Brain	0.916				875.083	1118.37	725.28	454.398	324.974	481.254	35.1814	39.2204	66.8691	906.243	420.208	47.0903	906.243	0.3	0.33	0.54	4.39	9.41	7.06	27.3	26.89	20.09	0.39	6.95333	24.76	27.3
dre-miR-92a-2-5p	ENSDARG00000101387	camk2n1	mRNA	555986	-0.607794	0.0275526	125.796	Brain	0.9121	133.001	Brain	0.916				270.917	368.237	264.07	122.247	84.0226	112.384	12.9616	12.185	23.7015	301.075	106.218	16.2827	301.075	0.3	0.33	0.54	4.39	9.41	7.06	27.3	26.89	20.09	0.39	6.95333	24.76	27.3
dre-miR-130b	ENSDARG00000101387	camk2n1	mRNA	555986	-0.640217	0.0184205	125.796	Brain	0.9121	133.001	Brain	0.916				134.681	131.127	125.477	160.474	87.9006	96.4817	78.5745	85.6756	85.1136	130.429	114.952	83.1212	130.429	0.3	0.33	0.54	4.39	9.41	7.06	27.3	26.89	20.09	0.39	6.95333	24.76	27.3
dre-miR-130c-5p	ENSDARG00000101387	camk2n1	mRNA	555986	-0.613251	0.0258216	125.796	Brain	0.9121	133.001	Brain	0.916				774.59	1008.06	682.418	334.607	365.649	446.783	145.395	113.549	178.453	821.688	382.347	145.799	821.688	0.3	0.33	0.54	4.39	9.41	7.06	27.3	26.89	20.09	0.39	6.95333	24.76	27.3
dre-miR-219-3p	ENSDARG00000101387	camk2n1	mRNA	555986	-0.734562	0.00424029	125.796	Brain	0.9121	133.001	Brain	0.916				187.69	167.491	151.708	190.053	77.1284	105.01	11.0294	25.36	21.6653	168.963	124.064	19.3516	168.963	0.3	0.33	0.54	4.39	9.41	7.06	27.3	26.89	20.09	0.39	6.95333	24.76	27.3
dre-miR-301c-5p	ENSDARG00000101387	camk2n1	mRNA	555986	-0.626048	0.0220783	125.796	Brain	0.9121	133.001	Brain	0.916				482.09	772.028	411.993	321.636	286.539	284.736	96.286	84.8378	137.485	555.37	297.637	106.203	555.37	0.3	0.33	0.54	4.39	9.41	7.06	27.3	26.89	20.09	0.39	6.95333	24.76	27.3
dre-miR-210-3p	ENSDARG00000063527	elmo2	mRNA	100006857	-0.587318	0.0348146	167.424	Brain	0.7617	374.814	Brain	0.7642				259.866	142.212	195.923	257.564	131.506	124.022	88.3964	77.5269	151.168	199.334	171.031	105.697	199.334	2.11	2.12	2.46	7.82	12.45	10.89	39.15	37.49	28.96	2.23	10.3867	35.2	39.15
dre-miR-15b-5p	ENSDARG00000063527	elmo2	mRNA	100006857	-0.752741	0.00298264	167.424	Brain	0.7617	374.814	Brain	0.7642				292.5	280.504	253.253	334.706	212.34	228.855	86.8667	111.721	104.417	275.419	258.634	101.001	275.419	2.11	2.12	2.46	7.82	12.45	10.89	39.15	37.49	28.96	2.23	10.3867	35.2	39.15
dre-miR-16c-3p	ENSDARG00000063527	elmo2	mRNA	100006857	-0.586006	0.035323	167.424	Brain	0.7617	374.814	Brain	0.7642				369.683	374.456	310.854	420.79	389.262	454.601	214.953	224.127	228.707	351.664	421.551	222.596	421.551	2.11	2.12	2.46	7.82	12.45	10.89	39.15	37.49	28.96	2.23	10.3867	35.2	39.15
dre-miR-20a-3p	ENSDARG00000063527	elmo2	mRNA	100006857	-0.671368	0.011984	167.424	Brain	0.7617	374.814	Brain	0.7642				281.795	275.908	210.932	187.4	117.976	139.659	39.1263	50.263	54.7333	256.211	148.345	48.0409	256.211	2.11	2.12	2.46	7.82	12.45	10.89	39.15	37.49	28.96	2.23	10.3867	35.2	39.15
dre-miR-30d	ENSDARG00000063527	elmo2	mRNA	100006857	-0.608391	0.027359	167.424	Brain	0.7617	374.814	Brain	0.7642				4330.18	4530.78	4091.53	4473.42	3967.07	4159.64	4061.72	3573.17	3419.45	4317.5	4200.05	3684.78	4317.5	2.11	2.12	2.46	7.82	12.45	10.89	39.15	37.49	28.96	2.23	10.3867	35.2	39.15
dre-miR-30e-5p	ENSDARG00000063527	elmo2	mRNA	100006857	-0.609277	0.0270738	167.424	Brain	0.7617	374.814	Brain	0.7642				41418.3	44311.2	38579.8	22824.7	33971.6	38629.6	21670.2	22833.3	23167.6	41436.4	31808.6	22557.1	41436.4	2.11	2.12	2.46	7.82	12.45	10.89	39.15	37.49	28.96	2.23	10.3867	35.2	39.15
dre-miR-92b-3p	ENSDARG00000063527	elmo2	mRNA	100006857	-0.699366	0.00780186	167.424	Brain	0.7617	374.814	Brain	0.7642				17873.2	13977.6	10576.6	20923.6	8696.04	12278	3178.32	3773.68	3992.19	14142.5	13965.9	3648.07	14142.5	2.11	2.12	2.46	7.82	12.45	10.89	39.15	37.49	28.96	2.23	10.3867	35.2	39.15
dre-miR-17a-3p	ENSDARG00000060915	fbxl16	mRNA	797939	-0.719367	0.00557626	49.8867	Brain	0.8705	62.8638	Brain	0.9527				578.784	577.23	423.08	283.606	211.823	257.285	35.8255	50.4915	65.1587	526.365	250.904	50.4919	526.365	3.85	3.58	3.64	16.41	17.12	22.55	34.53	29.25	28.9	3.69	18.6933	30.8933	34.53
dre-miR-30e-3p	ENSDARG00000060915	fbxl16	mRNA	797939	-0.670688	0.012103	49.8867	Brain	0.8705	62.8638	Brain	0.9527				1151.87	1071.32	934.86	904.57	944.845	937.898	748.149	588.686	788.909	1052.68	929.104	708.581	1052.68	3.85	3.58	3.64	16.41	17.12	22.55	34.53	29.25	28.9	3.69	18.6933	30.8933	34.53
dre-miR-200b-5p	ENSDARG00000060915	fbxl16	mRNA	797939	-0.658035	0.0144866	49.8867	Brain	0.8705	62.8638	Brain	0.9527				144.869	178.576	107.9	47.6607	50.2412	44.5984	23.9105	16.9828	35.1043	143.782	47.5001	25.3325	143.782	3.85	3.58	3.64	16.41	17.12	22.55	34.53	29.25	28.9	3.69	18.6933	30.8933	34.53
dre-miR-203b-5p	ENSDARG00000060915	fbxl16	mRNA	797939	-0.669843	0.0122524	49.8867	Brain	0.8705	62.8638	Brain	0.9527				804.289	757.293	607.645	301.687	194.243	182.036	126.556	129.084	108.978	723.076	225.989	121.54	723.076	3.85	3.58	3.64	16.41	17.12	22.55	34.53	29.25	28.9	3.69	18.6933	30.8933	34.53
dre-miR-457b-5p	ENSDARG00000060915	fbxl16	mRNA	797939	-0.617318	0.0245848	49.8867	Brain	0.8705	62.8638	Brain	0.9527				115.17	101.522	108.17	148.092	78.5073	84.6658	51.3633	59.6302	57.3397	108.287	103.755	56.1111	108.287	3.85	3.58	3.64	16.41	17.12	22.55	34.53	29.25	28.9	3.69	18.6933	30.8933	34.53
dre-miR-429a	ENSDARG00000090963	atp6ap1lb	mRNA	561786	-0.56921	0.0423196	69.2913	Brain	0.8148	71.1565	Brain	0.9272				902.883	1241.65	1220.02	1041.07	665.114	638.592	713.853	559.138	605.65	1121.52	781.591	626.214	1121.52	1.15	1.28	0.75	7.71	10.81	10.95	36.13	33.99	34.49	1.06	9.82333	34.87	36.13
dre-miR-15b-3p	ENSDARG00000090963	atp6ap1lb	mRNA	561786	-0.729386	0.004664	69.2913	Brain	0.8148	71.1565	Brain	0.9272				213.936	344.445	216.881	257.368	266.632	308.546	39.9313	51.71	87.557	258.421	277.515	59.7328	277.515	1.15	1.28	0.75	7.71	10.81	10.95	36.13	33.99	34.49	1.06	9.82333	34.87	36.13
dre-miR-16c-3p	ENSDARG00000090963	atp6ap1lb	mRNA	561786	-0.603704	0.0289047	69.2913	Brain	0.8148	71.1565	Brain	0.9272				369.683	374.456	310.854	420.79	389.262	454.601	214.953	224.127	228.707	351.664	421.551	222.596	421.551	1.15	1.28	0.75	7.71	10.81	10.95	36.13	33.99	34.49	1.06	9.82333	34.87	36.13
dre-miR-18c	ENSDARG00000090963	atp6ap1lb	mRNA	561786	-0.654888	0.0151307	69.2913	Brain	0.8148	71.1565	Brain	0.9272				2578.46	2622.54	2666.53	4322.18	2342.89	2506.21	893.463	1100.76	1139.95	2622.51	3057.1	1044.72	3057.1	1.15	1.28	0.75	7.71	10.81	10.95	36.13	33.99	34.49	1.06	9.82333	34.87	36.13
dre-miR-25-5p	ENSDARG00000090963	atp6ap1lb	mRNA	561786	-0.657567	0.0145812	69.2913	Brain	0.8148	71.1565	Brain	0.9272				174.395	151.405	105.06	83.3325	50.4997	57.125	7.1651	8.3772	18.0001	143.62	63.6524	11.1808	143.62	1.15	1.28	0.75	7.71	10.81	10.95	36.13	33.99	34.49	1.06	9.82333	34.87	36.13
dre-miR-30e-5p	ENSDARG00000090963	atp6ap1lb	mRNA	561786	-0.643224	0.0177064	69.2913	Brain	0.8148	71.1565	Brain	0.9272				41418.3	44311.2	38579.8	22824.7	33971.6	38629.6	21670.2	22833.3	23167.6	41436.4	31808.6	22557.1	41436.4	1.15	1.28	0.75	7.71	10.81	10.95	36.13	33.99	34.49	1.06	9.82333	34.87	36.13
dre-miR-30e-3p	ENSDARG00000090963	atp6ap1lb	mRNA	561786	-0.702337	0.0074344	69.2913	Brain	0.8148	71.1565	Brain	0.9272				1151.87	1071.32	934.86	904.57	944.845	937.898	748.149	588.686	788.909	1052.68	929.104	708.581	1052.68	1.15	1.28	0.75	7.71	10.81	10.95	36.13	33.99	34.49	1.06	9.82333	34.87	36.13
dre-miR-92a-2-5p	ENSDARG00000090963	atp6ap1lb	mRNA	561786	-0.627054	0.0218021	69.2913	Brain	0.8148	71.1565	Brain	0.9272				270.917	368.237	264.07	122.247	84.0226	112.384	12.9616	12.185	23.7015	301.075	106.218	16.2827	301.075	1.15	1.28	0.75	7.71	10.81	10.95	36.13	33.99	34.49	1.06	9.82333	34.87	36.13
dre-miR-93	ENSDARG00000090963	atp6ap1lb	mRNA	561786	-0.754986	0.00285008	69.2913	Brain	0.8148	71.1565	Brain	0.9272				957.964	1110.8	1133.89	1362.8	698.379	960.286	323.878	453.205	380.527	1067.55	1007.16	385.87	1067.55	1.15	1.28	0.75	7.71	10.81	10.95	36.13	33.99	34.49	1.06	9.82333	34.87	36.13
dre-miR-203b-3p	ENSDARG00000090963	atp6ap1lb	mRNA	561786	-0.586123	0.0352773	69.2913	Brain	0.8148	71.1565	Brain	0.9272				10075	10482.1	11202	7194.6	3600.56	3454.42	3262.53	3028.19	2653.75	10586.3	4749.86	2981.49	10586.3	1.15	1.28	0.75	7.71	10.81	10.95	36.13	33.99	34.49	1.06	9.82333	34.87	36.13
dre-miR-15c	ENSDARG00000090963	atp6ap1lb	mRNA	561786	-0.784699	0.00148934	69.2913	Brain	0.8148	71.1565	Brain	0.9272				2190.3	1951.36	1679.34	2120.06	1498.27	1925.46	552.598	781.97	696.465	1940.33	1847.93	677.011	1940.33	1.15	1.28	0.75	7.71	10.81	10.95	36.13	33.99	34.49	1.06	9.82333	34.87	36.13
dre-miR-2189	ENSDARG00000090963	atp6ap1lb	mRNA	561786	-0.578858	0.0381887	69.2913	Brain	0.8148	71.1565	Brain	0.9272				154.711	268.067	183.213	122.051	53.1712	55.9701	37.5966	23.1514	35.9187	201.997	77.064	32.2222	201.997	1.15	1.28	0.75	7.71	10.81	10.95	36.13	33.99	34.49	1.06	9.82333	34.87	36.13
dre-miR-15b-5p	ENSDARG00000057881	si:dkey-33c12.3	mRNA	335380	-0.694258	0.00846582	3136.03	Brain	0.8194	705.425	Brain	0.8287				292.5	280.504	253.253	334.706	212.34	228.855	86.8667	111.721	104.417	275.419	258.634	101.001	275.419	0.53	0.63	0.56	1.66	3.6	2.16	39.38	29.28	22.71	0.573333	2.47333	30.4567	39.38
dre-miR-18a	ENSDARG00000057881	si:dkey-33c12.3	mRNA	335380	-0.683204	0.0100494	3136.03	Brain	0.8194	705.425	Brain	0.8287				180.093	195.88	187.405	240.367	172.785	211.62	80.2652	100.754	113.376	187.792	208.257	98.132	208.257	0.53	0.63	0.56	1.66	3.6	2.16	39.38	29.28	22.71	0.573333	2.47333	30.4567	39.38
dre-miR-18b-5p	ENSDARG00000057881	si:dkey-33c12.3	mRNA	335380	-0.698785	0.00787526	3136.03	Brain	0.8194	705.425	Brain	0.8287				82.7081	121.935	101.545	110.455	98.7589	117.981	37.4356	48.7399	62.0637	102.062	109.065	49.4131	109.065	0.53	0.63	0.56	1.66	3.6	2.16	39.38	29.28	22.71	0.573333	2.47333	30.4567	39.38
dre-miR-10a-3p	ENSDARG00000045639	elavl4	mRNA	30737	-0.592944	0.0326943	558.366	Brain	0.8334	243.723	Brain	0.9029				366.402	219.807	328.161	15.1335	38.6073	33.049	15.6988	9.748	11.9729	304.79	28.9299	12.4732	304.79	18.1	17.12	14.6	102.94	135.99	144.64	153.64	247.58	203.27	16.6067	127.857	201.497	247.58
dre-miR-10b-3p	ENSDARG00000045639	elavl4	mRNA	30737	-0.589916	0.0338236	558.366	Brain	0.8334	243.723	Brain	0.9029				256.585	129.64	168.745	22.8968	38.0041	34.4704	11.8345	12.4134	9.2037	184.99	31.7904	11.1505	184.99	18.1	17.12	14.6	102.94	135.99	144.64	153.64	247.58	203.27	16.6067	127.857	201.497	247.58
dre-miR-205-5p	ENSDARG00000045639	elavl4	mRNA	30737	-0.631753	0.0205462	558.366	Brain	0.8334	243.723	Brain	0.9029				26678.6	20184.8	19550.4	13698.3	8498.09	8542.45	7836.2	7425.29	7632.61	22137.9	10246.3	7631.37	22137.9	18.1	17.12	14.6	102.94	135.99	144.64	153.64	247.58	203.27	16.6067	127.857	201.497	247.58
dre-miR-222a-3p	ENSDARG00000045639	elavl4	mRNA	30737	-0.629469	0.0211498	558.366	Brain	0.8334	243.723	Brain	0.9029				16739.3	17559.8	16574.6	6559.09	4563.5	4739.6	4087.49	4012.05	3183.09	16957.9	5287.4	3760.88	16957.9	18.1	17.12	14.6	102.94	135.99	144.64	153.64	247.58	203.27	16.6067	127.857	201.497	247.58
dre-miR-10c-5p	ENSDARG00000045639	elavl4	mRNA	30737	-0.623917	0.0226719	558.366	Brain	0.8334	243.723	Brain	0.9029				8197.26	5699.97	7187.5	1996.54	3595.22	2830.31	2483.55	1716.48	1199.33	7028.24	2807.36	1799.79	7028.24	18.1	17.12	14.6	102.94	135.99	144.64	153.64	247.58	203.27	16.6067	127.857	201.497	247.58
dre-miR-17a-3p	ENSDARG00000045639	elavl4	mRNA	30737	-0.668805	0.0124376	558.366	Brain	0.8334	243.723	Brain	0.9029				578.784	577.23	423.08	283.606	211.823	257.285	35.8255	50.4915	65.1587	526.365	250.904	50.4919	526.365	18.1	17.12	14.6	102.94	135.99	144.64	153.64	247.58	203.27	16.6067	127.857	201.497	247.58
dre-miR-22a-3p	ENSDARG00000045639	elavl4	mRNA	30737	-0.68483	0.00980333	558.366	Brain	0.8334	243.723	Brain	0.9029				8056.88	8950.3	8685.79	7140.55	5816.95	5445.62	5668.64	4736.53	5136.54	8564.32	6134.37	5180.57	8564.32	18.1	17.12	14.6	102.94	135.99	144.64	153.64	247.58	203.27	16.6067	127.857	201.497	247.58
dre-miR-25-5p	ENSDARG00000045639	elavl4	mRNA	30737	-0.66143	0.0138151	558.366	Brain	0.8334	243.723	Brain	0.9029				174.395	151.405	105.06	83.3325	50.4997	57.125	7.1651	8.3772	18.0001	143.62	63.6524	11.1808	143.62	18.1	17.12	14.6	102.94	135.99	144.64	153.64	247.58	203.27	16.6067	127.857	201.497	247.58
dre-miR-30c-3p	ENSDARG00000045639	elavl4	mRNA	30737	-0.605114	0.0284333	558.366	Brain	0.8334	243.723	Brain	0.9029				162.481	131.127	106.683	49.3313	62.1336	62.0113	62.4732	35.4126	54.3261	133.43	57.8254	50.7373	133.43	18.1	17.12	14.6	102.94	135.99	144.64	153.64	247.58	203.27	16.6067	127.857	201.497	247.58
dre-miR-92a-5p	ENSDARG00000045639	elavl4	mRNA	30737	-0.663823	0.0133562	558.366	Brain	0.8334	243.723	Brain	0.9029				875.083	1118.37	725.28	454.398	324.974	481.254	35.1814	39.2204	66.8691	906.243	420.208	47.0903	906.243	18.1	17.12	14.6	102.94	135.99	144.64	153.64	247.58	203.27	16.6067	127.857	201.497	247.58
dre-miR-92a-2-5p	ENSDARG00000045639	elavl4	mRNA	30737	-0.65782	0.01453	558.366	Brain	0.8334	243.723	Brain	0.9029				270.917	368.237	264.07	122.247	84.0226	112.384	12.9616	12.185	23.7015	301.075	106.218	16.2827	301.075	18.1	17.12	14.6	102.94	135.99	144.64	153.64	247.58	203.27	16.6067	127.857	201.497	247.58
dre-miR-92b-3p	ENSDARG00000045639	elavl4	mRNA	30737	-0.558639	0.0472053	558.366	Brain	0.8334	243.723	Brain	0.9029				17873.2	13977.6	10576.6	20923.6	8696.04	12278	3178.32	3773.68	3992.19	14142.5	13965.9	3648.07	14142.5	18.1	17.12	14.6	102.94	135.99	144.64	153.64	247.58	203.27	16.6067	127.857	201.497	247.58
dre-miR-130c-5p	ENSDARG00000045639	elavl4	mRNA	30737	-0.649951	0.0161841	558.366	Brain	0.8334	243.723	Brain	0.9029				774.59	1008.06	682.418	334.607	365.649	446.783	145.395	113.549	178.453	821.688	382.347	145.799	821.688	18.1	17.12	14.6	102.94	135.99	144.64	153.64	247.58	203.27	16.6067	127.857	201.497	247.58
dre-miR-200a-3p	ENSDARG00000045639	elavl4	mRNA	30737	-0.613908	0.0256188	558.366	Brain	0.8334	243.723	Brain	0.9029				13556.5	11613.3	10013.2	8688.69	5751.97	6075.68	8276.09	5737.75	5889.45	11727.7	6838.78	6634.43	11727.7	18.1	17.12	14.6	102.94	135.99	144.64	153.64	247.58	203.27	16.6067	127.857	201.497	247.58
dre-miR-200b-5p	ENSDARG00000045639	elavl4	mRNA	30737	-0.623178	0.0228802	558.366	Brain	0.8334	243.723	Brain	0.9029				144.869	178.576	107.9	47.6607	50.2412	44.5984	23.9105	16.9828	35.1043	143.782	47.5001	25.3325	143.782	18.1	17.12	14.6	102.94	135.99	144.64	153.64	247.58	203.27	16.6067	127.857	201.497	247.58
dre-miR-200b-3p	ENSDARG00000045639	elavl4	mRNA	30737	-0.582241	0.0368122	558.366	Brain	0.8334	243.723	Brain	0.9029				3123.4	6446.32	6027.78	4635.07	2863.83	3152.71	3170.03	2566.99	2338.47	5199.16	3550.54	2691.83	5199.16	18.1	17.12	14.6	102.94	135.99	144.64	153.64	247.58	203.27	16.6067	127.857	201.497	247.58
dre-miR-203b-5p	ENSDARG00000045639	elavl4	mRNA	30737	-0.636669	0.0192906	558.366	Brain	0.8334	243.723	Brain	0.9029				804.289	757.293	607.645	301.687	194.243	182.036	126.556	129.084	108.978	723.076	225.989	121.54	723.076	18.1	17.12	14.6	102.94	135.99	144.64	153.64	247.58	203.27	16.6067	127.857	201.497	247.58
dre-miR-206-3p	ENSDARG00000045639	elavl4	mRNA	30737	-0.554588	0.049181	558.366	Brain	0.8334	243.723	Brain	0.9029				48472	29107.9	36508.1	2216.47	5341.08	4938.16	7777.43	5062.4	7578.45	38029.3	4165.23	6806.09	38029.3	18.1	17.12	14.6	102.94	135.99	144.64	153.64	247.58	203.27	16.6067	127.857	201.497	247.58
dre-miR-301c-5p	ENSDARG00000045639	elavl4	mRNA	30737	-0.636499	0.0193329	558.366	Brain	0.8334	243.723	Brain	0.9029				482.09	772.028	411.993	321.636	286.539	284.736	96.286	84.8378	137.485	555.37	297.637	106.203	555.37	18.1	17.12	14.6	102.94	135.99	144.64	153.64	247.58	203.27	16.6067	127.857	201.497	247.58
dre-miR-454b	ENSDARG00000045639	elavl4	mRNA	30737	-0.594521	0.0321175	558.366	Brain	0.8334	243.723	Brain	0.9029				1262.9	1707.36	2041.98	1311.31	1251.98	1340.53	910.048	1043.72	869.054	1670.74	1301.27	940.94	1670.74	18.1	17.12	14.6	102.94	135.99	144.64	153.64	247.58	203.27	16.6067	127.857	201.497	247.58
dre-miR-430a-5p	ENSDARG00000045639	elavl4	mRNA	30737	-0.643836	0.0175637	558.366	Brain	0.8334	243.723	Brain	0.9029				795.828	1040.64	989.08	358.487	119.441	128.376	21.2538	33.661	36.0002	941.848	202.101	30.305	941.848	18.1	17.12	14.6	102.94	135.99	144.64	153.64	247.58	203.27	16.6067	127.857	201.497	247.58
dre-miR-30e-3p	ENSDARG00000010042	dnm1a	mRNA	100307098	-0.699513	0.00778332	160.861	Brain	0.9416	147.666	Brain	0.9327				1151.87	1071.32	934.86	904.57	944.845	937.898	748.149	588.686	788.909	1052.68	929.104	708.581	1052.68	2.62	1.99	2.86	9.59	13.96	14.02	67.1	69.79	64.15	2.49	12.5233	67.0133	69.79
dre-miR-15c	ENSDARG00000010042	dnm1a	mRNA	100307098	-0.78809	0.00137445	160.861	Brain	0.9416	147.666	Brain	0.9327				2190.3	1951.36	1679.34	2120.06	1498.27	1925.46	552.598	781.97	696.465	1940.33	1847.93	677.011	1940.33	2.62	1.99	2.86	9.59	13.96	14.02	67.1	69.79	64.15	2.49	12.5233	67.0133	69.79
dre-miR-210-5p	ENSDARG00000077228	ntrk3a	mRNA	568668	-0.668112	0.0125625	25.5545	Brain	0.8255	20.2367	Brain	0.8844				1045.68	668.072	784.368	895.529	407.445	397.21	214.792	216.435	301.033	832.707	566.728	244.087	832.707	2.26	2.11	2.04	8.97	11.02	13.06	31.21	29.4	24.78	2.13667	11.0167	28.4633	31.21
dre-miR-10c-3p	ENSDARG00000077228	ntrk3a	mRNA	568668	-0.587696	0.0346689	25.5545	Brain	0.8255	20.2367	Brain	0.8844				111.198	93.6815	97.8939	24.1743	29.3864	23.6318	8.7752	5.9402	6.5159	100.925	25.7308	7.0771	100.925	2.26	2.11	2.04	8.97	11.02	13.06	31.21	29.4	24.78	2.13667	11.0167	28.4633	31.21
dre-miR-15b-5p	ENSDARG00000077228	ntrk3a	mRNA	568668	-0.745603	0.00343597	25.5545	Brain	0.8255	20.2367	Brain	0.8844				292.5	280.504	253.253	334.706	212.34	228.855	86.8667	111.721	104.417	275.419	258.634	101.001	275.419	2.26	2.11	2.04	8.97	11.02	13.06	31.21	29.4	24.78	2.13667	11.0167	28.4633	31.21
dre-miR-18c	ENSDARG00000077228	ntrk3a	mRNA	568668	-0.610549	0.0266684	25.5545	Brain	0.8255	20.2367	Brain	0.8844				2578.46	2622.54	2666.53	4322.18	2342.89	2506.21	893.463	1100.76	1139.95	2622.51	3057.1	1044.72	3057.1	2.26	2.11	2.04	8.97	11.02	13.06	31.21	29.4	24.78	2.13667	11.0167	28.4633	31.21
dre-miR-130b	ENSDARG00000077228	ntrk3a	mRNA	568668	-0.630995	0.020745	25.5545	Brain	0.8255	20.2367	Brain	0.8844				134.681	131.127	125.477	160.474	87.9006	96.4817	78.5745	85.6756	85.1136	130.429	114.952	83.1212	130.429	2.26	2.11	2.04	8.97	11.02	13.06	31.21	29.4	24.78	2.13667	11.0167	28.4633	31.21
dre-miR-10a-3p	ENSDARG00000027740	adcyap1b	mRNA	335625	-0.558073	0.0474779	1014.48	Brain	0.8779	676.889	Brain	0.8928				366.402	219.807	328.161	15.1335	38.6073	33.049	15.6988	9.748	11.9729	304.79	28.9299	12.4732	304.79	6.68	7.26	6.29	28.61	41.64	36.59	78.47	61.1	61.63	6.74333	35.6133	67.0667	78.47
dre-miR-10b-3p	ENSDARG00000027740	adcyap1b	mRNA	335625	-0.565929	0.0437948	1014.48	Brain	0.8779	676.889	Brain	0.8928				256.585	129.64	168.745	22.8968	38.0041	34.4704	11.8345	12.4134	9.2037	184.99	31.7904	11.1505	184.99	6.68	7.26	6.29	28.61	41.64	36.59	78.47	61.1	61.63	6.74333	35.6133	67.0667	78.47
dre-miR-205-5p	ENSDARG00000027740	adcyap1b	mRNA	335625	-0.607813	0.0275463	1014.48	Brain	0.8779	676.889	Brain	0.8928				26678.6	20184.8	19550.4	13698.3	8498.09	8542.45	7836.2	7425.29	7632.61	22137.9	10246.3	7631.37	22137.9	6.68	7.26	6.29	28.61	41.64	36.59	78.47	61.1	61.63	6.74333	35.6133	67.0667	78.47
dre-miR-210-5p	ENSDARG00000027740	adcyap1b	mRNA	335625	-0.664152	0.013294	1014.48	Brain	0.8779	676.889	Brain	0.8928				1045.68	668.072	784.368	895.529	407.445	397.21	214.792	216.435	301.033	832.707	566.728	244.087	832.707	6.68	7.26	6.29	28.61	41.64	36.59	78.47	61.1	61.63	6.74333	35.6133	67.0667	78.47
dre-miR-221-3p	ENSDARG00000027740	adcyap1b	mRNA	335625	-0.647058	0.0168263	1014.48	Brain	0.8779	676.889	Brain	0.8928				3093.01	3216.94	4245.95	2885.19	1306.53	1512.52	1169.28	1056.67	985.037	3518.63	1901.41	1070.33	3518.63	6.68	7.26	6.29	28.61	41.64	36.59	78.47	61.1	61.63	6.74333	35.6133	67.0667	78.47
dre-miR-222a-3p	ENSDARG00000027740	adcyap1b	mRNA	335625	-0.598078	0.0308436	1014.48	Brain	0.8779	676.889	Brain	0.8928				16739.3	17559.8	16574.6	6559.09	4563.5	4739.6	4087.49	4012.05	3183.09	16957.9	5287.4	3760.88	16957.9	6.68	7.26	6.29	28.61	41.64	36.59	78.47	61.1	61.63	6.74333	35.6133	67.0667	78.47
dre-miR-430a-3p	ENSDARG00000027740	adcyap1b	mRNA	335625	-0.601515	0.0296482	1014.48	Brain	0.8779	676.889	Brain	0.8928				170576	197280	188900	38006.6	13637.6	18277.2	521.523	1901.92	1464.85	185585	23307.1	1296.1	185585	6.68	7.26	6.29	28.61	41.64	36.59	78.47	61.1	61.63	6.74333	35.6133	67.0667	78.47
dre-miR-430b-3p	ENSDARG00000027740	adcyap1b	mRNA	335625	-0.581619	0.0370626	1014.48	Brain	0.8779	676.889	Brain	0.8928				119435	145448	151831	17814.9	6294.28	8101.09	130.099	604.527	418.726	138904	10736.7	384.451	138904	6.68	7.26	6.29	28.61	41.64	36.59	78.47	61.1	61.63	6.74333	35.6133	67.0667	78.47
dre-miR-430c-3p	ENSDARG00000027740	adcyap1b	mRNA	335625	-0.576159	0.0393134	1014.48	Brain	0.8779	676.889	Brain	0.8928				11020.4	9607.83	8566.12	1026.23	419.682	505.152	14.0887	73.8714	41.7016	9731.45	650.354	43.2206	9731.45	6.68	7.26	6.29	28.61	41.64	36.59	78.47	61.1	61.63	6.74333	35.6133	67.0667	78.47
dre-miR-15b-3p	ENSDARG00000027740	adcyap1b	mRNA	335625	-0.607521	0.0276414	1014.48	Brain	0.8779	676.889	Brain	0.8928				213.936	344.445	216.881	257.368	266.632	308.546	39.9313	51.71	87.557	258.421	277.515	59.7328	277.515	6.68	7.26	6.29	28.61	41.64	36.59	78.47	61.1	61.63	6.74333	35.6133	67.0667	78.47
dre-miR-17a-5p	ENSDARG00000027740	adcyap1b	mRNA	335625	-0.718099	0.00570079	1014.48	Brain	0.8779	676.889	Brain	0.8928				1594.25	1809.96	1799.95	1885.69	911.15	1215.44	317.196	524.867	474.763	1734.72	1337.43	438.942	1734.72	6.68	7.26	6.29	28.61	41.64	36.59	78.47	61.1	61.63	6.74333	35.6133	67.0667	78.47
dre-miR-20b-5p	ENSDARG00000027740	adcyap1b	mRNA	335625	-0.627737	0.0216162	1014.48	Brain	0.8779	676.889	Brain	0.8928				563.072	710.925	715.816	1027.51	480.609	601.456	108.04	202.347	188.553	663.271	703.19	166.313	703.19	6.68	7.26	6.29	28.61	41.64	36.59	78.47	61.1	61.63	6.74333	35.6133	67.0667	78.47
dre-miR-18a	ENSDARG00000027740	adcyap1b	mRNA	335625	-0.586514	0.0351256	1014.48	Brain	0.8779	676.889	Brain	0.8928				180.093	195.88	187.405	240.367	172.785	211.62	80.2652	100.754	113.376	187.792	208.257	98.132	208.257	6.68	7.26	6.29	28.61	41.64	36.59	78.47	61.1	61.63	6.74333	35.6133	67.0667	78.47
dre-miR-18b-5p	ENSDARG00000027740	adcyap1b	mRNA	335625	-0.604326	0.0286961	1014.48	Brain	0.8779	676.889	Brain	0.8928				82.7081	121.935	101.545	110.455	98.7589	117.981	37.4356	48.7399	62.0637	102.062	109.065	49.4131	109.065	6.68	7.26	6.29	28.61	41.64	36.59	78.47	61.1	61.63	6.74333	35.6133	67.0667	78.47
dre-miR-20a-3p	ENSDARG00000027740	adcyap1b	mRNA	335625	-0.703196	0.00733064	1014.48	Brain	0.8779	676.889	Brain	0.8928				281.795	275.908	210.932	187.4	117.976	139.659	39.1263	50.263	54.7333	256.211	148.345	48.0409	256.211	6.68	7.26	6.29	28.61	41.64	36.59	78.47	61.1	61.63	6.74333	35.6133	67.0667	78.47
dre-miR-21	ENSDARG00000027740	adcyap1b	mRNA	335625	-0.705855	0.00701661	1014.48	Brain	0.8779	676.889	Brain	0.8928				13590.2	14982.4	16782.5	15937.9	13036.7	13956.5	5904.76	6265.59	6982.16	15118.4	14310.4	6384.17	15118.4	6.68	7.26	6.29	28.61	41.64	36.59	78.47	61.1	61.63	6.74333	35.6133	67.0667	78.47
dre-miR-25-5p	ENSDARG00000027740	adcyap1b	mRNA	335625	-0.673869	0.0115535	1014.48	Brain	0.8779	676.889	Brain	0.8928				174.395	151.405	105.06	83.3325	50.4997	57.125	7.1651	8.3772	18.0001	143.62	63.6524	11.1808	143.62	6.68	7.26	6.29	28.61	41.64	36.59	78.47	61.1	61.63	6.74333	35.6133	67.0667	78.47
dre-miR-26a-3p	ENSDARG00000027740	adcyap1b	mRNA	335625	-0.649737	0.0162308	1014.48	Brain	0.8779	676.889	Brain	0.8928				360.359	388.515	260.014	198.013	165.546	146.144	86.8667	49.1968	106.86	336.296	169.901	80.9746	336.296	6.68	7.26	6.29	28.61	41.64	36.59	78.47	61.1	61.63	6.74333	35.6133	67.0667	78.47
dre-miR-92a-3p	ENSDARG00000027740	adcyap1b	mRNA	335625	-0.708451	0.00671995	1014.48	Brain	0.8779	676.889	Brain	0.8928				34336.8	31372	27807.4	34855.7	16122	20439.1	5672.58	7016.94	7024.11	31172.1	23805.6	6571.21	31172.1	6.68	7.26	6.29	28.61	41.64	36.59	78.47	61.1	61.63	6.74333	35.6133	67.0667	78.47
dre-miR-92a-2-5p	ENSDARG00000027740	adcyap1b	mRNA	335625	-0.656858	0.014725	1014.48	Brain	0.8779	676.889	Brain	0.8928				270.917	368.237	264.07	122.247	84.0226	112.384	12.9616	12.185	23.7015	301.075	106.218	16.2827	301.075	6.68	7.26	6.29	28.61	41.64	36.59	78.47	61.1	61.63	6.74333	35.6133	67.0667	78.47
dre-miR-93	ENSDARG00000027740	adcyap1b	mRNA	335625	-0.685999	0.00962937	1014.48	Brain	0.8779	676.889	Brain	0.8928				957.964	1110.8	1133.89	1362.8	698.379	960.286	323.878	453.205	380.527	1067.55	1007.16	385.87	1067.55	6.68	7.26	6.29	28.61	41.64	36.59	78.47	61.1	61.63	6.74333	35.6133	67.0667	78.47
dre-miR-130b	ENSDARG00000027740	adcyap1b	mRNA	335625	-0.630487	0.0208792	1014.48	Brain	0.8779	676.889	Brain	0.8928				134.681	131.127	125.477	160.474	87.9006	96.4817	78.5745	85.6756	85.1136	130.429	114.952	83.1212	130.429	6.68	7.26	6.29	28.61	41.64	36.59	78.47	61.1	61.63	6.74333	35.6133	67.0667	78.47
dre-miR-130c-3p	ENSDARG00000027740	adcyap1b	mRNA	335625	-0.673128	0.0116798	1014.48	Brain	0.8779	676.889	Brain	0.8928				221.016	232.649	214.988	235.257	141.503	168.799	134.768	137.995	132.679	222.884	181.853	135.148	222.884	6.68	7.26	6.29	28.61	41.64	36.59	78.47	61.1	61.63	6.74333	35.6133	67.0667	78.47
dre-miR-133a-2-5p	ENSDARG00000027740	adcyap1b	mRNA	335625	-0.56322	0.045041	1014.48	Brain	0.8779	676.889	Brain	0.8928				179.575	148.836	189.162	43.042	46.2771	39.179	37.9992	30.0816	43.5749	172.524	42.8327	37.2186	172.524	6.68	7.26	6.29	28.61	41.64	36.59	78.47	61.1	61.63	6.74333	35.6133	67.0667	78.47
dre-miR-144-5p	ENSDARG00000027740	adcyap1b	mRNA	335625	-0.594954	0.0319603	1014.48	Brain	0.8779	676.889	Brain	0.8928				437.024	238.327	350.065	542.939	201.827	160.803	86.5447	106.923	103.195	341.805	301.856	98.8876	341.805	6.68	7.26	6.29	28.61	41.64	36.59	78.47	61.1	61.63	6.74333	35.6133	67.0667	78.47
dre-miR-193b-5p	ENSDARG00000027740	adcyap1b	mRNA	335625	-0.640923	0.018251	1014.48	Brain	0.8779	676.889	Brain	0.8928				232.93	176.684	128.858	73.0142	71.096	80.9345	17.5505	22.6945	32.4165	179.49	75.0149	24.2205	179.49	6.68	7.26	6.29	28.61	41.64	36.59	78.47	61.1	61.63	6.74333	35.6133	67.0667	78.47
dre-miR-200a-5p	ENSDARG00000027740	adcyap1b	mRNA	335625	-0.638852	0.0187518	1014.48	Brain	0.8779	676.889	Brain	0.8928				629.376	750.128	478.382	310.925	305.67	308.724	136.217	101.364	249.965	619.295	308.439	162.515	619.295	6.68	7.26	6.29	28.61	41.64	36.59	78.47	61.1	61.63	6.74333	35.6133	67.0667	78.47
dre-miR-200b-5p	ENSDARG00000027740	adcyap1b	mRNA	335625	-0.599001	0.0305192	1014.48	Brain	0.8779	676.889	Brain	0.8928				144.869	178.576	107.9	47.6607	50.2412	44.5984	23.9105	16.9828	35.1043	143.782	47.5001	25.3325	143.782	6.68	7.26	6.29	28.61	41.64	36.59	78.47	61.1	61.63	6.74333	35.6133	67.0667	78.47
dre-miR-219-3p	ENSDARG00000027740	adcyap1b	mRNA	335625	-0.711989	0.00633119	1014.48	Brain	0.8779	676.889	Brain	0.8928				187.69	167.491	151.708	190.053	77.1284	105.01	11.0294	25.36	21.6653	168.963	124.064	19.3516	168.963	6.68	7.26	6.29	28.61	41.64	36.59	78.47	61.1	61.63	6.74333	35.6133	67.0667	78.47
dre-miR-301b-5p	ENSDARG00000027740	adcyap1b	mRNA	335625	-0.647795	0.0166609	1014.48	Brain	0.8779	676.889	Brain	0.8928				785.814	1432.39	889.969	595.906	511.633	511.015	170.352	156.044	230.173	1036.06	539.518	185.523	1036.06	6.68	7.26	6.29	28.61	41.64	36.59	78.47	61.1	61.63	6.74333	35.6133	67.0667	78.47
dre-miR-301c-5p	ENSDARG00000027740	adcyap1b	mRNA	335625	-0.645261	0.0172347	1014.48	Brain	0.8779	676.889	Brain	0.8928				482.09	772.028	411.993	321.636	286.539	284.736	96.286	84.8378	137.485	555.37	297.637	106.203	555.37	6.68	7.26	6.29	28.61	41.64	36.59	78.47	61.1	61.63	6.74333	35.6133	67.0667	78.47
dre-miR-430a-5p	ENSDARG00000027740	adcyap1b	mRNA	335625	-0.625158	0.0223247	1014.48	Brain	0.8779	676.889	Brain	0.8928				795.828	1040.64	989.08	358.487	119.441	128.376	21.2538	33.661	36.0002	941.848	202.101	30.305	941.848	6.68	7.26	6.29	28.61	41.64	36.59	78.47	61.1	61.63	6.74333	35.6133	67.0667	78.47
dre-miR-430a-4-5p	ENSDARG00000027740	adcyap1b	mRNA	335625	-0.628083	0.0215224	1014.48	Brain	0.8779	676.889	Brain	0.8928				2019.18	1781.98	1714.63	631.872	265.167	285.447	39.2873	54.68	73.4665	1838.6	394.162	55.8113	1838.6	6.68	7.26	6.29	28.61	41.64	36.59	78.47	61.1	61.63	6.74333	35.6133	67.0667	78.47
dre-miR-430a-11-5p	ENSDARG00000027740	adcyap1b	mRNA	335625	-0.628083	0.0215224	1014.48	Brain	0.8779	676.889	Brain	0.8928				2019.18	1781.98	1714.63	631.872	265.167	285.447	39.2873	54.68	73.4665	1838.6	394.162	55.8113	1838.6	6.68	7.26	6.29	28.61	41.64	36.59	78.47	61.1	61.63	6.74333	35.6133	67.0667	78.47
dre-miR-430a-12-5p	ENSDARG00000027740	adcyap1b	mRNA	335625	-0.628083	0.0215224	1014.48	Brain	0.8779	676.889	Brain	0.8928				2019.18	1781.98	1714.63	631.872	265.167	285.447	39.2873	54.68	73.4665	1838.6	394.162	55.8113	1838.6	6.68	7.26	6.29	28.61	41.64	36.59	78.47	61.1	61.63	6.74333	35.6133	67.0667	78.47
dre-miR-430a-13-5p	ENSDARG00000027740	adcyap1b	mRNA	335625	-0.628083	0.0215224	1014.48	Brain	0.8779	676.889	Brain	0.8928				2019.18	1781.98	1714.63	631.872	265.167	285.447	39.2873	54.68	73.4665	1838.6	394.162	55.8113	1838.6	6.68	7.26	6.29	28.61	41.64	36.59	78.47	61.1	61.63	6.74333	35.6133	67.0667	78.47
dre-miR-430a-14-5p	ENSDARG00000027740	adcyap1b	mRNA	335625	-0.628083	0.0215224	1014.48	Brain	0.8779	676.889	Brain	0.8928				2019.18	1781.98	1714.63	631.872	265.167	285.447	39.2873	54.68	73.4665	1838.6	394.162	55.8113	1838.6	6.68	7.26	6.29	28.61	41.64	36.59	78.47	61.1	61.63	6.74333	35.6133	67.0667	78.47
dre-miR-430a-15-5p	ENSDARG00000027740	adcyap1b	mRNA	335625	-0.628083	0.0215224	1014.48	Brain	0.8779	676.889	Brain	0.8928				2019.18	1781.98	1714.63	631.872	265.167	285.447	39.2873	54.68	73.4665	1838.6	394.162	55.8113	1838.6	6.68	7.26	6.29	28.61	41.64	36.59	78.47	61.1	61.63	6.74333	35.6133	67.0667	78.47
dre-miR-430a-16-5p	ENSDARG00000027740	adcyap1b	mRNA	335625	-0.628083	0.0215224	1014.48	Brain	0.8779	676.889	Brain	0.8928				2019.18	1781.98	1714.63	631.872	265.167	285.447	39.2873	54.68	73.4665	1838.6	394.162	55.8113	1838.6	6.68	7.26	6.29	28.61	41.64	36.59	78.47	61.1	61.63	6.74333	35.6133	67.0667	78.47
dre-miR-430a-17-5p	ENSDARG00000027740	adcyap1b	mRNA	335625	-0.628083	0.0215224	1014.48	Brain	0.8779	676.889	Brain	0.8928				2019.18	1781.98	1714.63	631.872	265.167	285.447	39.2873	54.68	73.4665	1838.6	394.162	55.8113	1838.6	6.68	7.26	6.29	28.61	41.64	36.59	78.47	61.1	61.63	6.74333	35.6133	67.0667	78.47
dre-miR-430i-5p	ENSDARG00000027740	adcyap1b	mRNA	335625	-0.628083	0.0215224	1014.48	Brain	0.8779	676.889	Brain	0.8928				2019.18	1781.98	1714.63	631.872	265.167	285.447	39.2873	54.68	73.4665	1838.6	394.162	55.8113	1838.6	6.68	7.26	6.29	28.61	41.64	36.59	78.47	61.1	61.63	6.74333	35.6133	67.0667	78.47
dre-miR-21	ENSDARG00000058969	cntnap2a	mRNA	559157	-0.795957	0.00113457	51.0592	Brain	0.8328	66.4902	Brain	0.9058				13590.2	14982.4	16782.5	15937.9	13036.7	13956.5	5904.76	6265.59	6982.16	15118.4	14310.4	6384.17	15118.4	0.38	0.62	0.68	3.03	5.24	4.75	19.99	21.69	20.24	0.56	4.34	20.64	21.69
dre-miR-20b-5p	ENSDARG00000078187	slc12a5b	mRNA	797331	-0.714369	0.00607965	103.084	Brain	0.9763	86.2003	Brain	0.9848				563.072	710.925	715.816	1027.51	480.609	601.456	108.04	202.347	188.553	663.271	703.19	166.313	703.19	0.71	0.49	0.7	2.89	4.09	3.91	36.6	43.33	40.08	0.633333	3.63	40.0033	43.33
dre-miR-20a-5p	ENSDARG00000078187	slc12a5b	mRNA	797331	-0.689573	0.00911182	103.084	Brain	0.9763	86.2003	Brain	0.9848				5105.98	6064.15	5632.01	5746.01	3153.99	3847.99	1106	1889.66	1534	5600.71	4249.33	1509.89	5600.71	0.71	0.49	0.7	2.89	4.09	3.91	36.6	43.33	40.08	0.633333	3.63	40.0033	43.33
dre-miR-93	ENSDARG00000078187	slc12a5b	mRNA	797331	-0.729437	0.00465971	103.084	Brain	0.9763	86.2003	Brain	0.9848				957.964	1110.8	1133.89	1362.8	698.379	960.286	323.878	453.205	380.527	1067.55	1007.16	385.87	1067.55	0.71	0.49	0.7	2.89	4.09	3.91	36.6	43.33	40.08	0.633333	3.63	40.0033	43.33
dre-miR-222a-5p	ENSDARG00000062531	mapk8ip3	mRNA	100318355	-0.617692	0.0244733	138.431	Brain	0.7641	148.744	Brain	0.8305				1246.67	1756.56	1254.64	633.543	587.813	559.967	345.535	308.813	351.043	1419.29	593.775	335.13	1419.29	3.64	3.95	3.92	11.57	18.05	16.85	34.65	38.5	34.44	3.83667	15.49	35.8633	38.5
dre-miR-25-5p	ENSDARG00000062531	mapk8ip3	mRNA	100318355	-0.685268	0.0097379	138.431	Brain	0.7641	148.744	Brain	0.8305				174.395	151.405	105.06	83.3325	50.4997	57.125	7.1651	8.3772	18.0001	143.62	63.6524	11.1808	143.62	3.64	3.95	3.92	11.57	18.05	16.85	34.65	38.5	34.44	3.83667	15.49	35.8633	38.5
dre-miR-130c-5p	ENSDARG00000062531	mapk8ip3	mRNA	100318355	-0.65796	0.0145017	138.431	Brain	0.7641	148.744	Brain	0.8305				774.59	1008.06	682.418	334.607	365.649	446.783	145.395	113.549	178.453	821.688	382.347	145.799	821.688	3.64	3.95	3.92	11.57	18.05	16.85	34.65	38.5	34.44	3.83667	15.49	35.8633	38.5
dre-miR-219-3p	ENSDARG00000062531	mapk8ip3	mRNA	100318355	-0.750926	0.0030932	138.431	Brain	0.7641	148.744	Brain	0.8305				187.69	167.491	151.708	190.053	77.1284	105.01	11.0294	25.36	21.6653	168.963	124.064	19.3516	168.963	3.64	3.95	3.92	11.57	18.05	16.85	34.65	38.5	34.44	3.83667	15.49	35.8633	38.5
dre-miR-15b-3p	ENSDARG00000039626	nrgna	mRNA	567608	-0.749084	0.00320865	506.248	Brain	0.8128	442.574	Brain	0.7625				213.936	344.445	216.881	257.368	266.632	308.546	39.9313	51.71	87.557	258.421	277.515	59.7328	277.515	0.06	0.06	0	1.78	3.06	3.41	43.05	38.09	34.94	0.04	2.75	38.6933	43.05
dre-miR-17a-3p	ENSDARG00000039626	nrgna	mRNA	567608	-0.578988	0.0381349	506.248	Brain	0.8128	442.574	Brain	0.7625				578.784	577.23	423.08	283.606	211.823	257.285	35.8255	50.4915	65.1587	526.365	250.904	50.4919	526.365	0.06	0.06	0	1.78	3.06	3.41	43.05	38.09	34.94	0.04	2.75	38.6933	43.05
dre-miR-18c	ENSDARG00000039626	nrgna	mRNA	567608	-0.671237	0.0120069	506.248	Brain	0.8128	442.574	Brain	0.7625				2578.46	2622.54	2666.53	4322.18	2342.89	2506.21	893.463	1100.76	1139.95	2622.51	3057.1	1044.72	3057.1	0.06	0.06	0	1.78	3.06	3.41	43.05	38.09	34.94	0.04	2.75	38.6933	43.05
dre-miR-92a-5p	ENSDARG00000039626	nrgna	mRNA	567608	-0.580126	0.0376686	506.248	Brain	0.8128	442.574	Brain	0.7625				875.083	1118.37	725.28	454.398	324.974	481.254	35.1814	39.2204	66.8691	906.243	420.208	47.0903	906.243	0.06	0.06	0	1.78	3.06	3.41	43.05	38.09	34.94	0.04	2.75	38.6933	43.05
dre-miR-93	ENSDARG00000039626	nrgna	mRNA	567608	-0.730199	0.00459536	506.248	Brain	0.8128	442.574	Brain	0.7625				957.964	1110.8	1133.89	1362.8	698.379	960.286	323.878	453.205	380.527	1067.55	1007.16	385.87	1067.55	0.06	0.06	0	1.78	3.06	3.41	43.05	38.09	34.94	0.04	2.75	38.6933	43.05
dre-miR-221-3p	ENSDARG00000020794	neurod6b	mRNA	114415	-0.727295	0.00484418	38.6273	Brain	0.9564	58.1494	Brain	0.9575	ENSDARG00000020794	bHLH	yes	3093.01	3216.94	4245.95	2885.19	1306.53	1512.52	1169.28	1056.67	985.037	3518.63	1901.41	1070.33	3518.63	3.44	4.1	2.65	12.68	33.75	22.47	21.28	30.64	33.07	3.39667	22.9667	28.33	33.75
dre-miR-222a-5p	ENSDARG00000020794	neurod6b	mRNA	114415	-0.656078	0.0148847	38.6273	Brain	0.9564	58.1494	Brain	0.9575	ENSDARG00000020794	bHLH	yes	1246.67	1756.56	1254.64	633.543	587.813	559.967	345.535	308.813	351.043	1419.29	593.775	335.13	1419.29	3.44	4.1	2.65	12.68	33.75	22.47	21.28	30.64	33.07	3.39667	22.9667	28.33	33.75
dre-miR-21	ENSDARG00000020794	neurod6b	mRNA	114415	-0.556866	0.0480631	38.6273	Brain	0.9564	58.1494	Brain	0.9575	ENSDARG00000020794	bHLH	yes	13590.2	14982.4	16782.5	15937.9	13036.7	13956.5	5904.76	6265.59	6982.16	15118.4	14310.4	6384.17	15118.4	3.44	4.1	2.65	12.68	33.75	22.47	21.28	30.64	33.07	3.39667	22.9667	28.33	33.75
dre-miR-200a-5p	ENSDARG00000020794	neurod6b	mRNA	114415	-0.623615	0.0227569	38.6273	Brain	0.9564	58.1494	Brain	0.9575	ENSDARG00000020794	bHLH	yes	629.376	750.128	478.382	310.925	305.67	308.724	136.217	101.364	249.965	619.295	308.439	162.515	619.295	3.44	4.1	2.65	12.68	33.75	22.47	21.28	30.64	33.07	3.39667	22.9667	28.33	33.75
dre-miR-430a-5p	ENSDARG00000020794	neurod6b	mRNA	114415	-0.696045	0.00822883	38.6273	Brain	0.9564	58.1494	Brain	0.9575	ENSDARG00000020794	bHLH	yes	795.828	1040.64	989.08	358.487	119.441	128.376	21.2538	33.661	36.0002	941.848	202.101	30.305	941.848	3.44	4.1	2.65	12.68	33.75	22.47	21.28	30.64	33.07	3.39667	22.9667	28.33	33.75
dre-miR-210-5p	ENSDARG00000025034	syngr3b	mRNA	570094	-0.595749	0.0316735	172.148	Brain	0.7295	74.1434	Brain	0.8863				1045.68	668.072	784.368	895.529	407.445	397.21	214.792	216.435	301.033	832.707	566.728	244.087	832.707	1.26	1.29	1.47	4.31	4.42	4.74	20.12	15.98	15.92	1.34	4.49	17.34	20.12
dre-miR-16a	ENSDARG00000025034	syngr3b	mRNA	570094	-0.711255	0.00641041	172.148	Brain	0.7295	74.1434	Brain	0.8863				284.039	329.44	318.155	398.089	268.441	284.559	145.476	165.411	153.938	310.545	317.03	154.941	317.03	1.26	1.29	1.47	4.31	4.42	4.74	20.12	15.98	15.92	1.34	4.49	17.34	20.12
dre-miR-17a-3p	ENSDARG00000025034	syngr3b	mRNA	570094	-0.606676	0.0279173	172.148	Brain	0.7295	74.1434	Brain	0.8863				578.784	577.23	423.08	283.606	211.823	257.285	35.8255	50.4915	65.1587	526.365	250.904	50.4919	526.365	1.26	1.29	1.47	4.31	4.42	4.74	20.12	15.98	15.92	1.34	4.49	17.34	20.12
dre-miR-18a	ENSDARG00000025034	syngr3b	mRNA	570094	-0.68014	0.0105256	172.148	Brain	0.7295	74.1434	Brain	0.8863				180.093	195.88	187.405	240.367	172.785	211.62	80.2652	100.754	113.376	187.792	208.257	98.132	208.257	1.26	1.29	1.47	4.31	4.42	4.74	20.12	15.98	15.92	1.34	4.49	17.34	20.12
dre-miR-20a-5p	ENSDARG00000025034	syngr3b	mRNA	570094	-0.690915	0.0089231	172.148	Brain	0.7295	74.1434	Brain	0.8863				5105.98	6064.15	5632.01	5746.01	3153.99	3847.99	1106	1889.66	1534	5600.71	4249.33	1509.89	5600.71	1.26	1.29	1.47	4.31	4.42	4.74	20.12	15.98	15.92	1.34	4.49	17.34	20.12
dre-miR-20a-3p	ENSDARG00000025034	syngr3b	mRNA	570094	-0.631375	0.020645	172.148	Brain	0.7295	74.1434	Brain	0.8863				281.795	275.908	210.932	187.4	117.976	139.659	39.1263	50.263	54.7333	256.211	148.345	48.0409	256.211	1.26	1.29	1.47	4.31	4.42	4.74	20.12	15.98	15.92	1.34	4.49	17.34	20.12
dre-miR-21	ENSDARG00000025034	syngr3b	mRNA	570094	-0.751874	0.00303505	172.148	Brain	0.7295	74.1434	Brain	0.8863				13590.2	14982.4	16782.5	15937.9	13036.7	13956.5	5904.76	6265.59	6982.16	15118.4	14310.4	6384.17	15118.4	1.26	1.29	1.47	4.31	4.42	4.74	20.12	15.98	15.92	1.34	4.49	17.34	20.12
dre-miR-92a-3p	ENSDARG00000025034	syngr3b	mRNA	570094	-0.682691	0.010128	172.148	Brain	0.7295	74.1434	Brain	0.8863				34336.8	31372	27807.4	34855.7	16122	20439.1	5672.58	7016.94	7024.11	31172.1	23805.6	6571.21	31172.1	1.26	1.29	1.47	4.31	4.42	4.74	20.12	15.98	15.92	1.34	4.49	17.34	20.12
dre-miR-92b-3p	ENSDARG00000025034	syngr3b	mRNA	570094	-0.670267	0.0121773	172.148	Brain	0.7295	74.1434	Brain	0.8863				17873.2	13977.6	10576.6	20923.6	8696.04	12278	3178.32	3773.68	3992.19	14142.5	13965.9	3648.07	14142.5	1.26	1.29	1.47	4.31	4.42	4.74	20.12	15.98	15.92	1.34	4.49	17.34	20.12
dre-miR-93	ENSDARG00000025034	syngr3b	mRNA	570094	-0.705758	0.00702786	172.148	Brain	0.7295	74.1434	Brain	0.8863				957.964	1110.8	1133.89	1362.8	698.379	960.286	323.878	453.205	380.527	1067.55	1007.16	385.87	1067.55	1.26	1.29	1.47	4.31	4.42	4.74	20.12	15.98	15.92	1.34	4.49	17.34	20.12
dre-miR-130c-5p	ENSDARG00000025034	syngr3b	mRNA	570094	-0.559044	0.0470112	172.148	Brain	0.7295	74.1434	Brain	0.8863				774.59	1008.06	682.418	334.607	365.649	446.783	145.395	113.549	178.453	821.688	382.347	145.799	821.688	1.26	1.29	1.47	4.31	4.42	4.74	20.12	15.98	15.92	1.34	4.49	17.34	20.12
dre-miR-457b-5p	ENSDARG00000025034	syngr3b	mRNA	570094	-0.649709	0.016237	172.148	Brain	0.7295	74.1434	Brain	0.8863				115.17	101.522	108.17	148.092	78.5073	84.6658	51.3633	59.6302	57.3397	108.287	103.755	56.1111	108.287	1.26	1.29	1.47	4.31	4.42	4.74	20.12	15.98	15.92	1.34	4.49	17.34	20.12
dre-miR-126b-3p	ENSDARG00000025034	syngr3b	mRNA	570094	-0.565934	0.0437925	172.148	Brain	0.7295	74.1434	Brain	0.8863				981.274	618.055	627.927	613.496	345.484	360.962	226.385	187.115	204.68	742.419	439.981	206.06	742.419	1.26	1.29	1.47	4.31	4.42	4.74	20.12	15.98	15.92	1.34	4.49	17.34	20.12
dre-miR-205-5p	ENSDARG00000036008	caly	mRNA	100307104	-0.666716	0.0128167	95.8665	Brain	0.7574	96.5719	Brain	0.8039				26678.6	20184.8	19550.4	13698.3	8498.09	8542.45	7836.2	7425.29	7632.61	22137.9	10246.3	7631.37	22137.9	3.03	3.38	3.19	7.6	13.3	12.67	17.9	17.84	20.52	3.2	11.19	18.7533	20.52
dre-miR-222a-5p	ENSDARG00000036008	caly	mRNA	100307104	-0.66182	0.0137397	95.8665	Brain	0.7574	96.5719	Brain	0.8039				1246.67	1756.56	1254.64	633.543	587.813	559.967	345.535	308.813	351.043	1419.29	593.775	335.13	1419.29	3.03	3.38	3.19	7.6	13.3	12.67	17.9	17.84	20.52	3.2	11.19	18.7533	20.52
dre-miR-10c-3p	ENSDARG00000036008	caly	mRNA	100307104	-0.662852	0.013541	95.8665	Brain	0.7574	96.5719	Brain	0.8039				111.198	93.6815	97.8939	24.1743	29.3864	23.6318	8.7752	5.9402	6.5159	100.925	25.7308	7.0771	100.925	3.03	3.38	3.19	7.6	13.3	12.67	17.9	17.84	20.52	3.2	11.19	18.7533	20.52
dre-miR-20b-5p	ENSDARG00000036008	caly	mRNA	100307104	-0.651502	0.0158474	95.8665	Brain	0.7574	96.5719	Brain	0.8039				563.072	710.925	715.816	1027.51	480.609	601.456	108.04	202.347	188.553	663.271	703.19	166.313	703.19	3.03	3.38	3.19	7.6	13.3	12.67	17.9	17.84	20.52	3.2	11.19	18.7533	20.52
dre-miR-18b-5p	ENSDARG00000036008	caly	mRNA	100307104	-0.568745	0.0425262	95.8665	Brain	0.7574	96.5719	Brain	0.8039				82.7081	121.935	101.545	110.455	98.7589	117.981	37.4356	48.7399	62.0637	102.062	109.065	49.4131	109.065	3.03	3.38	3.19	7.6	13.3	12.67	17.9	17.84	20.52	3.2	11.19	18.7533	20.52
dre-miR-20a-5p	ENSDARG00000036008	caly	mRNA	100307104	-0.754271	0.00289181	95.8665	Brain	0.7574	96.5719	Brain	0.8039				5105.98	6064.15	5632.01	5746.01	3153.99	3847.99	1106	1889.66	1534	5600.71	4249.33	1509.89	5600.71	3.03	3.38	3.19	7.6	13.3	12.67	17.9	17.84	20.52	3.2	11.19	18.7533	20.52
dre-miR-25-5p	ENSDARG00000036008	caly	mRNA	100307104	-0.711365	0.00639849	95.8665	Brain	0.7574	96.5719	Brain	0.8039				174.395	151.405	105.06	83.3325	50.4997	57.125	7.1651	8.3772	18.0001	143.62	63.6524	11.1808	143.62	3.03	3.38	3.19	7.6	13.3	12.67	17.9	17.84	20.52	3.2	11.19	18.7533	20.52
dre-miR-30c-3p	ENSDARG00000036008	caly	mRNA	100307104	-0.584225	0.0360219	95.8665	Brain	0.7574	96.5719	Brain	0.8039				162.481	131.127	106.683	49.3313	62.1336	62.0113	62.4732	35.4126	54.3261	133.43	57.8254	50.7373	133.43	3.03	3.38	3.19	7.6	13.3	12.67	17.9	17.84	20.52	3.2	11.19	18.7533	20.52
dre-miR-363-3p	ENSDARG00000036008	caly	mRNA	100307104	-0.687107	0.00946653	95.8665	Brain	0.7574	96.5719	Brain	0.8039				21778.8	23076.2	20030.1	28781.3	18006.9	19756.3	4732.18	7708.14	6924.82	21628.4	22181.5	6455.05	22181.5	3.03	3.38	3.19	7.6	13.3	12.67	17.9	17.84	20.52	3.2	11.19	18.7533	20.52
dre-miR-210-5p	ENSDARG00000101054	syn2b	mRNA	641578	-0.650963	0.0159637	146.984	Brain	0.9161	105.171	Brain	0.9798				1045.68	668.072	784.368	895.529	407.445	397.21	214.792	216.435	301.033	832.707	566.728	244.087	832.707	0.98	0.99	1.01	5.46	8.77	6.86	32.23	33.38	32.18	0.993333	7.03	32.5967	33.38
dre-miR-17a-5p	ENSDARG00000101054	syn2b	mRNA	641578	-0.74345	0.00358267	146.984	Brain	0.9161	105.171	Brain	0.9798				1594.25	1809.96	1799.95	1885.69	911.15	1215.44	317.196	524.867	474.763	1734.72	1337.43	438.942	1734.72	0.98	0.99	1.01	5.46	8.77	6.86	32.23	33.38	32.18	0.993333	7.03	32.5967	33.38
dre-miR-20b-5p	ENSDARG00000101054	syn2b	mRNA	641578	-0.731837	0.00445951	146.984	Brain	0.9161	105.171	Brain	0.9798				563.072	710.925	715.816	1027.51	480.609	601.456	108.04	202.347	188.553	663.271	703.19	166.313	703.19	0.98	0.99	1.01	5.46	8.77	6.86	32.23	33.38	32.18	0.993333	7.03	32.5967	33.38
dre-miR-20a-5p	ENSDARG00000101054	syn2b	mRNA	641578	-0.743436	0.00358361	146.984	Brain	0.9161	105.171	Brain	0.9798				5105.98	6064.15	5632.01	5746.01	3153.99	3847.99	1106	1889.66	1534	5600.71	4249.33	1509.89	5600.71	0.98	0.99	1.01	5.46	8.77	6.86	32.23	33.38	32.18	0.993333	7.03	32.5967	33.38
dre-miR-30d	ENSDARG00000101054	syn2b	mRNA	641578	-0.681737	0.0102753	146.984	Brain	0.9161	105.171	Brain	0.9798				4330.18	4530.78	4091.53	4473.42	3967.07	4159.64	4061.72	3573.17	3419.45	4317.5	4200.05	3684.78	4317.5	0.98	0.99	1.01	5.46	8.77	6.86	32.23	33.38	32.18	0.993333	7.03	32.5967	33.38
dre-miR-30e-3p	ENSDARG00000101054	syn2b	mRNA	641578	-0.706597	0.00693076	146.984	Brain	0.9161	105.171	Brain	0.9798				1151.87	1071.32	934.86	904.57	944.845	937.898	748.149	588.686	788.909	1052.68	929.104	708.581	1052.68	0.98	0.99	1.01	5.46	8.77	6.86	32.23	33.38	32.18	0.993333	7.03	32.5967	33.38
dre-miR-92a-3p	ENSDARG00000101054	syn2b	mRNA	641578	-0.742314	0.00366201	146.984	Brain	0.9161	105.171	Brain	0.9798				34336.8	31372	27807.4	34855.7	16122	20439.1	5672.58	7016.94	7024.11	31172.1	23805.6	6571.21	31172.1	0.98	0.99	1.01	5.46	8.77	6.86	32.23	33.38	32.18	0.993333	7.03	32.5967	33.38
dre-miR-92a-2-5p	ENSDARG00000101054	syn2b	mRNA	641578	-0.600452	0.0300141	146.984	Brain	0.9161	105.171	Brain	0.9798				270.917	368.237	264.07	122.247	84.0226	112.384	12.9616	12.185	23.7015	301.075	106.218	16.2827	301.075	0.98	0.99	1.01	5.46	8.77	6.86	32.23	33.38	32.18	0.993333	7.03	32.5967	33.38
dre-miR-93	ENSDARG00000101054	syn2b	mRNA	641578	-0.761122	0.00251113	146.984	Brain	0.9161	105.171	Brain	0.9798				957.964	1110.8	1133.89	1362.8	698.379	960.286	323.878	453.205	380.527	1067.55	1007.16	385.87	1067.55	0.98	0.99	1.01	5.46	8.77	6.86	32.23	33.38	32.18	0.993333	7.03	32.5967	33.38
dre-miR-222a-3p	ENSDARG00000053453	mpp2a	mRNA	562207	-0.631875	0.0205142	21.7004	Brain	0.9226	28.8234	Brain	0.9605				16739.3	17559.8	16574.6	6559.09	4563.5	4739.6	4087.49	4012.05	3183.09	16957.9	5287.4	3760.88	16957.9	2.74	2.35	1.83	20.15	15.58	20.2	12.2	13.71	11.99	2.30667	18.6433	12.6333	20.2
dre-miR-133a-3p	ENSDARG00000053453	mpp2a	mRNA	562207	-0.639962	0.0184821	21.7004	Brain	0.9226	28.8234	Brain	0.9605				859.716	521.534	715.545	280.068	337.814	333.333	773.911	371.261	527.949	698.932	317.072	557.707	698.932	2.74	2.35	1.83	20.15	15.58	20.2	12.2	13.71	11.99	2.30667	18.6433	12.6333	20.2
dre-miR-133b-3p	ENSDARG00000053453	mpp2a	mRNA	562207	-0.713772	0.00614199	21.7004	Brain	0.9226	28.8234	Brain	0.9605				367.093	273.474	434.979	54.4413	109.79	87.4199	326.455	126.419	202.969	358.515	83.8836	218.614	358.515	2.74	2.35	1.83	20.15	15.58	20.2	12.2	13.71	11.99	2.30667	18.6433	12.6333	20.2
dre-miR-133c-3p	ENSDARG00000053453	mpp2a	mRNA	562207	-0.738659	0.00392655	21.7004	Brain	0.9226	28.8234	Brain	0.9605				217.389	158.839	199.168	18.3764	77.7317	54.2821	158.518	84.4571	122.661	191.799	50.1301	121.879	191.799	2.74	2.35	1.83	20.15	15.58	20.2	12.2	13.71	11.99	2.30667	18.6433	12.6333	20.2
dre-miR-200b-5p	ENSDARG00000053453	mpp2a	mRNA	562207	-0.593455	0.0325068	21.7004	Brain	0.9226	28.8234	Brain	0.9605				144.869	178.576	107.9	47.6607	50.2412	44.5984	23.9105	16.9828	35.1043	143.782	47.5001	25.3325	143.782	2.74	2.35	1.83	20.15	15.58	20.2	12.2	13.71	11.99	2.30667	18.6433	12.6333	20.2
dre-miR-430a-5p	ENSDARG00000053453	mpp2a	mRNA	562207	-0.595035	0.031931	21.7004	Brain	0.9226	28.8234	Brain	0.9605				795.828	1040.64	989.08	358.487	119.441	128.376	21.2538	33.661	36.0002	941.848	202.101	30.305	941.848	2.74	2.35	1.83	20.15	15.58	20.2	12.2	13.71	11.99	2.30667	18.6433	12.6333	20.2
dre-miR-210-5p	ENSDARG00000030614	syt1a	mRNA	436736	-0.625256	0.0222976	1208.72	Brain	0.7504	314.697	Brain	0.8258				1045.68	668.072	784.368	895.529	407.445	397.21	214.792	216.435	301.033	832.707	566.728	244.087	832.707	6.44	4.62	5.29	32.35	38.44	41.15	161.77	185.65	166.42	5.45	37.3133	171.28	185.65
dre-miR-219-5p	ENSDARG00000030614	syt1a	mRNA	436736	-0.650664	0.0160286	1208.72	Brain	0.7504	314.697	Brain	0.8258				3919.23	4340.85	3870.87	4972.34	4269.04	6234.18	952.877	1450.77	1328.67	4043.65	5158.52	1244.11	5158.52	6.44	4.62	5.29	32.35	38.44	41.15	161.77	185.65	166.42	5.45	37.3133	171.28	185.65
dre-miR-15b-5p	ENSDARG00000030614	syt1a	mRNA	436736	-0.754587	0.00287331	1208.72	Brain	0.7504	314.697	Brain	0.8258				292.5	280.504	253.253	334.706	212.34	228.855	86.8667	111.721	104.417	275.419	258.634	101.001	275.419	6.44	4.62	5.29	32.35	38.44	41.15	161.77	185.65	166.42	5.45	37.3133	171.28	185.65
dre-miR-15b-3p	ENSDARG00000030614	syt1a	mRNA	436736	-0.732522	0.00440361	1208.72	Brain	0.7504	314.697	Brain	0.8258				213.936	344.445	216.881	257.368	266.632	308.546	39.9313	51.71	87.557	258.421	277.515	59.7328	277.515	6.44	4.62	5.29	32.35	38.44	41.15	161.77	185.65	166.42	5.45	37.3133	171.28	185.65
dre-miR-16c-3p	ENSDARG00000030614	syt1a	mRNA	436736	-0.616907	0.0247076	1208.72	Brain	0.7504	314.697	Brain	0.8258				369.683	374.456	310.854	420.79	389.262	454.601	214.953	224.127	228.707	351.664	421.551	222.596	421.551	6.44	4.62	5.29	32.35	38.44	41.15	161.77	185.65	166.42	5.45	37.3133	171.28	185.65
dre-miR-17a-5p	ENSDARG00000030614	syt1a	mRNA	436736	-0.71216	0.00631293	1208.72	Brain	0.7504	314.697	Brain	0.8258				1594.25	1809.96	1799.95	1885.69	911.15	1215.44	317.196	524.867	474.763	1734.72	1337.43	438.942	1734.72	6.44	4.62	5.29	32.35	38.44	41.15	161.77	185.65	166.42	5.45	37.3133	171.28	185.65
dre-miR-20b-5p	ENSDARG00000030614	syt1a	mRNA	436736	-0.70236	0.00743159	1208.72	Brain	0.7504	314.697	Brain	0.8258				563.072	710.925	715.816	1027.51	480.609	601.456	108.04	202.347	188.553	663.271	703.19	166.313	703.19	6.44	4.62	5.29	32.35	38.44	41.15	161.77	185.65	166.42	5.45	37.3133	171.28	185.65
dre-miR-18c	ENSDARG00000030614	syt1a	mRNA	436736	-0.646024	0.0170604	1208.72	Brain	0.7504	314.697	Brain	0.8258				2578.46	2622.54	2666.53	4322.18	2342.89	2506.21	893.463	1100.76	1139.95	2622.51	3057.1	1044.72	3057.1	6.44	4.62	5.29	32.35	38.44	41.15	161.77	185.65	166.42	5.45	37.3133	171.28	185.65
dre-miR-20a-5p	ENSDARG00000030614	syt1a	mRNA	436736	-0.712541	0.00627215	1208.72	Brain	0.7504	314.697	Brain	0.8258				5105.98	6064.15	5632.01	5746.01	3153.99	3847.99	1106	1889.66	1534	5600.71	4249.33	1509.89	5600.71	6.44	4.62	5.29	32.35	38.44	41.15	161.77	185.65	166.42	5.45	37.3133	171.28	185.65
dre-miR-20a-3p	ENSDARG00000030614	syt1a	mRNA	436736	-0.658772	0.0143388	1208.72	Brain	0.7504	314.697	Brain	0.8258				281.795	275.908	210.932	187.4	117.976	139.659	39.1263	50.263	54.7333	256.211	148.345	48.0409	256.211	6.44	4.62	5.29	32.35	38.44	41.15	161.77	185.65	166.42	5.45	37.3133	171.28	185.65
dre-miR-21	ENSDARG00000030614	syt1a	mRNA	436736	-0.781701	0.00159706	1208.72	Brain	0.7504	314.697	Brain	0.8258				13590.2	14982.4	16782.5	15937.9	13036.7	13956.5	5904.76	6265.59	6982.16	15118.4	14310.4	6384.17	15118.4	6.44	4.62	5.29	32.35	38.44	41.15	161.77	185.65	166.42	5.45	37.3133	171.28	185.65
dre-miR-22a-3p	ENSDARG00000030614	syt1a	mRNA	436736	-0.557862	0.04758	1208.72	Brain	0.7504	314.697	Brain	0.8258				8056.88	8950.3	8685.79	7140.55	5816.95	5445.62	5668.64	4736.53	5136.54	8564.32	6134.37	5180.57	8564.32	6.44	4.62	5.29	32.35	38.44	41.15	161.77	185.65	166.42	5.45	37.3133	171.28	185.65
dre-miR-30d	ENSDARG00000030614	syt1a	mRNA	436736	-0.666623	0.0128338	1208.72	Brain	0.7504	314.697	Brain	0.8258				4330.18	4530.78	4091.53	4473.42	3967.07	4159.64	4061.72	3573.17	3419.45	4317.5	4200.05	3684.78	4317.5	6.44	4.62	5.29	32.35	38.44	41.15	161.77	185.65	166.42	5.45	37.3133	171.28	185.65
dre-miR-92a-5p	ENSDARG00000030614	syt1a	mRNA	436736	-0.635799	0.0195084	1208.72	Brain	0.7504	314.697	Brain	0.8258				875.083	1118.37	725.28	454.398	324.974	481.254	35.1814	39.2204	66.8691	906.243	420.208	47.0903	906.243	6.44	4.62	5.29	32.35	38.44	41.15	161.77	185.65	166.42	5.45	37.3133	171.28	185.65
dre-miR-92a-3p	ENSDARG00000030614	syt1a	mRNA	436736	-0.713057	0.00621741	1208.72	Brain	0.7504	314.697	Brain	0.8258				34336.8	31372	27807.4	34855.7	16122	20439.1	5672.58	7016.94	7024.11	31172.1	23805.6	6571.21	31172.1	6.44	4.62	5.29	32.35	38.44	41.15	161.77	185.65	166.42	5.45	37.3133	171.28	185.65
dre-miR-92a-2-5p	ENSDARG00000030614	syt1a	mRNA	436736	-0.578257	0.0384372	1208.72	Brain	0.7504	314.697	Brain	0.8258				270.917	368.237	264.07	122.247	84.0226	112.384	12.9616	12.185	23.7015	301.075	106.218	16.2827	301.075	6.44	4.62	5.29	32.35	38.44	41.15	161.77	185.65	166.42	5.45	37.3133	171.28	185.65
dre-miR-92b-3p	ENSDARG00000030614	syt1a	mRNA	436736	-0.697163	0.00808314	1208.72	Brain	0.7504	314.697	Brain	0.8258				17873.2	13977.6	10576.6	20923.6	8696.04	12278	3178.32	3773.68	3992.19	14142.5	13965.9	3648.07	14142.5	6.44	4.62	5.29	32.35	38.44	41.15	161.77	185.65	166.42	5.45	37.3133	171.28	185.65
dre-miR-93	ENSDARG00000030614	syt1a	mRNA	436736	-0.728821	0.00471216	1208.72	Brain	0.7504	314.697	Brain	0.8258				957.964	1110.8	1133.89	1362.8	698.379	960.286	323.878	453.205	380.527	1067.55	1007.16	385.87	1067.55	6.44	4.62	5.29	32.35	38.44	41.15	161.77	185.65	166.42	5.45	37.3133	171.28	185.65
dre-miR-130c-5p	ENSDARG00000030614	syt1a	mRNA	436736	-0.590497	0.0336047	1208.72	Brain	0.7504	314.697	Brain	0.8258				774.59	1008.06	682.418	334.607	365.649	446.783	145.395	113.549	178.453	821.688	382.347	145.799	821.688	6.44	4.62	5.29	32.35	38.44	41.15	161.77	185.65	166.42	5.45	37.3133	171.28	185.65
dre-miR-193b-5p	ENSDARG00000030614	syt1a	mRNA	436736	-0.565678	0.0439094	1208.72	Brain	0.7504	314.697	Brain	0.8258				232.93	176.684	128.858	73.0142	71.096	80.9345	17.5505	22.6945	32.4165	179.49	75.0149	24.2205	179.49	6.44	4.62	5.29	32.35	38.44	41.15	161.77	185.65	166.42	5.45	37.3133	171.28	185.65
dre-miR-301b-3p	ENSDARG00000030614	syt1a	mRNA	436736	-0.567007	0.0433061	1208.72	Brain	0.7504	314.697	Brain	0.8258				214.799	292.4	280.837	261.298	295.329	397.476	148.615	144.163	182.2	262.679	318.034	158.326	318.034	6.44	4.62	5.29	32.35	38.44	41.15	161.77	185.65	166.42	5.45	37.3133	171.28	185.65
dre-miR-363-3p	ENSDARG00000030614	syt1a	mRNA	436736	-0.75231	0.00300856	1208.72	Brain	0.7504	314.697	Brain	0.8258				21778.8	23076.2	20030.1	28781.3	18006.9	19756.3	4732.18	7708.14	6924.82	21628.4	22181.5	6455.05	22181.5	6.44	4.62	5.29	32.35	38.44	41.15	161.77	185.65	166.42	5.45	37.3133	171.28	185.65
dre-miR-18b-5p	ENSDARG00000018270	olfm1a	mRNA	436764	-0.691317	0.00886703	942.226	Brain	0.8787	746.417	Brain	0.9209				82.7081	121.935	101.545	110.455	98.7589	117.981	37.4356	48.7399	62.0637	102.062	109.065	49.4131	109.065	5.16	4.65	3.52	14.08	15.68	17.9	45.68	51.14	44.06	4.44333	15.8867	46.96	51.14
dre-miR-20a-3p	ENSDARG00000018270	olfm1a	mRNA	436764	-0.677084	0.0110175	942.226	Brain	0.8787	746.417	Brain	0.9209				281.795	275.908	210.932	187.4	117.976	139.659	39.1263	50.263	54.7333	256.211	148.345	48.0409	256.211	5.16	4.65	3.52	14.08	15.68	17.9	45.68	51.14	44.06	4.44333	15.8867	46.96	51.14
dre-miR-26a-3p	ENSDARG00000018270	olfm1a	mRNA	436764	-0.619488	0.0239431	942.226	Brain	0.8787	746.417	Brain	0.9209				360.359	388.515	260.014	198.013	165.546	146.144	86.8667	49.1968	106.86	336.296	169.901	80.9746	336.296	5.16	4.65	3.52	14.08	15.68	17.9	45.68	51.14	44.06	4.44333	15.8867	46.96	51.14
dre-miR-301c-5p	ENSDARG00000018270	olfm1a	mRNA	436764	-0.625266	0.0222947	942.226	Brain	0.8787	746.417	Brain	0.9209				482.09	772.028	411.993	321.636	286.539	284.736	96.286	84.8378	137.485	555.37	297.637	106.203	555.37	5.16	4.65	3.52	14.08	15.68	17.9	45.68	51.14	44.06	4.44333	15.8867	46.96	51.14
dre-miR-25-5p	ENSDARG00000018270	olfm1a	mRNA	436764	-0.635082	0.0196895	942.226	Brain	0.8787	746.417	Brain	0.9209				174.395	151.405	105.06	83.3325	50.4997	57.125	7.1651	8.3772	18.0001	143.62	63.6524	11.1808	143.62	5.16	4.65	3.52	14.08	15.68	17.9	45.68	51.14	44.06	4.44333	15.8867	46.96	51.14
dre-miR-15c	ENSDARG00000044053	vsnl1b	mRNA	561162	-0.709347	0.00661986	1503.96	Brain	0.9312	1011.56	Brain	0.9463				2190.3	1951.36	1679.34	2120.06	1498.27	1925.46	552.598	781.97	696.465	1940.33	1847.93	677.011	1940.33	0.98	1	0.81	11.89	14.44	15.18	73.63	100.88	71.22	0.93	13.8367	81.91	100.88
dre-miR-222a-3p	ENSDARG00000069600	zgc:109889	mRNA	553542	-0.663359	0.0134443	47.1665	Brain	0.7551	43.2131	Brain	0.7654				16739.3	17559.8	16574.6	6559.09	4563.5	4739.6	4087.49	4012.05	3183.09	16957.9	5287.4	3760.88	16957.9	7.94	5.77	6.28	21.45	32.78	34.07	42.07	52.79	46.43	6.66333	29.4333	47.0967	52.79
dre-miR-10c-5p	ENSDARG00000069600	zgc:109889	mRNA	553542	-0.637608	0.0190573	47.1665	Brain	0.7551	43.2131	Brain	0.7654				8197.26	5699.97	7187.5	1996.54	3595.22	2830.31	2483.55	1716.48	1199.33	7028.24	2807.36	1799.79	7028.24	7.94	5.77	6.28	21.45	32.78	34.07	42.07	52.79	46.43	6.66333	29.4333	47.0967	52.79
dre-miR-20a-3p	ENSDARG00000069600	zgc:109889	mRNA	553542	-0.727621	0.00481572	47.1665	Brain	0.7551	43.2131	Brain	0.7654				281.795	275.908	210.932	187.4	117.976	139.659	39.1263	50.263	54.7333	256.211	148.345	48.0409	256.211	7.94	5.77	6.28	21.45	32.78	34.07	42.07	52.79	46.43	6.66333	29.4333	47.0967	52.79
dre-miR-30e-5p	ENSDARG00000069600	zgc:109889	mRNA	553542	-0.61175	0.0262895	47.1665	Brain	0.7551	43.2131	Brain	0.7654				41418.3	44311.2	38579.8	22824.7	33971.6	38629.6	21670.2	22833.3	23167.6	41436.4	31808.6	22557.1	41436.4	7.94	5.77	6.28	21.45	32.78	34.07	42.07	52.79	46.43	6.66333	29.4333	47.0967	52.79
dre-miR-130c-5p	ENSDARG00000069600	zgc:109889	mRNA	553542	-0.68845	0.00927206	47.1665	Brain	0.7551	43.2131	Brain	0.7654				774.59	1008.06	682.418	334.607	365.649	446.783	145.395	113.549	178.453	821.688	382.347	145.799	821.688	7.94	5.77	6.28	21.45	32.78	34.07	42.07	52.79	46.43	6.66333	29.4333	47.0967	52.79
dre-miR-196b	ENSDARG00000069600	zgc:109889	mRNA	553542	-0.586517	0.0351243	47.1665	Brain	0.7551	43.2131	Brain	0.7654				657.003	305.377	446.202	5.4048	7.7559	14.57	2.9787	5.7117	1.7104	469.527	9.24357	3.46693	469.527	7.94	5.77	6.28	21.45	32.78	34.07	42.07	52.79	46.43	6.66333	29.4333	47.0967	52.79
dre-miR-206-3p	ENSDARG00000069600	zgc:109889	mRNA	553542	-0.566408	0.0435771	47.1665	Brain	0.7551	43.2131	Brain	0.7654				48472	29107.9	36508.1	2216.47	5341.08	4938.16	7777.43	5062.4	7578.45	38029.3	4165.23	6806.09	38029.3	7.94	5.77	6.28	21.45	32.78	34.07	42.07	52.79	46.43	6.66333	29.4333	47.0967	52.79
dre-miR-219-3p	ENSDARG00000069600	zgc:109889	mRNA	553542	-0.71962	0.00555168	47.1665	Brain	0.7551	43.2131	Brain	0.7654				187.69	167.491	151.708	190.053	77.1284	105.01	11.0294	25.36	21.6653	168.963	124.064	19.3516	168.963	7.94	5.77	6.28	21.45	32.78	34.07	42.07	52.79	46.43	6.66333	29.4333	47.0967	52.79
dre-miR-301b-5p	ENSDARG00000069600	zgc:109889	mRNA	553542	-0.690394	0.0089959	47.1665	Brain	0.7551	43.2131	Brain	0.7654				785.814	1432.39	889.969	595.906	511.633	511.015	170.352	156.044	230.173	1036.06	539.518	185.523	1036.06	7.94	5.77	6.28	21.45	32.78	34.07	42.07	52.79	46.43	6.66333	29.4333	47.0967	52.79
dre-miR-301c-5p	ENSDARG00000069600	zgc:109889	mRNA	553542	-0.684773	0.00981182	47.1665	Brain	0.7551	43.2131	Brain	0.7654				482.09	772.028	411.993	321.636	286.539	284.736	96.286	84.8378	137.485	555.37	297.637	106.203	555.37	7.94	5.77	6.28	21.45	32.78	34.07	42.07	52.79	46.43	6.66333	29.4333	47.0967	52.79
dre-miR-2189	ENSDARG00000069600	zgc:109889	mRNA	553542	-0.690362	0.00900041	47.1665	Brain	0.7551	43.2131	Brain	0.7654				154.711	268.067	183.213	122.051	53.1712	55.9701	37.5966	23.1514	35.9187	201.997	77.064	32.2222	201.997	7.94	5.77	6.28	21.45	32.78	34.07	42.07	52.79	46.43	6.66333	29.4333	47.0967	52.79
dre-miR-210-5p	ENSDARG00000054378	pcbp3	mRNA	553765	-0.685131	0.0097583	395.942	Brain	0.8323	195.219	Brain	0.8913				1045.68	668.072	784.368	895.529	407.445	397.21	214.792	216.435	301.033	832.707	566.728	244.087	832.707	0.7	0.38	0.49	3.32	15.83	13.15	39.14	43.96	40.38	0.523333	10.7667	41.16	43.96
dre-miR-210-3p	ENSDARG00000054378	pcbp3	mRNA	553765	-0.608508	0.0273212	395.942	Brain	0.8323	195.219	Brain	0.8913				259.866	142.212	195.923	257.564	131.506	124.022	88.3964	77.5269	151.168	199.334	171.031	105.697	199.334	0.7	0.38	0.49	3.32	15.83	13.15	39.14	43.96	40.38	0.523333	10.7667	41.16	43.96
dre-miR-221-3p	ENSDARG00000054378	pcbp3	mRNA	553765	-0.6269	0.0218442	395.942	Brain	0.8323	195.219	Brain	0.8913				3093.01	3216.94	4245.95	2885.19	1306.53	1512.52	1169.28	1056.67	985.037	3518.63	1901.41	1070.33	3518.63	0.7	0.38	0.49	3.32	15.83	13.15	39.14	43.96	40.38	0.523333	10.7667	41.16	43.96
dre-miR-15b-5p	ENSDARG00000054378	pcbp3	mRNA	553765	-0.786925	0.00141311	395.942	Brain	0.8323	195.219	Brain	0.8913				292.5	280.504	253.253	334.706	212.34	228.855	86.8667	111.721	104.417	275.419	258.634	101.001	275.419	0.7	0.38	0.49	3.32	15.83	13.15	39.14	43.96	40.38	0.523333	10.7667	41.16	43.96
dre-miR-15b-3p	ENSDARG00000054378	pcbp3	mRNA	553765	-0.712028	0.00632702	395.942	Brain	0.8323	195.219	Brain	0.8913				213.936	344.445	216.881	257.368	266.632	308.546	39.9313	51.71	87.557	258.421	277.515	59.7328	277.515	0.7	0.38	0.49	3.32	15.83	13.15	39.14	43.96	40.38	0.523333	10.7667	41.16	43.96
dre-miR-17a-5p	ENSDARG00000054378	pcbp3	mRNA	553765	-0.759593	0.00259249	395.942	Brain	0.8323	195.219	Brain	0.8913				1594.25	1809.96	1799.95	1885.69	911.15	1215.44	317.196	524.867	474.763	1734.72	1337.43	438.942	1734.72	0.7	0.38	0.49	3.32	15.83	13.15	39.14	43.96	40.38	0.523333	10.7667	41.16	43.96
dre-miR-17a-3p	ENSDARG00000054378	pcbp3	mRNA	553765	-0.66544	0.0130526	395.942	Brain	0.8323	195.219	Brain	0.8913				578.784	577.23	423.08	283.606	211.823	257.285	35.8255	50.4915	65.1587	526.365	250.904	50.4919	526.365	0.7	0.38	0.49	3.32	15.83	13.15	39.14	43.96	40.38	0.523333	10.7667	41.16	43.96
dre-miR-20b-5p	ENSDARG00000054378	pcbp3	mRNA	553765	-0.740224	0.00381151	395.942	Brain	0.8323	195.219	Brain	0.8913				563.072	710.925	715.816	1027.51	480.609	601.456	108.04	202.347	188.553	663.271	703.19	166.313	703.19	0.7	0.38	0.49	3.32	15.83	13.15	39.14	43.96	40.38	0.523333	10.7667	41.16	43.96
dre-miR-21	ENSDARG00000054378	pcbp3	mRNA	553765	-0.792543	0.00123427	395.942	Brain	0.8323	195.219	Brain	0.8913				13590.2	14982.4	16782.5	15937.9	13036.7	13956.5	5904.76	6265.59	6982.16	15118.4	14310.4	6384.17	15118.4	0.7	0.38	0.49	3.32	15.83	13.15	39.14	43.96	40.38	0.523333	10.7667	41.16	43.96
dre-miR-22a-3p	ENSDARG00000054378	pcbp3	mRNA	553765	-0.61094	0.0265444	395.942	Brain	0.8323	195.219	Brain	0.8913				8056.88	8950.3	8685.79	7140.55	5816.95	5445.62	5668.64	4736.53	5136.54	8564.32	6134.37	5180.57	8564.32	0.7	0.38	0.49	3.32	15.83	13.15	39.14	43.96	40.38	0.523333	10.7667	41.16	43.96
dre-miR-25-5p	ENSDARG00000054378	pcbp3	mRNA	553765	-0.64958	0.0162653	395.942	Brain	0.8323	195.219	Brain	0.8913				174.395	151.405	105.06	83.3325	50.4997	57.125	7.1651	8.3772	18.0001	143.62	63.6524	11.1808	143.62	0.7	0.38	0.49	3.32	15.83	13.15	39.14	43.96	40.38	0.523333	10.7667	41.16	43.96
dre-miR-26a-3p	ENSDARG00000054378	pcbp3	mRNA	553765	-0.625253	0.0222982	395.942	Brain	0.8323	195.219	Brain	0.8913				360.359	388.515	260.014	198.013	165.546	146.144	86.8667	49.1968	106.86	336.296	169.901	80.9746	336.296	0.7	0.38	0.49	3.32	15.83	13.15	39.14	43.96	40.38	0.523333	10.7667	41.16	43.96
dre-miR-30d	ENSDARG00000054378	pcbp3	mRNA	553765	-0.701335	0.00755686	395.942	Brain	0.8323	195.219	Brain	0.8913				4330.18	4530.78	4091.53	4473.42	3967.07	4159.64	4061.72	3573.17	3419.45	4317.5	4200.05	3684.78	4317.5	0.7	0.38	0.49	3.32	15.83	13.15	39.14	43.96	40.38	0.523333	10.7667	41.16	43.96
dre-miR-30e-3p	ENSDARG00000054378	pcbp3	mRNA	553765	-0.697259	0.00807066	395.942	Brain	0.8323	195.219	Brain	0.8913				1151.87	1071.32	934.86	904.57	944.845	937.898	748.149	588.686	788.909	1052.68	929.104	708.581	1052.68	0.7	0.38	0.49	3.32	15.83	13.15	39.14	43.96	40.38	0.523333	10.7667	41.16	43.96
dre-miR-92a-3p	ENSDARG00000054378	pcbp3	mRNA	553765	-0.760893	0.00252319	395.942	Brain	0.8323	195.219	Brain	0.8913				34336.8	31372	27807.4	34855.7	16122	20439.1	5672.58	7016.94	7024.11	31172.1	23805.6	6571.21	31172.1	0.7	0.38	0.49	3.32	15.83	13.15	39.14	43.96	40.38	0.523333	10.7667	41.16	43.96
dre-miR-92a-2-5p	ENSDARG00000054378	pcbp3	mRNA	553765	-0.613541	0.0257319	395.942	Brain	0.8323	195.219	Brain	0.8913				270.917	368.237	264.07	122.247	84.0226	112.384	12.9616	12.185	23.7015	301.075	106.218	16.2827	301.075	0.7	0.38	0.49	3.32	15.83	13.15	39.14	43.96	40.38	0.523333	10.7667	41.16	43.96
dre-miR-92b-3p	ENSDARG00000054378	pcbp3	mRNA	553765	-0.741681	0.00370681	395.942	Brain	0.8323	195.219	Brain	0.8913				17873.2	13977.6	10576.6	20923.6	8696.04	12278	3178.32	3773.68	3992.19	14142.5	13965.9	3648.07	14142.5	0.7	0.38	0.49	3.32	15.83	13.15	39.14	43.96	40.38	0.523333	10.7667	41.16	43.96
dre-miR-93	ENSDARG00000054378	pcbp3	mRNA	553765	-0.770788	0.00204166	395.942	Brain	0.8323	195.219	Brain	0.8913				957.964	1110.8	1133.89	1362.8	698.379	960.286	323.878	453.205	380.527	1067.55	1007.16	385.87	1067.55	0.7	0.38	0.49	3.32	15.83	13.15	39.14	43.96	40.38	0.523333	10.7667	41.16	43.96
dre-miR-193b-5p	ENSDARG00000054378	pcbp3	mRNA	553765	-0.593174	0.0326098	395.942	Brain	0.8323	195.219	Brain	0.8913				232.93	176.684	128.858	73.0142	71.096	80.9345	17.5505	22.6945	32.4165	179.49	75.0149	24.2205	179.49	0.7	0.38	0.49	3.32	15.83	13.15	39.14	43.96	40.38	0.523333	10.7667	41.16	43.96
dre-miR-457b-5p	ENSDARG00000054378	pcbp3	mRNA	553765	-0.732429	0.00441115	395.942	Brain	0.8323	195.219	Brain	0.8913				115.17	101.522	108.17	148.092	78.5073	84.6658	51.3633	59.6302	57.3397	108.287	103.755	56.1111	108.287	0.7	0.38	0.49	3.32	15.83	13.15	39.14	43.96	40.38	0.523333	10.7667	41.16	43.96
dre-miR-126b-3p	ENSDARG00000054378	pcbp3	mRNA	553765	-0.650671	0.016027	395.942	Brain	0.8323	195.219	Brain	0.8913				981.274	618.055	627.927	613.496	345.484	360.962	226.385	187.115	204.68	742.419	439.981	206.06	742.419	0.7	0.38	0.49	3.32	15.83	13.15	39.14	43.96	40.38	0.523333	10.7667	41.16	43.96
dre-miR-196a-5p	ENSDARG00000011370	fyna	mRNA	373872	-0.733863	0.00429574	91.074	Brain	0.75	76.276	Brain	0.8005				672.716	295.509	457.424	12.3819	8.8762	19.7228	6.8431	11.5757	5.7014	475.216	13.6603	8.04007	475.216	7.42	8.82	7.79	32.57	45.06	43.61	34.32	39.84	40.49	8.01	40.4133	38.2167	45.06
dre-miR-221-3p	ENSDARG00000011370	fyna	mRNA	373872	-0.716023	0.0059093	91.074	Brain	0.75	76.276	Brain	0.8005				3093.01	3216.94	4245.95	2885.19	1306.53	1512.52	1169.28	1056.67	985.037	3518.63	1901.41	1070.33	3518.63	7.42	8.82	7.79	32.57	45.06	43.61	34.32	39.84	40.49	8.01	40.4133	38.2167	45.06
dre-miR-20a-5p	ENSDARG00000011370	fyna	mRNA	373872	-0.573174	0.040585	91.074	Brain	0.75	76.276	Brain	0.8005				5105.98	6064.15	5632.01	5746.01	3153.99	3847.99	1106	1889.66	1534	5600.71	4249.33	1509.89	5600.71	7.42	8.82	7.79	32.57	45.06	43.61	34.32	39.84	40.49	8.01	40.4133	38.2167	45.06
dre-miR-92a-3p	ENSDARG00000011370	fyna	mRNA	373872	-0.563172	0.045063	91.074	Brain	0.75	76.276	Brain	0.8005				34336.8	31372	27807.4	34855.7	16122	20439.1	5672.58	7016.94	7024.11	31172.1	23805.6	6571.21	31172.1	7.42	8.82	7.79	32.57	45.06	43.61	34.32	39.84	40.49	8.01	40.4133	38.2167	45.06
dre-miR-130c-3p	ENSDARG00000011370	fyna	mRNA	373872	-0.638547	0.0188264	91.074	Brain	0.75	76.276	Brain	0.8005				221.016	232.649	214.988	235.257	141.503	168.799	134.768	137.995	132.679	222.884	181.853	135.148	222.884	7.42	8.82	7.79	32.57	45.06	43.61	34.32	39.84	40.49	8.01	40.4133	38.2167	45.06
dre-miR-196b	ENSDARG00000011370	fyna	mRNA	373872	-0.73717	0.00403839	91.074	Brain	0.75	76.276	Brain	0.8005				657.003	305.377	446.202	5.4048	7.7559	14.57	2.9787	5.7117	1.7104	469.527	9.24357	3.46693	469.527	7.42	8.82	7.79	32.57	45.06	43.61	34.32	39.84	40.49	8.01	40.4133	38.2167	45.06
dre-miR-200b-3p	ENSDARG00000011370	fyna	mRNA	373872	-0.61513	0.0252445	91.074	Brain	0.75	76.276	Brain	0.8005				3123.4	6446.32	6027.78	4635.07	2863.83	3152.71	3170.03	2566.99	2338.47	5199.16	3550.54	2691.83	5199.16	7.42	8.82	7.79	32.57	45.06	43.61	34.32	39.84	40.49	8.01	40.4133	38.2167	45.06
dre-miR-203b-3p	ENSDARG00000011370	fyna	mRNA	373872	-0.759885	0.0025768	91.074	Brain	0.75	76.276	Brain	0.8005				10075	10482.1	11202	7194.6	3600.56	3454.42	3262.53	3028.19	2653.75	10586.3	4749.86	2981.49	10586.3	7.42	8.82	7.79	32.57	45.06	43.61	34.32	39.84	40.49	8.01	40.4133	38.2167	45.06
dre-miR-430a-5p	ENSDARG00000011370	fyna	mRNA	373872	-0.755784	0.00280413	91.074	Brain	0.75	76.276	Brain	0.8005				795.828	1040.64	989.08	358.487	119.441	128.376	21.2538	33.661	36.0002	941.848	202.101	30.305	941.848	7.42	8.82	7.79	32.57	45.06	43.61	34.32	39.84	40.49	8.01	40.4133	38.2167	45.06
dre-miR-430a-4-5p	ENSDARG00000011370	fyna	mRNA	373872	-0.759141	0.00261693	91.074	Brain	0.75	76.276	Brain	0.8005				2019.18	1781.98	1714.63	631.872	265.167	285.447	39.2873	54.68	73.4665	1838.6	394.162	55.8113	1838.6	7.42	8.82	7.79	32.57	45.06	43.61	34.32	39.84	40.49	8.01	40.4133	38.2167	45.06
dre-miR-430a-11-5p	ENSDARG00000011370	fyna	mRNA	373872	-0.759141	0.00261693	91.074	Brain	0.75	76.276	Brain	0.8005				2019.18	1781.98	1714.63	631.872	265.167	285.447	39.2873	54.68	73.4665	1838.6	394.162	55.8113	1838.6	7.42	8.82	7.79	32.57	45.06	43.61	34.32	39.84	40.49	8.01	40.4133	38.2167	45.06
dre-miR-430a-12-5p	ENSDARG00000011370	fyna	mRNA	373872	-0.759141	0.00261693	91.074	Brain	0.75	76.276	Brain	0.8005				2019.18	1781.98	1714.63	631.872	265.167	285.447	39.2873	54.68	73.4665	1838.6	394.162	55.8113	1838.6	7.42	8.82	7.79	32.57	45.06	43.61	34.32	39.84	40.49	8.01	40.4133	38.2167	45.06
dre-miR-430a-13-5p	ENSDARG00000011370	fyna	mRNA	373872	-0.759141	0.00261693	91.074	Brain	0.75	76.276	Brain	0.8005				2019.18	1781.98	1714.63	631.872	265.167	285.447	39.2873	54.68	73.4665	1838.6	394.162	55.8113	1838.6	7.42	8.82	7.79	32.57	45.06	43.61	34.32	39.84	40.49	8.01	40.4133	38.2167	45.06
dre-miR-430a-14-5p	ENSDARG00000011370	fyna	mRNA	373872	-0.759141	0.00261693	91.074	Brain	0.75	76.276	Brain	0.8005				2019.18	1781.98	1714.63	631.872	265.167	285.447	39.2873	54.68	73.4665	1838.6	394.162	55.8113	1838.6	7.42	8.82	7.79	32.57	45.06	43.61	34.32	39.84	40.49	8.01	40.4133	38.2167	45.06
dre-miR-430a-15-5p	ENSDARG00000011370	fyna	mRNA	373872	-0.759141	0.00261693	91.074	Brain	0.75	76.276	Brain	0.8005				2019.18	1781.98	1714.63	631.872	265.167	285.447	39.2873	54.68	73.4665	1838.6	394.162	55.8113	1838.6	7.42	8.82	7.79	32.57	45.06	43.61	34.32	39.84	40.49	8.01	40.4133	38.2167	45.06
dre-miR-430a-16-5p	ENSDARG00000011370	fyna	mRNA	373872	-0.759141	0.00261693	91.074	Brain	0.75	76.276	Brain	0.8005				2019.18	1781.98	1714.63	631.872	265.167	285.447	39.2873	54.68	73.4665	1838.6	394.162	55.8113	1838.6	7.42	8.82	7.79	32.57	45.06	43.61	34.32	39.84	40.49	8.01	40.4133	38.2167	45.06
dre-miR-430a-17-5p	ENSDARG00000011370	fyna	mRNA	373872	-0.759141	0.00261693	91.074	Brain	0.75	76.276	Brain	0.8005				2019.18	1781.98	1714.63	631.872	265.167	285.447	39.2873	54.68	73.4665	1838.6	394.162	55.8113	1838.6	7.42	8.82	7.79	32.57	45.06	43.61	34.32	39.84	40.49	8.01	40.4133	38.2167	45.06
dre-miR-430i-5p	ENSDARG00000011370	fyna	mRNA	373872	-0.759141	0.00261693	91.074	Brain	0.75	76.276	Brain	0.8005				2019.18	1781.98	1714.63	631.872	265.167	285.447	39.2873	54.68	73.4665	1838.6	394.162	55.8113	1838.6	7.42	8.82	7.79	32.57	45.06	43.61	34.32	39.84	40.49	8.01	40.4133	38.2167	45.06
dre-miR-430c-5p	ENSDARG00000056745	necab2	mRNA	565258	-0.556568	0.0482082	142.993	Brain	0.9354	80.1866	Brain	0.8766				196.842	258.063	242.301	74.4882	31.4546	42.022	5.4745	7.3871	9.0408	232.402	49.3216	7.3008	232.402	2.54	2.48	2.63	11.83	14.84	15.14	32.23	44	41.8	2.55	13.9367	39.3433	44
dre-miR-18b-5p	ENSDARG00000056745	necab2	mRNA	565258	-0.644627	0.0173805	142.993	Brain	0.9354	80.1866	Brain	0.8766				82.7081	121.935	101.545	110.455	98.7589	117.981	37.4356	48.7399	62.0637	102.062	109.065	49.4131	109.065	2.54	2.48	2.63	11.83	14.84	15.14	32.23	44	41.8	2.55	13.9367	39.3433	44
dre-miR-18c	ENSDARG00000056745	necab2	mRNA	565258	-0.594039	0.032293	142.993	Brain	0.9354	80.1866	Brain	0.8766				2578.46	2622.54	2666.53	4322.18	2342.89	2506.21	893.463	1100.76	1139.95	2622.51	3057.1	1044.72	3057.1	2.54	2.48	2.63	11.83	14.84	15.14	32.23	44	41.8	2.55	13.9367	39.3433	44
dre-miR-20a-3p	ENSDARG00000056745	necab2	mRNA	565258	-0.674098	0.0115147	142.993	Brain	0.9354	80.1866	Brain	0.8766				281.795	275.908	210.932	187.4	117.976	139.659	39.1263	50.263	54.7333	256.211	148.345	48.0409	256.211	2.54	2.48	2.63	11.83	14.84	15.14	32.23	44	41.8	2.55	13.9367	39.3433	44
dre-miR-30e-5p	ENSDARG00000056745	necab2	mRNA	565258	-0.616824	0.0247327	142.993	Brain	0.9354	80.1866	Brain	0.8766				41418.3	44311.2	38579.8	22824.7	33971.6	38629.6	21670.2	22833.3	23167.6	41436.4	31808.6	22557.1	41436.4	2.54	2.48	2.63	11.83	14.84	15.14	32.23	44	41.8	2.55	13.9367	39.3433	44
dre-miR-30e-3p	ENSDARG00000056745	necab2	mRNA	565258	-0.697731	0.0080098	142.993	Brain	0.9354	80.1866	Brain	0.8766				1151.87	1071.32	934.86	904.57	944.845	937.898	748.149	588.686	788.909	1052.68	929.104	708.581	1052.68	2.54	2.48	2.63	11.83	14.84	15.14	32.23	44	41.8	2.55	13.9367	39.3433	44
dre-miR-92a-2-5p	ENSDARG00000056745	necab2	mRNA	565258	-0.611708	0.0263026	142.993	Brain	0.9354	80.1866	Brain	0.8766				270.917	368.237	264.07	122.247	84.0226	112.384	12.9616	12.185	23.7015	301.075	106.218	16.2827	301.075	2.54	2.48	2.63	11.83	14.84	15.14	32.23	44	41.8	2.55	13.9367	39.3433	44
dre-miR-193b-5p	ENSDARG00000056745	necab2	mRNA	565258	-0.594766	0.0320285	142.993	Brain	0.9354	80.1866	Brain	0.8766				232.93	176.684	128.858	73.0142	71.096	80.9345	17.5505	22.6945	32.4165	179.49	75.0149	24.2205	179.49	2.54	2.48	2.63	11.83	14.84	15.14	32.23	44	41.8	2.55	13.9367	39.3433	44
dre-miR-200a-5p	ENSDARG00000056745	necab2	mRNA	565258	-0.593369	0.0325381	142.993	Brain	0.9354	80.1866	Brain	0.8766				629.376	750.128	478.382	310.925	305.67	308.724	136.217	101.364	249.965	619.295	308.439	162.515	619.295	2.54	2.48	2.63	11.83	14.84	15.14	32.23	44	41.8	2.55	13.9367	39.3433	44
dre-miR-2189	ENSDARG00000056745	necab2	mRNA	565258	-0.572436	0.0409038	142.993	Brain	0.9354	80.1866	Brain	0.8766				154.711	268.067	183.213	122.051	53.1712	55.9701	37.5966	23.1514	35.9187	201.997	77.064	32.2222	201.997	2.54	2.48	2.63	11.83	14.84	15.14	32.23	44	41.8	2.55	13.9367	39.3433	44
dre-miR-210-5p	ENSDARG00000032865	pacsin1a	mRNA	553559	-0.624552	0.0224938	544.937	Brain	0.8307	372.434	Brain	0.8694				1045.68	668.072	784.368	895.529	407.445	397.21	214.792	216.435	301.033	832.707	566.728	244.087	832.707	3.37	2.75	3.16	18.63	22.05	23.31	88.88	103.97	93.58	3.09333	21.33	95.4767	103.97
dre-miR-15b-5p	ENSDARG00000032865	pacsin1a	mRNA	553559	-0.751859	0.00303596	544.937	Brain	0.8307	372.434	Brain	0.8694				292.5	280.504	253.253	334.706	212.34	228.855	86.8667	111.721	104.417	275.419	258.634	101.001	275.419	3.37	2.75	3.16	18.63	22.05	23.31	88.88	103.97	93.58	3.09333	21.33	95.4767	103.97
dre-miR-15b-3p	ENSDARG00000032865	pacsin1a	mRNA	553559	-0.728664	0.00472564	544.937	Brain	0.8307	372.434	Brain	0.8694				213.936	344.445	216.881	257.368	266.632	308.546	39.9313	51.71	87.557	258.421	277.515	59.7328	277.515	3.37	2.75	3.16	18.63	22.05	23.31	88.88	103.97	93.58	3.09333	21.33	95.4767	103.97
dre-miR-16a	ENSDARG00000032865	pacsin1a	mRNA	553559	-0.735166	0.00419285	544.937	Brain	0.8307	372.434	Brain	0.8694				284.039	329.44	318.155	398.089	268.441	284.559	145.476	165.411	153.938	310.545	317.03	154.941	317.03	3.37	2.75	3.16	18.63	22.05	23.31	88.88	103.97	93.58	3.09333	21.33	95.4767	103.97
dre-miR-16c-3p	ENSDARG00000032865	pacsin1a	mRNA	553559	-0.612822	0.0259547	544.937	Brain	0.8307	372.434	Brain	0.8694				369.683	374.456	310.854	420.79	389.262	454.601	214.953	224.127	228.707	351.664	421.551	222.596	421.551	3.37	2.75	3.16	18.63	22.05	23.31	88.88	103.97	93.58	3.09333	21.33	95.4767	103.97
dre-miR-22a-3p	ENSDARG00000032865	pacsin1a	mRNA	553559	-0.559145	0.0469626	544.937	Brain	0.8307	372.434	Brain	0.8694				8056.88	8950.3	8685.79	7140.55	5816.95	5445.62	5668.64	4736.53	5136.54	8564.32	6134.37	5180.57	8564.32	3.37	2.75	3.16	18.63	22.05	23.31	88.88	103.97	93.58	3.09333	21.33	95.4767	103.97
dre-miR-30e-3p	ENSDARG00000032865	pacsin1a	mRNA	553559	-0.698083	0.00796474	544.937	Brain	0.8307	372.434	Brain	0.8694				1151.87	1071.32	934.86	904.57	944.845	937.898	748.149	588.686	788.909	1052.68	929.104	708.581	1052.68	3.37	2.75	3.16	18.63	22.05	23.31	88.88	103.97	93.58	3.09333	21.33	95.4767	103.97
dre-miR-92a-5p	ENSDARG00000032865	pacsin1a	mRNA	553559	-0.63563	0.0195511	544.937	Brain	0.8307	372.434	Brain	0.8694				875.083	1118.37	725.28	454.398	324.974	481.254	35.1814	39.2204	66.8691	906.243	420.208	47.0903	906.243	3.37	2.75	3.16	18.63	22.05	23.31	88.88	103.97	93.58	3.09333	21.33	95.4767	103.97
dre-miR-92a-3p	ENSDARG00000032865	pacsin1a	mRNA	553559	-0.711571	0.00637623	544.937	Brain	0.8307	372.434	Brain	0.8694				34336.8	31372	27807.4	34855.7	16122	20439.1	5672.58	7016.94	7024.11	31172.1	23805.6	6571.21	31172.1	3.37	2.75	3.16	18.63	22.05	23.31	88.88	103.97	93.58	3.09333	21.33	95.4767	103.97
dre-miR-93	ENSDARG00000032865	pacsin1a	mRNA	553559	-0.725821	0.00497429	544.937	Brain	0.8307	372.434	Brain	0.8694				957.964	1110.8	1133.89	1362.8	698.379	960.286	323.878	453.205	380.527	1067.55	1007.16	385.87	1067.55	3.37	2.75	3.16	18.63	22.05	23.31	88.88	103.97	93.58	3.09333	21.33	95.4767	103.97
dre-miR-130b	ENSDARG00000032865	pacsin1a	mRNA	553559	-0.596641	0.0313537	544.937	Brain	0.8307	372.434	Brain	0.8694				134.681	131.127	125.477	160.474	87.9006	96.4817	78.5745	85.6756	85.1136	130.429	114.952	83.1212	130.429	3.37	2.75	3.16	18.63	22.05	23.31	88.88	103.97	93.58	3.09333	21.33	95.4767	103.97
dre-miR-130c-3p	ENSDARG00000032865	pacsin1a	mRNA	553559	-0.624887	0.0224001	544.937	Brain	0.8307	372.434	Brain	0.8694				221.016	232.649	214.988	235.257	141.503	168.799	134.768	137.995	132.679	222.884	181.853	135.148	222.884	3.37	2.75	3.16	18.63	22.05	23.31	88.88	103.97	93.58	3.09333	21.33	95.4767	103.97
dre-miR-193b-5p	ENSDARG00000032865	pacsin1a	mRNA	553559	-0.566361	0.0435985	544.937	Brain	0.8307	372.434	Brain	0.8694				232.93	176.684	128.858	73.0142	71.096	80.9345	17.5505	22.6945	32.4165	179.49	75.0149	24.2205	179.49	3.37	2.75	3.16	18.63	22.05	23.31	88.88	103.97	93.58	3.09333	21.33	95.4767	103.97
dre-miR-301b-3p	ENSDARG00000032865	pacsin1a	mRNA	553559	-0.562605	0.0453272	544.937	Brain	0.8307	372.434	Brain	0.8694				214.799	292.4	280.837	261.298	295.329	397.476	148.615	144.163	182.2	262.679	318.034	158.326	318.034	3.37	2.75	3.16	18.63	22.05	23.31	88.88	103.97	93.58	3.09333	21.33	95.4767	103.97
dre-miR-454b	ENSDARG00000032865	pacsin1a	mRNA	553559	-0.597583	0.0310186	544.937	Brain	0.8307	372.434	Brain	0.8694				1262.9	1707.36	2041.98	1311.31	1251.98	1340.53	910.048	1043.72	869.054	1670.74	1301.27	940.94	1670.74	3.37	2.75	3.16	18.63	22.05	23.31	88.88	103.97	93.58	3.09333	21.33	95.4767	103.97
dre-miR-457b-5p	ENSDARG00000032865	pacsin1a	mRNA	553559	-0.670743	0.0120935	544.937	Brain	0.8307	372.434	Brain	0.8694				115.17	101.522	108.17	148.092	78.5073	84.6658	51.3633	59.6302	57.3397	108.287	103.755	56.1111	108.287	3.37	2.75	3.16	18.63	22.05	23.31	88.88	103.97	93.58	3.09333	21.33	95.4767	103.97
dre-miR-203a-3p	ENSDARG00000062510	bcl11ba	mRNA	100093707	-0.792443	0.00123728	82.0144	Brain	0.7043	46.5464	Brain	0.752	ENSDARG00000062510	zf-C2H2	yes	4231.24	3108.12	3554.2	1886.28	1048.95	1034.2	794.038	553.654	767.814	3631.18	1323.14	705.169	3631.18	4.84	5.6	3.93	31.25	51.66	56.43	52.2	58.78	58.82	4.79	46.4467	56.6	58.82
dre-miR-210-3p	ENSDARG00000062510	bcl11ba	mRNA	100093707	-0.59099	0.0334196	82.0144	Brain	0.7043	46.5464	Brain	0.752	ENSDARG00000062510	zf-C2H2	yes	259.866	142.212	195.923	257.564	131.506	124.022	88.3964	77.5269	151.168	199.334	171.031	105.697	199.334	4.84	5.6	3.93	31.25	51.66	56.43	52.2	58.78	58.82	4.79	46.4467	56.6	58.82
dre-miR-221-3p	ENSDARG00000062510	bcl11ba	mRNA	100093707	-0.788208	0.00137059	82.0144	Brain	0.7043	46.5464	Brain	0.752	ENSDARG00000062510	zf-C2H2	yes	3093.01	3216.94	4245.95	2885.19	1306.53	1512.52	1169.28	1056.67	985.037	3518.63	1901.41	1070.33	3518.63	4.84	5.6	3.93	31.25	51.66	56.43	52.2	58.78	58.82	4.79	46.4467	56.6	58.82
dre-miR-222a-5p	ENSDARG00000062510	bcl11ba	mRNA	100093707	-0.760229	0.0025584	82.0144	Brain	0.7043	46.5464	Brain	0.752	ENSDARG00000062510	zf-C2H2	yes	1246.67	1756.56	1254.64	633.543	587.813	559.967	345.535	308.813	351.043	1419.29	593.775	335.13	1419.29	4.84	5.6	3.93	31.25	51.66	56.43	52.2	58.78	58.82	4.79	46.4467	56.6	58.82
dre-miR-430a-3p	ENSDARG00000062510	bcl11ba	mRNA	100093707	-0.781635	0.00159952	82.0144	Brain	0.7043	46.5464	Brain	0.752	ENSDARG00000062510	zf-C2H2	yes	170576	197280	188900	38006.6	13637.6	18277.2	521.523	1901.92	1464.85	185585	23307.1	1296.1	185585	4.84	5.6	3.93	31.25	51.66	56.43	52.2	58.78	58.82	4.79	46.4467	56.6	58.82
dre-miR-430b-3p	ENSDARG00000062510	bcl11ba	mRNA	100093707	-0.771584	0.00200627	82.0144	Brain	0.7043	46.5464	Brain	0.752	ENSDARG00000062510	zf-C2H2	yes	119435	145448	151831	17814.9	6294.28	8101.09	130.099	604.527	418.726	138904	10736.7	384.451	138904	4.84	5.6	3.93	31.25	51.66	56.43	52.2	58.78	58.82	4.79	46.4467	56.6	58.82
dre-miR-429a	ENSDARG00000062510	bcl11ba	mRNA	100093707	-0.766086	0.00226056	82.0144	Brain	0.7043	46.5464	Brain	0.752	ENSDARG00000062510	zf-C2H2	yes	902.883	1241.65	1220.02	1041.07	665.114	638.592	713.853	559.138	605.65	1121.52	781.591	626.214	1121.52	4.84	5.6	3.93	31.25	51.66	56.43	52.2	58.78	58.82	4.79	46.4467	56.6	58.82
dre-miR-10c-3p	ENSDARG00000062510	bcl11ba	mRNA	100093707	-0.773262	0.0019333	82.0144	Brain	0.7043	46.5464	Brain	0.752	ENSDARG00000062510	zf-C2H2	yes	111.198	93.6815	97.8939	24.1743	29.3864	23.6318	8.7752	5.9402	6.5159	100.925	25.7308	7.0771	100.925	4.84	5.6	3.93	31.25	51.66	56.43	52.2	58.78	58.82	4.79	46.4467	56.6	58.82
dre-miR-10d-5p	ENSDARG00000062510	bcl11ba	mRNA	100093707	-0.70752	0.00682521	82.0144	Brain	0.7043	46.5464	Brain	0.752	ENSDARG00000062510	zf-C2H2	yes	3371.35	2053.83	2838.65	71.9332	762.925	784.736	445.846	510.55	344.364	2754.61	539.865	433.587	2754.61	4.84	5.6	3.93	31.25	51.66	56.43	52.2	58.78	58.82	4.79	46.4467	56.6	58.82
dre-miR-17a-5p	ENSDARG00000062510	bcl11ba	mRNA	100093707	-0.70711	0.00687191	82.0144	Brain	0.7043	46.5464	Brain	0.752	ENSDARG00000062510	zf-C2H2	yes	1594.25	1809.96	1799.95	1885.69	911.15	1215.44	317.196	524.867	474.763	1734.72	1337.43	438.942	1734.72	4.84	5.6	3.93	31.25	51.66	56.43	52.2	58.78	58.82	4.79	46.4467	56.6	58.82
dre-miR-20a-5p	ENSDARG00000062510	bcl11ba	mRNA	100093707	-0.715428	0.00597021	82.0144	Brain	0.7043	46.5464	Brain	0.752	ENSDARG00000062510	zf-C2H2	yes	5105.98	6064.15	5632.01	5746.01	3153.99	3847.99	1106	1889.66	1534	5600.71	4249.33	1509.89	5600.71	4.84	5.6	3.93	31.25	51.66	56.43	52.2	58.78	58.82	4.79	46.4467	56.6	58.82
dre-miR-20a-3p	ENSDARG00000062510	bcl11ba	mRNA	100093707	-0.759831	0.00257969	82.0144	Brain	0.7043	46.5464	Brain	0.752	ENSDARG00000062510	zf-C2H2	yes	281.795	275.908	210.932	187.4	117.976	139.659	39.1263	50.263	54.7333	256.211	148.345	48.0409	256.211	4.84	5.6	3.93	31.25	51.66	56.43	52.2	58.78	58.82	4.79	46.4467	56.6	58.82
dre-miR-21	ENSDARG00000062510	bcl11ba	mRNA	100093707	-0.605574	0.0282806	82.0144	Brain	0.7043	46.5464	Brain	0.752	ENSDARG00000062510	zf-C2H2	yes	13590.2	14982.4	16782.5	15937.9	13036.7	13956.5	5904.76	6265.59	6982.16	15118.4	14310.4	6384.17	15118.4	4.84	5.6	3.93	31.25	51.66	56.43	52.2	58.78	58.82	4.79	46.4467	56.6	58.82
dre-miR-22a-3p	ENSDARG00000062510	bcl11ba	mRNA	100093707	-0.804248	0.000918695	82.0144	Brain	0.7043	46.5464	Brain	0.752	ENSDARG00000062510	zf-C2H2	yes	8056.88	8950.3	8685.79	7140.55	5816.95	5445.62	5668.64	4736.53	5136.54	8564.32	6134.37	5180.57	8564.32	4.84	5.6	3.93	31.25	51.66	56.43	52.2	58.78	58.82	4.79	46.4467	56.6	58.82
dre-miR-25-5p	ENSDARG00000062510	bcl11ba	mRNA	100093707	-0.761212	0.0025064	82.0144	Brain	0.7043	46.5464	Brain	0.752	ENSDARG00000062510	zf-C2H2	yes	174.395	151.405	105.06	83.3325	50.4997	57.125	7.1651	8.3772	18.0001	143.62	63.6524	11.1808	143.62	4.84	5.6	3.93	31.25	51.66	56.43	52.2	58.78	58.82	4.79	46.4467	56.6	58.82
dre-miR-25-3p	ENSDARG00000062510	bcl11ba	mRNA	100093707	-0.603721	0.028899	82.0144	Brain	0.7043	46.5464	Brain	0.752	ENSDARG00000062510	zf-C2H2	yes	8992.91	8042.96	8110.46	11035.3	5838.92	7327.81	2267.39	2584.81	2857.86	8382.11	8067.33	2570.02	8382.11	4.84	5.6	3.93	31.25	51.66	56.43	52.2	58.78	58.82	4.79	46.4467	56.6	58.82
dre-miR-30e-3p	ENSDARG00000062510	bcl11ba	mRNA	100093707	-0.643885	0.0175522	82.0144	Brain	0.7043	46.5464	Brain	0.752	ENSDARG00000062510	zf-C2H2	yes	1151.87	1071.32	934.86	904.57	944.845	937.898	748.149	588.686	788.909	1052.68	929.104	708.581	1052.68	4.84	5.6	3.93	31.25	51.66	56.43	52.2	58.78	58.82	4.79	46.4467	56.6	58.82
dre-miR-92a-5p	ENSDARG00000062510	bcl11ba	mRNA	100093707	-0.742627	0.00363999	82.0144	Brain	0.7043	46.5464	Brain	0.752	ENSDARG00000062510	zf-C2H2	yes	875.083	1118.37	725.28	454.398	324.974	481.254	35.1814	39.2204	66.8691	906.243	420.208	47.0903	906.243	4.84	5.6	3.93	31.25	51.66	56.43	52.2	58.78	58.82	4.79	46.4467	56.6	58.82
dre-miR-130c-5p	ENSDARG00000062510	bcl11ba	mRNA	100093707	-0.733585	0.00431788	82.0144	Brain	0.7043	46.5464	Brain	0.752	ENSDARG00000062510	zf-C2H2	yes	774.59	1008.06	682.418	334.607	365.649	446.783	145.395	113.549	178.453	821.688	382.347	145.799	821.688	4.84	5.6	3.93	31.25	51.66	56.43	52.2	58.78	58.82	4.79	46.4467	56.6	58.82
dre-miR-133a-2-5p	ENSDARG00000062510	bcl11ba	mRNA	100093707	-0.760124	0.002564	82.0144	Brain	0.7043	46.5464	Brain	0.752	ENSDARG00000062510	zf-C2H2	yes	179.575	148.836	189.162	43.042	46.2771	39.179	37.9992	30.0816	43.5749	172.524	42.8327	37.2186	172.524	4.84	5.6	3.93	31.25	51.66	56.43	52.2	58.78	58.82	4.79	46.4467	56.6	58.82
dre-miR-133a-5p	ENSDARG00000062510	bcl11ba	mRNA	100093707	-0.760093	0.00256566	82.0144	Brain	0.7043	46.5464	Brain	0.752	ENSDARG00000062510	zf-C2H2	yes	179.575	148.836	189.162	43.042	46.2771	39.3567	37.9992	30.0816	43.5749	172.524	42.8919	37.2186	172.524	4.84	5.6	3.93	31.25	51.66	56.43	52.2	58.78	58.82	4.79	46.4467	56.6	58.82
dre-miR-148	ENSDARG00000062510	bcl11ba	mRNA	100093707	-0.636775	0.0192641	82.0144	Brain	0.7043	46.5464	Brain	0.752	ENSDARG00000062510	zf-C2H2	yes	483.471	269.149	345.063	234.471	166.236	152.274	241.279	196.33	265.115	365.894	184.327	234.241	365.894	4.84	5.6	3.93	31.25	51.66	56.43	52.2	58.78	58.82	4.79	46.4467	56.6	58.82
dre-miR-196b	ENSDARG00000062510	bcl11ba	mRNA	100093707	-0.726538	0.0049107	82.0144	Brain	0.7043	46.5464	Brain	0.752	ENSDARG00000062510	zf-C2H2	yes	657.003	305.377	446.202	5.4048	7.7559	14.57	2.9787	5.7117	1.7104	469.527	9.24357	3.46693	469.527	4.84	5.6	3.93	31.25	51.66	56.43	52.2	58.78	58.82	4.79	46.4467	56.6	58.82
dre-miR-203b-3p	ENSDARG00000062510	bcl11ba	mRNA	100093707	-0.809558	0.000798406	82.0144	Brain	0.7043	46.5464	Brain	0.752	ENSDARG00000062510	zf-C2H2	yes	10075	10482.1	11202	7194.6	3600.56	3454.42	3262.53	3028.19	2653.75	10586.3	4749.86	2981.49	10586.3	4.84	5.6	3.93	31.25	51.66	56.43	52.2	58.78	58.82	4.79	46.4467	56.6	58.82
dre-miR-301b-5p	ENSDARG00000062510	bcl11ba	mRNA	100093707	-0.720426	0.00547387	82.0144	Brain	0.7043	46.5464	Brain	0.752	ENSDARG00000062510	zf-C2H2	yes	785.814	1432.39	889.969	595.906	511.633	511.015	170.352	156.044	230.173	1036.06	539.518	185.523	1036.06	4.84	5.6	3.93	31.25	51.66	56.43	52.2	58.78	58.82	4.79	46.4467	56.6	58.82
dre-miR-375	ENSDARG00000062510	bcl11ba	mRNA	100093707	-0.627769	0.0216075	82.0144	Brain	0.7043	46.5464	Brain	0.752	ENSDARG00000062510	zf-C2H2	yes	477.428	377.295	448.635	363.007	276.197	258.884	427.893	221.614	347.296	434.453	299.363	332.268	434.453	4.84	5.6	3.93	31.25	51.66	56.43	52.2	58.78	58.82	4.79	46.4467	56.6	58.82
dre-miR-454b	ENSDARG00000062510	bcl11ba	mRNA	100093707	-0.666913	0.0127806	82.0144	Brain	0.7043	46.5464	Brain	0.752	ENSDARG00000062510	zf-C2H2	yes	1262.9	1707.36	2041.98	1311.31	1251.98	1340.53	910.048	1043.72	869.054	1670.74	1301.27	940.94	1670.74	4.84	5.6	3.93	31.25	51.66	56.43	52.2	58.78	58.82	4.79	46.4467	56.6	58.82
dre-miR-430a-5p	ENSDARG00000062510	bcl11ba	mRNA	100093707	-0.792253	0.00124303	82.0144	Brain	0.7043	46.5464	Brain	0.752	ENSDARG00000062510	zf-C2H2	yes	795.828	1040.64	989.08	358.487	119.441	128.376	21.2538	33.661	36.0002	941.848	202.101	30.305	941.848	4.84	5.6	3.93	31.25	51.66	56.43	52.2	58.78	58.82	4.79	46.4467	56.6	58.82
dre-miR-15c	ENSDARG00000062510	bcl11ba	mRNA	100093707	-0.582486	0.0367139	82.0144	Brain	0.7043	46.5464	Brain	0.752	ENSDARG00000062510	zf-C2H2	yes	2190.3	1951.36	1679.34	2120.06	1498.27	1925.46	552.598	781.97	696.465	1940.33	1847.93	677.011	1940.33	4.84	5.6	3.93	31.25	51.66	56.43	52.2	58.78	58.82	4.79	46.4467	56.6	58.82
dre-miR-222a-3p	ENSDARG00000078302	brinp1	mRNA	100334375	-0.572984	0.040667	30.1496	Brain	0.8807	44.3945	Brain	0.9134				16739.3	17559.8	16574.6	6559.09	4563.5	4739.6	4087.49	4012.05	3183.09	16957.9	5287.4	3760.88	16957.9	4.18	3.7	2.64	8.78	12.51	13.06	28.64	26.63	27.26	3.50667	11.45	27.51	28.64
dre-miR-430a-3p	ENSDARG00000078302	brinp1	mRNA	100334375	-0.575434	0.0396196	30.1496	Brain	0.8807	44.3945	Brain	0.9134				170576	197280	188900	38006.6	13637.6	18277.2	521.523	1901.92	1464.85	185585	23307.1	1296.1	185585	4.18	3.7	2.64	8.78	12.51	13.06	28.64	26.63	27.26	3.50667	11.45	27.51	28.64
dre-miR-430c-5p	ENSDARG00000078302	brinp1	mRNA	100334375	-0.607237	0.0277337	30.1496	Brain	0.8807	44.3945	Brain	0.9134				196.842	258.063	242.301	74.4882	31.4546	42.022	5.4745	7.3871	9.0408	232.402	49.3216	7.3008	232.402	4.18	3.7	2.64	8.78	12.51	13.06	28.64	26.63	27.26	3.50667	11.45	27.51	28.64
dre-miR-19c-3p	ENSDARG00000078302	brinp1	mRNA	100334375	-0.560582	0.0462783	30.1496	Brain	0.8807	44.3945	Brain	0.9134				2060.45	2760.83	3397.76	1210.19	3507.58	3612.38	1085.63	1369.21	1085.95	2739.68	2776.71	1180.26	2776.71	4.18	3.7	2.64	8.78	12.51	13.06	28.64	26.63	27.26	3.50667	11.45	27.51	28.64
dre-miR-20a-5p	ENSDARG00000078302	brinp1	mRNA	100334375	-0.766576	0.00223693	30.1496	Brain	0.8807	44.3945	Brain	0.9134				5105.98	6064.15	5632.01	5746.01	3153.99	3847.99	1106	1889.66	1534	5600.71	4249.33	1509.89	5600.71	4.18	3.7	2.64	8.78	12.51	13.06	28.64	26.63	27.26	3.50667	11.45	27.51	28.64
dre-miR-30d	ENSDARG00000078302	brinp1	mRNA	100334375	-0.659078	0.0142778	30.1496	Brain	0.8807	44.3945	Brain	0.9134				4330.18	4530.78	4091.53	4473.42	3967.07	4159.64	4061.72	3573.17	3419.45	4317.5	4200.05	3684.78	4317.5	4.18	3.7	2.64	8.78	12.51	13.06	28.64	26.63	27.26	3.50667	11.45	27.51	28.64
dre-miR-30e-3p	ENSDARG00000078302	brinp1	mRNA	100334375	-0.694661	0.00841185	30.1496	Brain	0.8807	44.3945	Brain	0.9134				1151.87	1071.32	934.86	904.57	944.845	937.898	748.149	588.686	788.909	1052.68	929.104	708.581	1052.68	4.18	3.7	2.64	8.78	12.51	13.06	28.64	26.63	27.26	3.50667	11.45	27.51	28.64
dre-miR-92a-3p	ENSDARG00000078302	brinp1	mRNA	100334375	-0.756003	0.00279161	30.1496	Brain	0.8807	44.3945	Brain	0.9134				34336.8	31372	27807.4	34855.7	16122	20439.1	5672.58	7016.94	7024.11	31172.1	23805.6	6571.21	31172.1	4.18	3.7	2.64	8.78	12.51	13.06	28.64	26.63	27.26	3.50667	11.45	27.51	28.64
dre-miR-92a-2-5p	ENSDARG00000078302	brinp1	mRNA	100334375	-0.655101	0.0150863	30.1496	Brain	0.8807	44.3945	Brain	0.9134				270.917	368.237	264.07	122.247	84.0226	112.384	12.9616	12.185	23.7015	301.075	106.218	16.2827	301.075	4.18	3.7	2.64	8.78	12.51	13.06	28.64	26.63	27.26	3.50667	11.45	27.51	28.64
dre-miR-92b-3p	ENSDARG00000078302	brinp1	mRNA	100334375	-0.705662	0.00703906	30.1496	Brain	0.8807	44.3945	Brain	0.9134				17873.2	13977.6	10576.6	20923.6	8696.04	12278	3178.32	3773.68	3992.19	14142.5	13965.9	3648.07	14142.5	4.18	3.7	2.64	8.78	12.51	13.06	28.64	26.63	27.26	3.50667	11.45	27.51	28.64
dre-miR-193b-5p	ENSDARG00000078302	brinp1	mRNA	100334375	-0.631609	0.0205837	30.1496	Brain	0.8807	44.3945	Brain	0.9134				232.93	176.684	128.858	73.0142	71.096	80.9345	17.5505	22.6945	32.4165	179.49	75.0149	24.2205	179.49	4.18	3.7	2.64	8.78	12.51	13.06	28.64	26.63	27.26	3.50667	11.45	27.51	28.64
dre-miR-203b-5p	ENSDARG00000078302	brinp1	mRNA	100334375	-0.592994	0.0326761	30.1496	Brain	0.8807	44.3945	Brain	0.9134				804.289	757.293	607.645	301.687	194.243	182.036	126.556	129.084	108.978	723.076	225.989	121.54	723.076	4.18	3.7	2.64	8.78	12.51	13.06	28.64	26.63	27.26	3.50667	11.45	27.51	28.64
dre-miR-203b-3p	ENSDARG00000078302	brinp1	mRNA	100334375	-0.629118	0.0212435	30.1496	Brain	0.8807	44.3945	Brain	0.9134				10075	10482.1	11202	7194.6	3600.56	3454.42	3262.53	3028.19	2653.75	10586.3	4749.86	2981.49	10586.3	4.18	3.7	2.64	8.78	12.51	13.06	28.64	26.63	27.26	3.50667	11.45	27.51	28.64
dre-miR-219-3p	ENSDARG00000078302	brinp1	mRNA	100334375	-0.758144	0.00267148	30.1496	Brain	0.8807	44.3945	Brain	0.9134				187.69	167.491	151.708	190.053	77.1284	105.01	11.0294	25.36	21.6653	168.963	124.064	19.3516	168.963	4.18	3.7	2.64	8.78	12.51	13.06	28.64	26.63	27.26	3.50667	11.45	27.51	28.64
dre-miR-430a-5p	ENSDARG00000078302	brinp1	mRNA	100334375	-0.609605	0.026969	30.1496	Brain	0.8807	44.3945	Brain	0.9134				795.828	1040.64	989.08	358.487	119.441	128.376	21.2538	33.661	36.0002	941.848	202.101	30.305	941.848	4.18	3.7	2.64	8.78	12.51	13.06	28.64	26.63	27.26	3.50667	11.45	27.51	28.64
dre-miR-430a-4-5p	ENSDARG00000078302	brinp1	mRNA	100334375	-0.608253	0.0274036	30.1496	Brain	0.8807	44.3945	Brain	0.9134				2019.18	1781.98	1714.63	631.872	265.167	285.447	39.2873	54.68	73.4665	1838.6	394.162	55.8113	1838.6	4.18	3.7	2.64	8.78	12.51	13.06	28.64	26.63	27.26	3.50667	11.45	27.51	28.64
dre-miR-430a-11-5p	ENSDARG00000078302	brinp1	mRNA	100334375	-0.608253	0.0274036	30.1496	Brain	0.8807	44.3945	Brain	0.9134				2019.18	1781.98	1714.63	631.872	265.167	285.447	39.2873	54.68	73.4665	1838.6	394.162	55.8113	1838.6	4.18	3.7	2.64	8.78	12.51	13.06	28.64	26.63	27.26	3.50667	11.45	27.51	28.64
dre-miR-430a-12-5p	ENSDARG00000078302	brinp1	mRNA	100334375	-0.608253	0.0274036	30.1496	Brain	0.8807	44.3945	Brain	0.9134				2019.18	1781.98	1714.63	631.872	265.167	285.447	39.2873	54.68	73.4665	1838.6	394.162	55.8113	1838.6	4.18	3.7	2.64	8.78	12.51	13.06	28.64	26.63	27.26	3.50667	11.45	27.51	28.64
dre-miR-430a-13-5p	ENSDARG00000078302	brinp1	mRNA	100334375	-0.608253	0.0274036	30.1496	Brain	0.8807	44.3945	Brain	0.9134				2019.18	1781.98	1714.63	631.872	265.167	285.447	39.2873	54.68	73.4665	1838.6	394.162	55.8113	1838.6	4.18	3.7	2.64	8.78	12.51	13.06	28.64	26.63	27.26	3.50667	11.45	27.51	28.64
dre-miR-430a-14-5p	ENSDARG00000078302	brinp1	mRNA	100334375	-0.608253	0.0274036	30.1496	Brain	0.8807	44.3945	Brain	0.9134				2019.18	1781.98	1714.63	631.872	265.167	285.447	39.2873	54.68	73.4665	1838.6	394.162	55.8113	1838.6	4.18	3.7	2.64	8.78	12.51	13.06	28.64	26.63	27.26	3.50667	11.45	27.51	28.64
dre-miR-430a-15-5p	ENSDARG00000078302	brinp1	mRNA	100334375	-0.608253	0.0274036	30.1496	Brain	0.8807	44.3945	Brain	0.9134				2019.18	1781.98	1714.63	631.872	265.167	285.447	39.2873	54.68	73.4665	1838.6	394.162	55.8113	1838.6	4.18	3.7	2.64	8.78	12.51	13.06	28.64	26.63	27.26	3.50667	11.45	27.51	28.64
dre-miR-430a-16-5p	ENSDARG00000078302	brinp1	mRNA	100334375	-0.608253	0.0274036	30.1496	Brain	0.8807	44.3945	Brain	0.9134				2019.18	1781.98	1714.63	631.872	265.167	285.447	39.2873	54.68	73.4665	1838.6	394.162	55.8113	1838.6	4.18	3.7	2.64	8.78	12.51	13.06	28.64	26.63	27.26	3.50667	11.45	27.51	28.64
dre-miR-430a-17-5p	ENSDARG00000078302	brinp1	mRNA	100334375	-0.608253	0.0274036	30.1496	Brain	0.8807	44.3945	Brain	0.9134				2019.18	1781.98	1714.63	631.872	265.167	285.447	39.2873	54.68	73.4665	1838.6	394.162	55.8113	1838.6	4.18	3.7	2.64	8.78	12.51	13.06	28.64	26.63	27.26	3.50667	11.45	27.51	28.64
dre-miR-430i-5p	ENSDARG00000078302	brinp1	mRNA	100334375	-0.608253	0.0274036	30.1496	Brain	0.8807	44.3945	Brain	0.9134				2019.18	1781.98	1714.63	631.872	265.167	285.447	39.2873	54.68	73.4665	1838.6	394.162	55.8113	1838.6	4.18	3.7	2.64	8.78	12.51	13.06	28.64	26.63	27.26	3.50667	11.45	27.51	28.64
dre-miR-222a-5p	ENSDARG00000034504	lmo1	mRNA	280646	-0.723992	0.00513953	58.9747	Brain	0.7708	107.296	Brain	0.8429				1246.67	1756.56	1254.64	633.543	587.813	559.967	345.535	308.813	351.043	1419.29	593.775	335.13	1419.29	3.89	4.33	3.68	14.09	31.25	21.6	27.45	31.43	31.51	3.96667	22.3133	30.13	31.51
dre-miR-222a-3p	ENSDARG00000034504	lmo1	mRNA	280646	-0.741031	0.00375322	58.9747	Brain	0.7708	107.296	Brain	0.8429				16739.3	17559.8	16574.6	6559.09	4563.5	4739.6	4087.49	4012.05	3183.09	16957.9	5287.4	3760.88	16957.9	3.89	4.33	3.68	14.09	31.25	21.6	27.45	31.43	31.51	3.96667	22.3133	30.13	31.51
dre-miR-430a-3p	ENSDARG00000034504	lmo1	mRNA	280646	-0.737805	0.00399039	58.9747	Brain	0.7708	107.296	Brain	0.8429				170576	197280	188900	38006.6	13637.6	18277.2	521.523	1901.92	1464.85	185585	23307.1	1296.1	185585	3.89	4.33	3.68	14.09	31.25	21.6	27.45	31.43	31.51	3.96667	22.3133	30.13	31.51
dre-miR-430b-3p	ENSDARG00000034504	lmo1	mRNA	280646	-0.722436	0.00528347	58.9747	Brain	0.7708	107.296	Brain	0.8429				119435	145448	151831	17814.9	6294.28	8101.09	130.099	604.527	418.726	138904	10736.7	384.451	138904	3.89	4.33	3.68	14.09	31.25	21.6	27.45	31.43	31.51	3.96667	22.3133	30.13	31.51
dre-miR-430c-3p	ENSDARG00000034504	lmo1	mRNA	280646	-0.717401	0.0057703	58.9747	Brain	0.7708	107.296	Brain	0.8429				11020.4	9607.83	8566.12	1026.23	419.682	505.152	14.0887	73.8714	41.7016	9731.45	650.354	43.2206	9731.45	3.89	4.33	3.68	14.09	31.25	21.6	27.45	31.43	31.51	3.96667	22.3133	30.13	31.51
dre-miR-20b-5p	ENSDARG00000034504	lmo1	mRNA	280646	-0.594072	0.0322809	58.9747	Brain	0.7708	107.296	Brain	0.8429				563.072	710.925	715.816	1027.51	480.609	601.456	108.04	202.347	188.553	663.271	703.19	166.313	703.19	3.89	4.33	3.68	14.09	31.25	21.6	27.45	31.43	31.51	3.96667	22.3133	30.13	31.51
dre-miR-20a-5p	ENSDARG00000034504	lmo1	mRNA	280646	-0.747282	0.00332484	58.9747	Brain	0.7708	107.296	Brain	0.8429				5105.98	6064.15	5632.01	5746.01	3153.99	3847.99	1106	1889.66	1534	5600.71	4249.33	1509.89	5600.71	3.89	4.33	3.68	14.09	31.25	21.6	27.45	31.43	31.51	3.96667	22.3133	30.13	31.51
dre-miR-21	ENSDARG00000034504	lmo1	mRNA	280646	-0.654195	0.0152752	58.9747	Brain	0.7708	107.296	Brain	0.8429				13590.2	14982.4	16782.5	15937.9	13036.7	13956.5	5904.76	6265.59	6982.16	15118.4	14310.4	6384.17	15118.4	3.89	4.33	3.68	14.09	31.25	21.6	27.45	31.43	31.51	3.96667	22.3133	30.13	31.51
dre-miR-193b-5p	ENSDARG00000034504	lmo1	mRNA	280646	-0.713403	0.00618086	58.9747	Brain	0.7708	107.296	Brain	0.8429				232.93	176.684	128.858	73.0142	71.096	80.9345	17.5505	22.6945	32.4165	179.49	75.0149	24.2205	179.49	3.89	4.33	3.68	14.09	31.25	21.6	27.45	31.43	31.51	3.96667	22.3133	30.13	31.51
dre-miR-206-3p	ENSDARG00000034504	lmo1	mRNA	280646	-0.655632	0.0149766	58.9747	Brain	0.7708	107.296	Brain	0.8429				48472	29107.9	36508.1	2216.47	5341.08	4938.16	7777.43	5062.4	7578.45	38029.3	4165.23	6806.09	38029.3	3.89	4.33	3.68	14.09	31.25	21.6	27.45	31.43	31.51	3.96667	22.3133	30.13	31.51
dre-miR-15b-3p	ENSDARG00000062056	elmod1	mRNA	791199	-0.729721	0.00463564	612.433	Brain	0.8895	435.619	Brain	0.8961				213.936	344.445	216.881	257.368	266.632	308.546	39.9313	51.71	87.557	258.421	277.515	59.7328	277.515	2.97	2.39	2.14	16.97	26.37	24.12	135.02	118.04	106.62	2.5	22.4867	119.893	135.02
dre-miR-16a	ENSDARG00000062056	elmod1	mRNA	791199	-0.737718	0.00399691	612.433	Brain	0.8895	435.619	Brain	0.8961				284.039	329.44	318.155	398.089	268.441	284.559	145.476	165.411	153.938	310.545	317.03	154.941	317.03	2.97	2.39	2.14	16.97	26.37	24.12	135.02	118.04	106.62	2.5	22.4867	119.893	135.02
dre-miR-16c-3p	ENSDARG00000062056	elmod1	mRNA	791199	-0.616698	0.0247705	612.433	Brain	0.8895	435.619	Brain	0.8961				369.683	374.456	310.854	420.79	389.262	454.601	214.953	224.127	228.707	351.664	421.551	222.596	421.551	2.97	2.39	2.14	16.97	26.37	24.12	135.02	118.04	106.62	2.5	22.4867	119.893	135.02
dre-miR-17a-5p	ENSDARG00000062056	elmod1	mRNA	791199	-0.708604	0.00670272	612.433	Brain	0.8895	435.619	Brain	0.8961				1594.25	1809.96	1799.95	1885.69	911.15	1215.44	317.196	524.867	474.763	1734.72	1337.43	438.942	1734.72	2.97	2.39	2.14	16.97	26.37	24.12	135.02	118.04	106.62	2.5	22.4867	119.893	135.02
dre-miR-17a-3p	ENSDARG00000062056	elmod1	mRNA	791199	-0.613709	0.02568	612.433	Brain	0.8895	435.619	Brain	0.8961				578.784	577.23	423.08	283.606	211.823	257.285	35.8255	50.4915	65.1587	526.365	250.904	50.4919	526.365	2.97	2.39	2.14	16.97	26.37	24.12	135.02	118.04	106.62	2.5	22.4867	119.893	135.02
dre-miR-20b-5p	ENSDARG00000062056	elmod1	mRNA	791199	-0.708276	0.00673966	612.433	Brain	0.8895	435.619	Brain	0.8961				563.072	710.925	715.816	1027.51	480.609	601.456	108.04	202.347	188.553	663.271	703.19	166.313	703.19	2.97	2.39	2.14	16.97	26.37	24.12	135.02	118.04	106.62	2.5	22.4867	119.893	135.02
dre-miR-18b-5p	ENSDARG00000062056	elmod1	mRNA	791199	-0.722321	0.00529417	612.433	Brain	0.8895	435.619	Brain	0.8961				82.7081	121.935	101.545	110.455	98.7589	117.981	37.4356	48.7399	62.0637	102.062	109.065	49.4131	109.065	2.97	2.39	2.14	16.97	26.37	24.12	135.02	118.04	106.62	2.5	22.4867	119.893	135.02
dre-miR-18c	ENSDARG00000062056	elmod1	mRNA	791199	-0.650963	0.0159638	612.433	Brain	0.8895	435.619	Brain	0.8961				2578.46	2622.54	2666.53	4322.18	2342.89	2506.21	893.463	1100.76	1139.95	2622.51	3057.1	1044.72	3057.1	2.97	2.39	2.14	16.97	26.37	24.12	135.02	118.04	106.62	2.5	22.4867	119.893	135.02
dre-miR-19c-3p	ENSDARG00000062056	elmod1	mRNA	791199	-0.588966	0.0341833	612.433	Brain	0.8895	435.619	Brain	0.8961				2060.45	2760.83	3397.76	1210.19	3507.58	3612.38	1085.63	1369.21	1085.95	2739.68	2776.71	1180.26	2776.71	2.97	2.39	2.14	16.97	26.37	24.12	135.02	118.04	106.62	2.5	22.4867	119.893	135.02
dre-miR-20a-5p	ENSDARG00000062056	elmod1	mRNA	791199	-0.708079	0.00676185	612.433	Brain	0.8895	435.619	Brain	0.8961				5105.98	6064.15	5632.01	5746.01	3153.99	3847.99	1106	1889.66	1534	5600.71	4249.33	1509.89	5600.71	2.97	2.39	2.14	16.97	26.37	24.12	135.02	118.04	106.62	2.5	22.4867	119.893	135.02
dre-miR-21	ENSDARG00000062056	elmod1	mRNA	791199	-0.774896	0.00186422	612.433	Brain	0.8895	435.619	Brain	0.8961				13590.2	14982.4	16782.5	15937.9	13036.7	13956.5	5904.76	6265.59	6982.16	15118.4	14310.4	6384.17	15118.4	2.97	2.39	2.14	16.97	26.37	24.12	135.02	118.04	106.62	2.5	22.4867	119.893	135.02
dre-miR-25-3p	ENSDARG00000062056	elmod1	mRNA	791199	-0.74527	0.00345838	612.433	Brain	0.8895	435.619	Brain	0.8961				8992.91	8042.96	8110.46	11035.3	5838.92	7327.81	2267.39	2584.81	2857.86	8382.11	8067.33	2570.02	8382.11	2.97	2.39	2.14	16.97	26.37	24.12	135.02	118.04	106.62	2.5	22.4867	119.893	135.02
dre-miR-30e-5p	ENSDARG00000062056	elmod1	mRNA	791199	-0.593818	0.0323737	612.433	Brain	0.8895	435.619	Brain	0.8961				41418.3	44311.2	38579.8	22824.7	33971.6	38629.6	21670.2	22833.3	23167.6	41436.4	31808.6	22557.1	41436.4	2.97	2.39	2.14	16.97	26.37	24.12	135.02	118.04	106.62	2.5	22.4867	119.893	135.02
dre-miR-30e-3p	ENSDARG00000062056	elmod1	mRNA	791199	-0.663552	0.0134075	612.433	Brain	0.8895	435.619	Brain	0.8961				1151.87	1071.32	934.86	904.57	944.845	937.898	748.149	588.686	788.909	1052.68	929.104	708.581	1052.68	2.97	2.39	2.14	16.97	26.37	24.12	135.02	118.04	106.62	2.5	22.4867	119.893	135.02
dre-miR-92a-5p	ENSDARG00000062056	elmod1	mRNA	791199	-0.613652	0.0256975	612.433	Brain	0.8895	435.619	Brain	0.8961				875.083	1118.37	725.28	454.398	324.974	481.254	35.1814	39.2204	66.8691	906.243	420.208	47.0903	906.243	2.97	2.39	2.14	16.97	26.37	24.12	135.02	118.04	106.62	2.5	22.4867	119.893	135.02
dre-miR-92a-3p	ENSDARG00000062056	elmod1	mRNA	791199	-0.703549	0.00728837	612.433	Brain	0.8895	435.619	Brain	0.8961				34336.8	31372	27807.4	34855.7	16122	20439.1	5672.58	7016.94	7024.11	31172.1	23805.6	6571.21	31172.1	2.97	2.39	2.14	16.97	26.37	24.12	135.02	118.04	106.62	2.5	22.4867	119.893	135.02
dre-miR-92a-2-5p	ENSDARG00000062056	elmod1	mRNA	791199	-0.553593	0.0496751	612.433	Brain	0.8895	435.619	Brain	0.8961				270.917	368.237	264.07	122.247	84.0226	112.384	12.9616	12.185	23.7015	301.075	106.218	16.2827	301.075	2.97	2.39	2.14	16.97	26.37	24.12	135.02	118.04	106.62	2.5	22.4867	119.893	135.02
dre-miR-92b-3p	ENSDARG00000062056	elmod1	mRNA	791199	-0.69679	0.00813147	612.433	Brain	0.8895	435.619	Brain	0.8961				17873.2	13977.6	10576.6	20923.6	8696.04	12278	3178.32	3773.68	3992.19	14142.5	13965.9	3648.07	14142.5	2.97	2.39	2.14	16.97	26.37	24.12	135.02	118.04	106.62	2.5	22.4867	119.893	135.02
dre-miR-219-3p	ENSDARG00000062056	elmod1	mRNA	791199	-0.70574	0.00702992	612.433	Brain	0.8895	435.619	Brain	0.8961				187.69	167.491	151.708	190.053	77.1284	105.01	11.0294	25.36	21.6653	168.963	124.064	19.3516	168.963	2.97	2.39	2.14	16.97	26.37	24.12	135.02	118.04	106.62	2.5	22.4867	119.893	135.02
dre-miR-301b-3p	ENSDARG00000062056	elmod1	mRNA	791199	-0.566899	0.0433547	612.433	Brain	0.8895	435.619	Brain	0.8961				214.799	292.4	280.837	261.298	295.329	397.476	148.615	144.163	182.2	262.679	318.034	158.326	318.034	2.97	2.39	2.14	16.97	26.37	24.12	135.02	118.04	106.62	2.5	22.4867	119.893	135.02
dre-miR-15c	ENSDARG00000062056	elmod1	mRNA	791199	-0.765202	0.00230371	612.433	Brain	0.8895	435.619	Brain	0.8961				2190.3	1951.36	1679.34	2120.06	1498.27	1925.46	552.598	781.97	696.465	1940.33	1847.93	677.011	1940.33	2.97	2.39	2.14	16.97	26.37	24.12	135.02	118.04	106.62	2.5	22.4867	119.893	135.02
dre-miR-210-3p	ENSDARG00000101713	scn2b	mRNA	777666	-0.562031	0.0455957	110.848	Brain	0.8465	123.131	Brain	0.9084				259.866	142.212	195.923	257.564	131.506	124.022	88.3964	77.5269	151.168	199.334	171.031	105.697	199.334	0.96	0.21	0.81	6.8	7.93	9.25	39.36	39.5	37.19	0.66	7.99333	38.6833	39.5
dre-miR-222a-5p	ENSDARG00000101713	scn2b	mRNA	777666	-0.553317	0.0498127	110.848	Brain	0.8465	123.131	Brain	0.9084				1246.67	1756.56	1254.64	633.543	587.813	559.967	345.535	308.813	351.043	1419.29	593.775	335.13	1419.29	0.96	0.21	0.81	6.8	7.93	9.25	39.36	39.5	37.19	0.66	7.99333	38.6833	39.5
dre-miR-16c-3p	ENSDARG00000101713	scn2b	mRNA	777666	-0.638652	0.0188005	110.848	Brain	0.8465	123.131	Brain	0.9084				369.683	374.456	310.854	420.79	389.262	454.601	214.953	224.127	228.707	351.664	421.551	222.596	421.551	0.96	0.21	0.81	6.8	7.93	9.25	39.36	39.5	37.19	0.66	7.99333	38.6833	39.5
dre-miR-17a-5p	ENSDARG00000101713	scn2b	mRNA	777666	-0.738252	0.00395684	110.848	Brain	0.8465	123.131	Brain	0.9084				1594.25	1809.96	1799.95	1885.69	911.15	1215.44	317.196	524.867	474.763	1734.72	1337.43	438.942	1734.72	0.96	0.21	0.81	6.8	7.93	9.25	39.36	39.5	37.19	0.66	7.99333	38.6833	39.5
dre-miR-17a-3p	ENSDARG00000101713	scn2b	mRNA	777666	-0.659371	0.0142196	110.848	Brain	0.8465	123.131	Brain	0.9084				578.784	577.23	423.08	283.606	211.823	257.285	35.8255	50.4915	65.1587	526.365	250.904	50.4919	526.365	0.96	0.21	0.81	6.8	7.93	9.25	39.36	39.5	37.19	0.66	7.99333	38.6833	39.5
dre-miR-20b-5p	ENSDARG00000101713	scn2b	mRNA	777666	-0.725639	0.00499062	110.848	Brain	0.8465	123.131	Brain	0.9084				563.072	710.925	715.816	1027.51	480.609	601.456	108.04	202.347	188.553	663.271	703.19	166.313	703.19	0.96	0.21	0.81	6.8	7.93	9.25	39.36	39.5	37.19	0.66	7.99333	38.6833	39.5
dre-miR-18a	ENSDARG00000101713	scn2b	mRNA	777666	-0.722436	0.00528339	110.848	Brain	0.8465	123.131	Brain	0.9084				180.093	195.88	187.405	240.367	172.785	211.62	80.2652	100.754	113.376	187.792	208.257	98.132	208.257	0.96	0.21	0.81	6.8	7.93	9.25	39.36	39.5	37.19	0.66	7.99333	38.6833	39.5
dre-miR-18b-5p	ENSDARG00000101713	scn2b	mRNA	777666	-0.73783	0.00398848	110.848	Brain	0.8465	123.131	Brain	0.9084				82.7081	121.935	101.545	110.455	98.7589	117.981	37.4356	48.7399	62.0637	102.062	109.065	49.4131	109.065	0.96	0.21	0.81	6.8	7.93	9.25	39.36	39.5	37.19	0.66	7.99333	38.6833	39.5
dre-miR-18c	ENSDARG00000101713	scn2b	mRNA	777666	-0.668336	0.012522	110.848	Brain	0.8465	123.131	Brain	0.9084				2578.46	2622.54	2666.53	4322.18	2342.89	2506.21	893.463	1100.76	1139.95	2622.51	3057.1	1044.72	3057.1	0.96	0.21	0.81	6.8	7.93	9.25	39.36	39.5	37.19	0.66	7.99333	38.6833	39.5
dre-miR-20a-5p	ENSDARG00000101713	scn2b	mRNA	777666	-0.740226	0.00381136	110.848	Brain	0.8465	123.131	Brain	0.9084				5105.98	6064.15	5632.01	5746.01	3153.99	3847.99	1106	1889.66	1534	5600.71	4249.33	1509.89	5600.71	0.96	0.21	0.81	6.8	7.93	9.25	39.36	39.5	37.19	0.66	7.99333	38.6833	39.5
dre-miR-20a-3p	ENSDARG00000101713	scn2b	mRNA	777666	-0.684256	0.00988964	110.848	Brain	0.8465	123.131	Brain	0.9084				281.795	275.908	210.932	187.4	117.976	139.659	39.1263	50.263	54.7333	256.211	148.345	48.0409	256.211	0.96	0.21	0.81	6.8	7.93	9.25	39.36	39.5	37.19	0.66	7.99333	38.6833	39.5
dre-miR-21	ENSDARG00000101713	scn2b	mRNA	777666	-0.803881	0.000927501	110.848	Brain	0.8465	123.131	Brain	0.9084				13590.2	14982.4	16782.5	15937.9	13036.7	13956.5	5904.76	6265.59	6982.16	15118.4	14310.4	6384.17	15118.4	0.96	0.21	0.81	6.8	7.93	9.25	39.36	39.5	37.19	0.66	7.99333	38.6833	39.5
dre-miR-22a-3p	ENSDARG00000101713	scn2b	mRNA	777666	-0.574135	0.0401723	110.848	Brain	0.8465	123.131	Brain	0.9084				8056.88	8950.3	8685.79	7140.55	5816.95	5445.62	5668.64	4736.53	5136.54	8564.32	6134.37	5180.57	8564.32	0.96	0.21	0.81	6.8	7.93	9.25	39.36	39.5	37.19	0.66	7.99333	38.6833	39.5
dre-miR-25-5p	ENSDARG00000101713	scn2b	mRNA	777666	-0.635502	0.0195832	110.848	Brain	0.8465	123.131	Brain	0.9084				174.395	151.405	105.06	83.3325	50.4997	57.125	7.1651	8.3772	18.0001	143.62	63.6524	11.1808	143.62	0.96	0.21	0.81	6.8	7.93	9.25	39.36	39.5	37.19	0.66	7.99333	38.6833	39.5
dre-miR-30d	ENSDARG00000101713	scn2b	mRNA	777666	-0.666364	0.0128815	110.848	Brain	0.8465	123.131	Brain	0.9084				4330.18	4530.78	4091.53	4473.42	3967.07	4159.64	4061.72	3573.17	3419.45	4317.5	4200.05	3684.78	4317.5	0.96	0.21	0.81	6.8	7.93	9.25	39.36	39.5	37.19	0.66	7.99333	38.6833	39.5
dre-miR-30e-5p	ENSDARG00000101713	scn2b	mRNA	777666	-0.637499	0.0190843	110.848	Brain	0.8465	123.131	Brain	0.9084				41418.3	44311.2	38579.8	22824.7	33971.6	38629.6	21670.2	22833.3	23167.6	41436.4	31808.6	22557.1	41436.4	0.96	0.21	0.81	6.8	7.93	9.25	39.36	39.5	37.19	0.66	7.99333	38.6833	39.5
dre-miR-30e-3p	ENSDARG00000101713	scn2b	mRNA	777666	-0.709704	0.00658022	110.848	Brain	0.8465	123.131	Brain	0.9084				1151.87	1071.32	934.86	904.57	944.845	937.898	748.149	588.686	788.909	1052.68	929.104	708.581	1052.68	0.96	0.21	0.81	6.8	7.93	9.25	39.36	39.5	37.19	0.66	7.99333	38.6833	39.5
dre-miR-92a-5p	ENSDARG00000101713	scn2b	mRNA	777666	-0.659942	0.0141066	110.848	Brain	0.8465	123.131	Brain	0.9084				875.083	1118.37	725.28	454.398	324.974	481.254	35.1814	39.2204	66.8691	906.243	420.208	47.0903	906.243	0.96	0.21	0.81	6.8	7.93	9.25	39.36	39.5	37.19	0.66	7.99333	38.6833	39.5
dre-miR-92a-3p	ENSDARG00000101713	scn2b	mRNA	777666	-0.736416	0.00409598	110.848	Brain	0.8465	123.131	Brain	0.9084				34336.8	31372	27807.4	34855.7	16122	20439.1	5672.58	7016.94	7024.11	31172.1	23805.6	6571.21	31172.1	0.96	0.21	0.81	6.8	7.93	9.25	39.36	39.5	37.19	0.66	7.99333	38.6833	39.5
dre-miR-92a-2-5p	ENSDARG00000101713	scn2b	mRNA	777666	-0.602209	0.0294108	110.848	Brain	0.8465	123.131	Brain	0.9084				270.917	368.237	264.07	122.247	84.0226	112.384	12.9616	12.185	23.7015	301.075	106.218	16.2827	301.075	0.96	0.21	0.81	6.8	7.93	9.25	39.36	39.5	37.19	0.66	7.99333	38.6833	39.5
dre-miR-92b-3p	ENSDARG00000101713	scn2b	mRNA	777666	-0.716398	0.00587122	110.848	Brain	0.8465	123.131	Brain	0.9084				17873.2	13977.6	10576.6	20923.6	8696.04	12278	3178.32	3773.68	3992.19	14142.5	13965.9	3648.07	14142.5	0.96	0.21	0.81	6.8	7.93	9.25	39.36	39.5	37.19	0.66	7.99333	38.6833	39.5
dre-miR-93	ENSDARG00000101713	scn2b	mRNA	777666	-0.752407	0.00300276	110.848	Brain	0.8465	123.131	Brain	0.9084				957.964	1110.8	1133.89	1362.8	698.379	960.286	323.878	453.205	380.527	1067.55	1007.16	385.87	1067.55	0.96	0.21	0.81	6.8	7.93	9.25	39.36	39.5	37.19	0.66	7.99333	38.6833	39.5
dre-miR-130b	ENSDARG00000101713	scn2b	mRNA	777666	-0.620852	0.0235461	110.848	Brain	0.8465	123.131	Brain	0.9084				134.681	131.127	125.477	160.474	87.9006	96.4817	78.5745	85.6756	85.1136	130.429	114.952	83.1212	130.429	0.96	0.21	0.81	6.8	7.93	9.25	39.36	39.5	37.19	0.66	7.99333	38.6833	39.5
dre-miR-130c-3p	ENSDARG00000101713	scn2b	mRNA	777666	-0.647543	0.0167173	110.848	Brain	0.8465	123.131	Brain	0.9084				221.016	232.649	214.988	235.257	141.503	168.799	134.768	137.995	132.679	222.884	181.853	135.148	222.884	0.96	0.21	0.81	6.8	7.93	9.25	39.36	39.5	37.19	0.66	7.99333	38.6833	39.5
dre-miR-193b-5p	ENSDARG00000101713	scn2b	mRNA	777666	-0.589543	0.0339643	110.848	Brain	0.8465	123.131	Brain	0.9084				232.93	176.684	128.858	73.0142	71.096	80.9345	17.5505	22.6945	32.4165	179.49	75.0149	24.2205	179.49	0.96	0.21	0.81	6.8	7.93	9.25	39.36	39.5	37.19	0.66	7.99333	38.6833	39.5
dre-miR-200a-5p	ENSDARG00000101713	scn2b	mRNA	777666	-0.591292	0.0333069	110.848	Brain	0.8465	123.131	Brain	0.9084				629.376	750.128	478.382	310.925	305.67	308.724	136.217	101.364	249.965	619.295	308.439	162.515	619.295	0.96	0.21	0.81	6.8	7.93	9.25	39.36	39.5	37.19	0.66	7.99333	38.6833	39.5
dre-miR-219-3p	ENSDARG00000101713	scn2b	mRNA	777666	-0.737524	0.00401159	110.848	Brain	0.8465	123.131	Brain	0.9084				187.69	167.491	151.708	190.053	77.1284	105.01	11.0294	25.36	21.6653	168.963	124.064	19.3516	168.963	0.96	0.21	0.81	6.8	7.93	9.25	39.36	39.5	37.19	0.66	7.99333	38.6833	39.5
dre-miR-301c-5p	ENSDARG00000101713	scn2b	mRNA	777666	-0.628665	0.0213653	110.848	Brain	0.8465	123.131	Brain	0.9084				482.09	772.028	411.993	321.636	286.539	284.736	96.286	84.8378	137.485	555.37	297.637	106.203	555.37	0.96	0.21	0.81	6.8	7.93	9.25	39.36	39.5	37.19	0.66	7.99333	38.6833	39.5
dre-miR-363-3p	ENSDARG00000101713	scn2b	mRNA	777666	-0.777363	0.00176364	110.848	Brain	0.8465	123.131	Brain	0.9084				21778.8	23076.2	20030.1	28781.3	18006.9	19756.3	4732.18	7708.14	6924.82	21628.4	22181.5	6455.05	22181.5	0.96	0.21	0.81	6.8	7.93	9.25	39.36	39.5	37.19	0.66	7.99333	38.6833	39.5
dre-miR-457b-5p	ENSDARG00000101713	scn2b	mRNA	777666	-0.695042	0.00836117	110.848	Brain	0.8465	123.131	Brain	0.9084				115.17	101.522	108.17	148.092	78.5073	84.6658	51.3633	59.6302	57.3397	108.287	103.755	56.1111	108.287	0.96	0.21	0.81	6.8	7.93	9.25	39.36	39.5	37.19	0.66	7.99333	38.6833	39.5
dre-miR-15c	ENSDARG00000101713	scn2b	mRNA	777666	-0.78953	0.00132781	110.848	Brain	0.8465	123.131	Brain	0.9084				2190.3	1951.36	1679.34	2120.06	1498.27	1925.46	552.598	781.97	696.465	1940.33	1847.93	677.011	1940.33	0.96	0.21	0.81	6.8	7.93	9.25	39.36	39.5	37.19	0.66	7.99333	38.6833	39.5
dre-miR-126b-3p	ENSDARG00000101713	scn2b	mRNA	777666	-0.621233	0.0234361	110.848	Brain	0.8465	123.131	Brain	0.9084				981.274	618.055	627.927	613.496	345.484	360.962	226.385	187.115	204.68	742.419	439.981	206.06	742.419	0.96	0.21	0.81	6.8	7.93	9.25	39.36	39.5	37.19	0.66	7.99333	38.6833	39.5
dre-miR-210-3p	ENSDARG00000010816	slc7a14a	mRNA	566270	-0.589362	0.0340329	40.7721	Brain	0.7366	53.0349	Brain	0.903				259.866	142.212	195.923	257.564	131.506	124.022	88.3964	77.5269	151.168	199.334	171.031	105.697	199.334	1.97	2	2.07	7.09	9.27	9.38	22.95	21.86	19.58	2.01333	8.58	21.4633	22.95
dre-miR-222a-3p	ENSDARG00000010816	slc7a14a	mRNA	566270	-0.563082	0.0451048	40.7721	Brain	0.7366	53.0349	Brain	0.903				16739.3	17559.8	16574.6	6559.09	4563.5	4739.6	4087.49	4012.05	3183.09	16957.9	5287.4	3760.88	16957.9	1.97	2	2.07	7.09	9.27	9.38	22.95	21.86	19.58	2.01333	8.58	21.4633	22.95
dre-miR-430a-3p	ENSDARG00000010816	slc7a14a	mRNA	566270	-0.566618	0.043482	40.7721	Brain	0.7366	53.0349	Brain	0.903				170576	197280	188900	38006.6	13637.6	18277.2	521.523	1901.92	1464.85	185585	23307.1	1296.1	185585	1.97	2	2.07	7.09	9.27	9.38	22.95	21.86	19.58	2.01333	8.58	21.4633	22.95
dre-miR-17a-5p	ENSDARG00000010816	slc7a14a	mRNA	566270	-0.745233	0.00346086	40.7721	Brain	0.7366	53.0349	Brain	0.903				1594.25	1809.96	1799.95	1885.69	911.15	1215.44	317.196	524.867	474.763	1734.72	1337.43	438.942	1734.72	1.97	2	2.07	7.09	9.27	9.38	22.95	21.86	19.58	2.01333	8.58	21.4633	22.95
dre-miR-17a-3p	ENSDARG00000010816	slc7a14a	mRNA	566270	-0.694791	0.00839454	40.7721	Brain	0.7366	53.0349	Brain	0.903				578.784	577.23	423.08	283.606	211.823	257.285	35.8255	50.4915	65.1587	526.365	250.904	50.4919	526.365	1.97	2	2.07	7.09	9.27	9.38	22.95	21.86	19.58	2.01333	8.58	21.4633	22.95
dre-miR-20b-5p	ENSDARG00000010816	slc7a14a	mRNA	566270	-0.691578	0.00883086	40.7721	Brain	0.7366	53.0349	Brain	0.903				563.072	710.925	715.816	1027.51	480.609	601.456	108.04	202.347	188.553	663.271	703.19	166.313	703.19	1.97	2	2.07	7.09	9.27	9.38	22.95	21.86	19.58	2.01333	8.58	21.4633	22.95
dre-miR-18c	ENSDARG00000010816	slc7a14a	mRNA	566270	-0.619964	0.0238039	40.7721	Brain	0.7366	53.0349	Brain	0.903				2578.46	2622.54	2666.53	4322.18	2342.89	2506.21	893.463	1100.76	1139.95	2622.51	3057.1	1044.72	3057.1	1.97	2	2.07	7.09	9.27	9.38	22.95	21.86	19.58	2.01333	8.58	21.4633	22.95
dre-miR-19c-3p	ENSDARG00000010816	slc7a14a	mRNA	566270	-0.556223	0.0483768	40.7721	Brain	0.7366	53.0349	Brain	0.903				2060.45	2760.83	3397.76	1210.19	3507.58	3612.38	1085.63	1369.21	1085.95	2739.68	2776.71	1180.26	2776.71	1.97	2	2.07	7.09	9.27	9.38	22.95	21.86	19.58	2.01333	8.58	21.4633	22.95
dre-miR-20a-5p	ENSDARG00000010816	slc7a14a	mRNA	566270	-0.748036	0.00327586	40.7721	Brain	0.7366	53.0349	Brain	0.903				5105.98	6064.15	5632.01	5746.01	3153.99	3847.99	1106	1889.66	1534	5600.71	4249.33	1509.89	5600.71	1.97	2	2.07	7.09	9.27	9.38	22.95	21.86	19.58	2.01333	8.58	21.4633	22.95
dre-miR-25-3p	ENSDARG00000010816	slc7a14a	mRNA	566270	-0.745304	0.00345603	40.7721	Brain	0.7366	53.0349	Brain	0.903				8992.91	8042.96	8110.46	11035.3	5838.92	7327.81	2267.39	2584.81	2857.86	8382.11	8067.33	2570.02	8382.11	1.97	2	2.07	7.09	9.27	9.38	22.95	21.86	19.58	2.01333	8.58	21.4633	22.95
dre-miR-130b	ENSDARG00000010816	slc7a14a	mRNA	566270	-0.642317	0.0179195	40.7721	Brain	0.7366	53.0349	Brain	0.903				134.681	131.127	125.477	160.474	87.9006	96.4817	78.5745	85.6756	85.1136	130.429	114.952	83.1212	130.429	1.97	2	2.07	7.09	9.27	9.38	22.95	21.86	19.58	2.01333	8.58	21.4633	22.95
dre-miR-130c-3p	ENSDARG00000010816	slc7a14a	mRNA	566270	-0.677792	0.010902	40.7721	Brain	0.7366	53.0349	Brain	0.903				221.016	232.649	214.988	235.257	141.503	168.799	134.768	137.995	132.679	222.884	181.853	135.148	222.884	1.97	2	2.07	7.09	9.27	9.38	22.95	21.86	19.58	2.01333	8.58	21.4633	22.95
dre-miR-193b-5p	ENSDARG00000010816	slc7a14a	mRNA	566270	-0.636211	0.0194052	40.7721	Brain	0.7366	53.0349	Brain	0.903				232.93	176.684	128.858	73.0142	71.096	80.9345	17.5505	22.6945	32.4165	179.49	75.0149	24.2205	179.49	1.97	2	2.07	7.09	9.27	9.38	22.95	21.86	19.58	2.01333	8.58	21.4633	22.95
dre-miR-219-3p	ENSDARG00000010816	slc7a14a	mRNA	566270	-0.743753	0.00356175	40.7721	Brain	0.7366	53.0349	Brain	0.903				187.69	167.491	151.708	190.053	77.1284	105.01	11.0294	25.36	21.6653	168.963	124.064	19.3516	168.963	1.97	2	2.07	7.09	9.27	9.38	22.95	21.86	19.58	2.01333	8.58	21.4633	22.95
dre-miR-301b-5p	ENSDARG00000010816	slc7a14a	mRNA	566270	-0.658093	0.0144749	40.7721	Brain	0.7366	53.0349	Brain	0.903				785.814	1432.39	889.969	595.906	511.633	511.015	170.352	156.044	230.173	1036.06	539.518	185.523	1036.06	1.97	2	2.07	7.09	9.27	9.38	22.95	21.86	19.58	2.01333	8.58	21.4633	22.95
dre-miR-301c-5p	ENSDARG00000010816	slc7a14a	mRNA	566270	-0.658454	0.0144025	40.7721	Brain	0.7366	53.0349	Brain	0.903				482.09	772.028	411.993	321.636	286.539	284.736	96.286	84.8378	137.485	555.37	297.637	106.203	555.37	1.97	2	2.07	7.09	9.27	9.38	22.95	21.86	19.58	2.01333	8.58	21.4633	22.95
dre-miR-454b	ENSDARG00000010816	slc7a14a	mRNA	566270	-0.640213	0.0184216	40.7721	Brain	0.7366	53.0349	Brain	0.903				1262.9	1707.36	2041.98	1311.31	1251.98	1340.53	910.048	1043.72	869.054	1670.74	1301.27	940.94	1670.74	1.97	2	2.07	7.09	9.27	9.38	22.95	21.86	19.58	2.01333	8.58	21.4633	22.95
dre-miR-457b-5p	ENSDARG00000010816	slc7a14a	mRNA	566270	-0.685704	0.00967296	40.7721	Brain	0.7366	53.0349	Brain	0.903				115.17	101.522	108.17	148.092	78.5073	84.6658	51.3633	59.6302	57.3397	108.287	103.755	56.1111	108.287	1.97	2	2.07	7.09	9.27	9.38	22.95	21.86	19.58	2.01333	8.58	21.4633	22.95
dre-miR-2189	ENSDARG00000010816	slc7a14a	mRNA	566270	-0.605537	0.0282928	40.7721	Brain	0.7366	53.0349	Brain	0.903				154.711	268.067	183.213	122.051	53.1712	55.9701	37.5966	23.1514	35.9187	201.997	77.064	32.2222	201.997	1.97	2	2.07	7.09	9.27	9.38	22.95	21.86	19.58	2.01333	8.58	21.4633	22.95
dre-miR-182-3p	ENSDARG00000010770	sox19a	mRNA	30038	-0.557524	0.0477436	13.5346	Brain	0.8372	16.0191	Brain	0.7802	ENSDARG00000010770	HMG	yes	121.04	113.013	88.429	255.992	430.627	283.493	1618.1	1032.75	1347.16	107.494	323.37	1332.67	1332.67	167.56	243.98	195.34	149.54	75.9	83.16	23.52	31.39	34.81	202.293	102.867	29.9067	243.98
dre-miR-199-5p	ENSDARG00000010770	sox19a	mRNA	30038	-0.659866	0.0141215	13.5346	Brain	0.8372	16.0191	Brain	0.7802	ENSDARG00000010770	HMG	yes	40953.3	31615.4	31017.1	80225	81425.5	77276.1	136373	128045	130124	34528.6	79642.2	131514	131514	167.56	243.98	195.34	149.54	75.9	83.16	23.52	31.39	34.81	202.293	102.867	29.9067	243.98
dre-miR-199-3-3p	ENSDARG00000010770	sox19a	mRNA	30038	-0.609945	0.0268604	13.5346	Brain	0.8372	16.0191	Brain	0.7802	ENSDARG00000010770	HMG	yes	147.113	159.786	206.47	445.357	332.816	322.494	543.823	393.118	532.184	171.123	366.889	489.708	489.708	167.56	243.98	195.34	149.54	75.9	83.16	23.52	31.39	34.81	202.293	102.867	29.9067	243.98
dre-miR-214	ENSDARG00000010770	sox19a	mRNA	30038	-0.637673	0.0190413	13.5346	Brain	0.8372	16.0191	Brain	0.7802	ENSDARG00000010770	HMG	yes	136.063	129.37	128.858	388.164	335.142	350.301	615.071	474.604	660.954	131.43	357.869	583.543	583.543	167.56	243.98	195.34	149.54	75.9	83.16	23.52	31.39	34.81	202.293	102.867	29.9067	243.98
dre-miR-103	ENSDARG00000010770	sox19a	mRNA	30038	-0.641351	0.0181489	13.5346	Brain	0.8372	16.0191	Brain	0.7802	ENSDARG00000010770	HMG	yes	350.344	324.709	323.023	756.085	629.523	662.401	1048.84	1094.21	1013.54	332.692	682.67	1052.2	1052.2	167.56	243.98	195.34	149.54	75.9	83.16	23.52	31.39	34.81	202.293	102.867	29.9067	243.98
dre-miR-107a-3p	ENSDARG00000010770	sox19a	mRNA	30038	-0.679668	0.0106005	13.5346	Brain	0.8372	16.0191	Brain	0.7802	ENSDARG00000010770	HMG	yes	78.3914	78.8114	71.7979	164.7	191.399	185.056	255.287	267.993	277.576	76.3336	180.385	266.952	266.952	167.56	243.98	195.34	149.54	75.9	83.16	23.52	31.39	34.81	202.293	102.867	29.9067	243.98
dre-miR-124-4-5p	ENSDARG00000010770	sox19a	mRNA	30038	-0.574533	0.0400026	13.5346	Brain	0.8372	16.0191	Brain	0.7802	ENSDARG00000010770	HMG	yes	16.2308	18.2496	17.9833	127.75	220.096	196.606	114.32	134.492	203.458	17.4879	181.484	150.756	181.484	167.56	243.98	195.34	149.54	75.9	83.16	23.52	31.39	34.81	202.293	102.867	29.9067	243.98
dre-miR-128-3p	ENSDARG00000010770	sox19a	mRNA	30038	-0.636024	0.019452	13.5346	Brain	0.8372	16.0191	Brain	0.7802	ENSDARG00000010770	HMG	yes	4777.91	5111.52	4661.45	13513.4	12641.8	10041.7	22103.2	17600.5	16505	4850.29	12065.7	18736.2	18736.2	167.56	243.98	195.34	149.54	75.9	83.16	23.52	31.39	34.81	202.293	102.867	29.9067	243.98
dre-miR-221-3p	ENSDARG00000019566	neurod1	mRNA	30169	-0.67177	0.011914	423.757	Brain	0.9004	286.821	Brain	0.9758	ENSDARG00000019566	bHLH	yes	3093.01	3216.94	4245.95	2885.19	1306.53	1512.52	1169.28	1056.67	985.037	3518.63	1901.41	1070.33	3518.63	10.3	10.53	7.68	27.27	79.33	69.14	62.17	70.37	104.22	9.50333	58.58	78.92	104.22
dre-miR-17a-3p	ENSDARG00000019566	neurod1	mRNA	30169	-0.610966	0.0265362	423.757	Brain	0.9004	286.821	Brain	0.9758	ENSDARG00000019566	bHLH	yes	578.784	577.23	423.08	283.606	211.823	257.285	35.8255	50.4915	65.1587	526.365	250.904	50.4919	526.365	10.3	10.53	7.68	27.27	79.33	69.14	62.17	70.37	104.22	9.50333	58.58	78.92	104.22
dre-miR-25-3p	ENSDARG00000019566	neurod1	mRNA	30169	-0.579499	0.0379249	423.757	Brain	0.9004	286.821	Brain	0.9758	ENSDARG00000019566	bHLH	yes	8992.91	8042.96	8110.46	11035.3	5838.92	7327.81	2267.39	2584.81	2857.86	8382.11	8067.33	2570.02	8382.11	10.3	10.53	7.68	27.27	79.33	69.14	62.17	70.37	104.22	9.50333	58.58	78.92	104.22
dre-miR-92a-5p	ENSDARG00000019566	neurod1	mRNA	30169	-0.602542	0.0292978	423.757	Brain	0.9004	286.821	Brain	0.9758	ENSDARG00000019566	bHLH	yes	875.083	1118.37	725.28	454.398	324.974	481.254	35.1814	39.2204	66.8691	906.243	420.208	47.0903	906.243	10.3	10.53	7.68	27.27	79.33	69.14	62.17	70.37	104.22	9.50333	58.58	78.92	104.22
dre-miR-92a-3p	ENSDARG00000019566	neurod1	mRNA	30169	-0.641573	0.018096	423.757	Brain	0.9004	286.821	Brain	0.9758	ENSDARG00000019566	bHLH	yes	34336.8	31372	27807.4	34855.7	16122	20439.1	5672.58	7016.94	7024.11	31172.1	23805.6	6571.21	31172.1	10.3	10.53	7.68	27.27	79.33	69.14	62.17	70.37	104.22	9.50333	58.58	78.92	104.22
dre-miR-193b-5p	ENSDARG00000019566	neurod1	mRNA	30169	-0.56639	0.0435856	423.757	Brain	0.9004	286.821	Brain	0.9758	ENSDARG00000019566	bHLH	yes	232.93	176.684	128.858	73.0142	71.096	80.9345	17.5505	22.6945	32.4165	179.49	75.0149	24.2205	179.49	10.3	10.53	7.68	27.27	79.33	69.14	62.17	70.37	104.22	9.50333	58.58	78.92	104.22
dre-miR-200b-5p	ENSDARG00000019566	neurod1	mRNA	30169	-0.557886	0.0475682	423.757	Brain	0.9004	286.821	Brain	0.9758	ENSDARG00000019566	bHLH	yes	144.869	178.576	107.9	47.6607	50.2412	44.5984	23.9105	16.9828	35.1043	143.782	47.5001	25.3325	143.782	10.3	10.53	7.68	27.27	79.33	69.14	62.17	70.37	104.22	9.50333	58.58	78.92	104.22
dre-miR-430a-5p	ENSDARG00000019566	neurod1	mRNA	30169	-0.627157	0.0217739	423.757	Brain	0.9004	286.821	Brain	0.9758	ENSDARG00000019566	bHLH	yes	795.828	1040.64	989.08	358.487	119.441	128.376	21.2538	33.661	36.0002	941.848	202.101	30.305	941.848	10.3	10.53	7.68	27.27	79.33	69.14	62.17	70.37	104.22	9.50333	58.58	78.92	104.22
dre-miR-2189	ENSDARG00000019566	neurod1	mRNA	30169	-0.622842	0.0229756	423.757	Brain	0.9004	286.821	Brain	0.9758	ENSDARG00000019566	bHLH	yes	154.711	268.067	183.213	122.051	53.1712	55.9701	37.5966	23.1514	35.9187	201.997	77.064	32.2222	201.997	10.3	10.53	7.68	27.27	79.33	69.14	62.17	70.37	104.22	9.50333	58.58	78.92	104.22
dre-miR-18a	ENSDARG00000002193	rho	mRNA	30295	-0.664666	0.0131973	6.42979	Brain	0.9989	0.691519	Brain	0.9459				180.093	195.88	187.405	240.367	172.785	211.62	80.2652	100.754	113.376	187.792	208.257	98.132	208.257	0.16	0.09	0.1	0.66	9.74	6.32	702.92	898.03	1106.06	0.116667	5.57333	902.337	1106.06
dre-miR-10b-3p	ENSDARG00000015002	cdh4	mRNA	30297	-0.568814	0.0424955	31.8495	Brain	0.8195	34.1867	Brain	0.8589				256.585	129.64	168.745	22.8968	38.0041	34.4704	11.8345	12.4134	9.2037	184.99	31.7904	11.1505	184.99	1.18	1.01	1	7.5	11.74	10.1	25.09	24.89	22.65	1.06333	9.78	24.21	25.09
dre-miR-429a	ENSDARG00000015002	cdh4	mRNA	30297	-0.626637	0.0219163	31.8495	Brain	0.8195	34.1867	Brain	0.8589				902.883	1241.65	1220.02	1041.07	665.114	638.592	713.853	559.138	605.65	1121.52	781.591	626.214	1121.52	1.18	1.01	1	7.5	11.74	10.1	25.09	24.89	22.65	1.06333	9.78	24.21	25.09
dre-miR-20b-5p	ENSDARG00000015002	cdh4	mRNA	30297	-0.699066	0.00783968	31.8495	Brain	0.8195	34.1867	Brain	0.8589				563.072	710.925	715.816	1027.51	480.609	601.456	108.04	202.347	188.553	663.271	703.19	166.313	703.19	1.18	1.01	1	7.5	11.74	10.1	25.09	24.89	22.65	1.06333	9.78	24.21	25.09
[truncated: 2,390 more rows]
