# Supplementary material for: Integrative mRNA and miRNA Expression Profiles from Developing Zebrafish Head Highlight Brain-Preference Genes and Regulatory Networks
Source: Mol Neurobiol. 2024 Jul 31;62(2):2148–62. doi: 10.1007/s12035-024-04364-5 (PMC11772381; doi:10.1007/s12035-024-04364-5)
Supplement: Supplementary file 7 — Supplementary file7 (XLSX 10 KB) [file 12035_2024_4364_MOESM7_ESM.xlsx]

## Sheet: Sheet1
Gene name	Primer forward	Primer reverse		miRNA name	Primer forward
mcm6	TGCTGTGGTGAGAGATGAGG	ACTCCTGCTTTGGTGATGGA		dre-miR-20a-5p	CGCGCCCGGCCGTAAAGTGCTTATAGTG
cyfip2	GGAGGGACATGAGTATGCCG	TTACCTCGCTGCAAAAACGC		dre-miR-101b	CCCGGGCGCCGCCGTACAGTACTATGATAA
elavl4	ACTTTCCCCCAAACGCTCAA	AGAGAGTGGGCATTCCTCCT		dre-miR-182-5p	CGCCGCCGGTTTGGCAATGGTAGAA
atp1b2a	AGCTGGGAGTTGTACGTTCA	GTAAAAGCGGTCGGTGAGTC		dre-miR-203a-3p	CCGCGCGCGGTGAAATGTTTAGGAC
foxn4	ATGACCGTCCAGAGCAAACT	TAGTCTTGTGCGGAGGTGTG		dre-miR-458-3p	CGCCGCCGGATAGCTCTTTGAATGG
dpysl5b	CATTGCTCGAATCCACGCAG	TCCGGTCGACTGATCTCCAT		dre-miR-7a	CGCCCGGCGTGGAAGACTAGTGATT
aldocb	TTCCTCCCGCAGTATCAGGA	CCTCAGTTGCAGCCTTCTCA
pgk1	AGATTGTGTGGAACGGACCC	TCTCCCCCACCGATAATGGT
snap25b	GCATTCGGTGACCCAAATCA	CTCTGGCCTGCATGTCATTC
ccna2	GCGTGCTCCAAGAAAGCACCTTTA	TTTCCCGCAAATGCGTGTG
ccnb1	TGTGATGCAGCATATTGCCAAA	GGCAGTGAAGAAATCCGTAAAATAAA
ccnd1	CTGGACAGGTTTTTATCTGTGGAGCC	GCTTGGAGCTCTGATGTATAGGCAGT
ccne1	CACGTTAAGGCTCTCGACATTCAAG	GCATGGGCTTGTGTAACCTGTGT
cdk1	CTGGCAGATTTCGGCTTAGCCCGTGC	CTTATAGTCTGGCAGAGACTCAACATCTGGC
cdk2	CTTAAACCCCAGAATCTCCTCATCAA	CTTAAACCCCAGAATCTCCTCATCAA
